# Supplementary material for: Exploration of the core metabolism of symbiotic bacteria
Source: BMC Genomics. 2012 Aug 31;13:438. doi: 10.1186/1471-2164-13-438 (PMC3543179; doi:10.1186/1471-2164-13-438)
Supplement: Additional file 6 — The full list of the reactions analysed and the list of organisms that lack them. Additional file 6: Table S4: The full list of reactions represented by its MetaCyc ID, corresponding enzyme name and EC number. For each reaction, the number of organisms that possess it are presented as well as the list of the bacteria which lack it. The codes for the organisms are the ones from HAMAP [ [40]] and they can also be found in Figure 1 and in the Additional file 1. The reactions are sorted by the number of organisms that possess them. [file 1471-2164-13-438-S6.xls]

## Sheet: Sheet1
Reaction ID (MetaCyc)	Enzyme Name: EC number	Number of Organisms which have the Reaction	Organism ID that do not have the reaction
3.5.1.88-RXN	Peptide deformylase: 3.5.1.88	57	MYCHJ
GLYOHMETRANS-RXN	glycine hydroxymethyltransferase: 2.1.2.1	56	SULMW, BLASB
INORGPYROPHOSPHAT-RXN	Inorganic pyrophosphatase: 3.6.1.1	55	HODCD, CARRP, SULMW
ADENYL-KIN-RXN	Adenylate kinase: 2.7.4.3	55	HODCD, CARRP, SULMW
RXN0-5234	RXN0-5234: 4.1.2.5	54	SULMW, BLASB, THICR, MYCTU
PRPPSYN-RXN	ribose-phosphate diphosphokinase: 2.7.6.1	54	CARRP, RICTY, CHLTR, ORITB
RXN0-5240	serine hydroxymethyltransferase: NA	54	SULMW, BLASB, THICR, MYCTU
ASPARTATEKIN-RXN	Aspartate kinase: 2.7.2.4	54	HODCD, MYCGE, BAUCH, MYCHJ
RIBULP3EPIM-RXN	ribulose phosphate 3-epimerase: 5.1.3.1	54	HODCD, SULMW, RICTY, ORITB
TRIOSEPISOMERIZATION-RXN	Triosephosphate isomerase: 5.3.1.1	54	HODCD, CARRP, SULMW, RICTY
METHENYLTHFCYCLOHYDRO-RXN	Methenyltetrahydrofolate cyclohydrolase: 3.5.4.9	54	HODCD, CARRP, SULMW, MYCHJ
PHOSGLYPHOS-RXN	Phosphoglycerate kinase: 2.7.2.3	54	HODCD, CARRP, SULMW, RICTY
UMPKI-RXN	UMPKI-RXN: 2.7.4.14	54	HODCD, CARRP, SULMW, WIGBR
DNA-LIGASE-NAD+-RXN	DNA ligase (NAD+): 6.5.1.2	54	HODCD, CARRP, SULMW, WIGBR
GUANYL-KIN-RXN	Guanylate kinase: 2.7.4.8	54	HODCD, CARRP, SULMW, BUCCC
RXN0-308	cysteine desulfurase: 2.8.1.7	53	BLOFL, MYCHJ, THICR, LISMO, BRUME
DIHYDROPICRED-RXN	Dihydrodipicolinate reductase: 1.3.1.26	53	HODCD, MYCGE, BAUCH, MYCHJ, STRA5
DIHYDRODIPICSYN-RXN	dihydrodipicolinate synthase: 4.2.1.52	53	HODCD, MYCGE, BAUCH, MYCHJ, STRA5
GAPOXNPHOSPHN-RXN	Glyceraldehyde 3-phosphate dehydrogenase (phosphorylating): 1.2.1.12	53	HODCD, CARRP, RICTY, HELPY, BURMA
METHYLENETHFDEHYDROG-NADP-RXN	Methylenetetrahydrofolate dehydrogenase (NADP+): 1.5.1.5	53	HODCD, CARRP, SULMW, MYCHJ, LACC3
2PGADEHYDRAT-RXN	Phosphopyruvate hydratase: 4.2.1.11	53	HODCD, CARRP, SULMW, RICTY, ORITB
3PGAREARR-RXN	Phosphoglycerate mutase: 5.4.2.1	53	HODCD, CARRP, SULMW, RICTY, ORITB
DTMPKI-RXN	Thymidylate kinase: 2.7.4.9	53	HODCD, CARRP, SULMW, BUCCC, BLASB
1TRANSKETO-RXN	Transketolase: 2.2.1.1	52	HODCD, SULMW, RICTY, ORITB, LACC3, LISMO
CARBPSYN-RXN	carbamoyl-phosphate synthetase (glutamine-hydrolysing): 6.3.5.5	52	HODCD, MYCGE, MYCHJ, RICTY, CHLTR, ORITB
SUPEROX-DISMUT-RXN	Superoxide dismutase: 1.15.1.1	52	HODCD, SULMW, BUCCC, MYCGE, MYCHJ, DESPS
2TRANSKETO-RXN	Transketolase: 2.2.1.1	52	HODCD, SULMW, RICTY, ORITB, LACC3, LISMO
S-ADENMETSYN-RXN	Methionine adenosyltransferase: 2.5.1.6	52	HODCD, CARRP, SULMW, BUCCC, CHLTR, ORITB
PHOSNACMURPENTATRANS-RXN	Phospho-N-acetylmuramoyl-pentapeptide-transferase: 2.7.8.13	52	HODCD, CARRP, SULMW, BUCCC, MYCGE, MYCHJ
UDP-NACMURALA-GLU-LIG-RXN	UDP-N-acetylmuramoylalanine--D-glutamate ligase: 6.3.2.9	52	HODCD, CARRP, SULMW, BUCCC, MYCGE, MYCHJ
UDP-NACMURALGLDAPLIG-RXN	UDP-N-acetylmuramoylalanyl-D-glutamate--2,6-diaminopimelate ligase: 6.3.2.13	52	HODCD, CARRP, SULMW, BUCCC, MYCGE, MYCHJ
UDPNACETYLGLUCOSAMENOLPYRTRANS-RXN	UDP-N-acetylglucosamine 1-carboxyvinyltransferase: 2.5.1.7	52	HODCD, CARRP, SULMW, BUCCC, MYCGE, MYCHJ
NACGLCTRANS-RXN	Undecaprenyldiphospho-muramoylpentapeptide &beta-N- acetylglucosaminyltransferase: 2.4.1.22	52	HODCD, CARRP, SULMW, BUCCC, MYCGE, MYCHJ
CTPSYN-RXN	CTP synthetase: 6.3.4.2	52	HODCD, CARRP, SULMW, BUCCC, MYCGE, ORITB
UDP-NACMURALGLDAPAALIG-RXN	UDP-N-acetylmuramoylalanyl-D-glutamyl-2,6-diaminopimelate--D-alanyl- D-alanine ligase: 6.3.2.10	52	HODCD, CARRP, SULMW, BUCCC, MYCGE, MYCHJ
UDP-NACMUR-ALA-LIG-RXN	UDP-N-acetylmuramate--alanine ligase: 6.3.2.8	52	HODCD, CARRP, SULMW, BUCCC, MYCGE, MYCHJ
CDPDIGLYSYN-RXN	phosphatidate cytidylyltransferase: 2.7.7.41	52	HODCD, CARRP, SULMW, BUCCC, MYCGE, BUCAI
DIAMINOPIMEPIM-RXN	Diaminopimelate epimerase: 5.1.1.7	51	HODCD, MYCGE, MYCHJ, ORITB, STRTD, STRA5, BACAN
ASPARTATE-SEMIALDEHYDE-DEHYDROGENASE-RXN	Aspartate-semialdehyde dehydrogenase: 1.2.1.11	51	HODCD, MYCGE, BAUCH, MYCHJ, STRTD, STRA5, LISMO
ASPAMINOTRANS-RXN	Aspartate aminotransferase: 2.6.1.1	51	HODCD, CARRP, BUCCC, MYCGE, BUCAI, MYCHJ, CHLTR
RIB5PISOM-RXN	Ribose 5-phosphate epimerase: 5.3.1.6	51	HODCD, CARRP, SULMW, RICTY, WOLTR, WOLPM, FRAAA
NAD-KIN-RXN	NAD(+) kinase: 2.7.1.23	51	HODCD, CARRP, SULMW, BUCCC, MYCHJ, CHLTR, XYLFA
PHOSPHAGLYPSYN-RXN	CDP-diacylglycerol--glycerol-3-phosphate 3-phosphatidyltransferase: 2.7.8.5	51	HODCD, CARRP, SULMW, BUCCC, BUCAI, BLASB, LISMO
UDPNACETYLMURAMATEDEHYDROG-RXN	UDP-N-acetylmuramate dehydrogenase: 1.1.1.158	51	HODCD, CARRP, SULMW, BUCCC, MYCGE, MYCHJ, FRAAA
NUCLEOSIDE-DIP-KIN-RXN	Nucleoside-diphosphate kinase: 2.7.4.6	51	HODCD, CARRP, SULMW, BUCCC, MYCGE, BUCAI, MYCHJ
GDPKIN-RXN	nucleoside diphosphate kinase: 2.7.4.6	51	HODCD, CARRP, SULMW, BUCCC, MYCGE, BUCAI, MYCHJ
DADPKIN-RXN	nucleoside diphosphate kinase: 2.7.4.6	51	HODCD, CARRP, SULMW, BUCCC, MYCGE, BUCAI, MYCHJ
UDPKIN-RXN	nucleoside diphosphate kinase: 2.7.4.6	51	HODCD, CARRP, SULMW, BUCCC, MYCGE, BUCAI, MYCHJ
DTDPKIN-RXN	nucleoside diphosphate kinase: 2.7.4.6	51	HODCD, CARRP, SULMW, BUCCC, MYCGE, BUCAI, MYCHJ
DUDPKIN-RXN	nucleoside diphosphate kinase: 2.7.4.6	51	HODCD, CARRP, SULMW, BUCCC, MYCGE, BUCAI, MYCHJ
DALADALALIG-RXN	D-alanine--D-alanine ligase: 6.3.2.4	51	HODCD, CARRP, SULMW, BUCCC, MYCGE, BUCAI, MYCHJ
DCDPKIN-RXN	nucleoside diphosphate kinase: 2.7.4.6	51	HODCD, CARRP, SULMW, BUCCC, MYCGE, BUCAI, MYCHJ
CDPKIN-RXN	nucleoside diphosphate kinase: 2.7.4.6	51	HODCD, CARRP, SULMW, BUCCC, MYCGE, BUCAI, MYCHJ
DGDPKIN-RXN	nucleoside diphosphate kinase: 2.7.4.6	51	HODCD, CARRP, SULMW, BUCCC, MYCGE, BUCAI, MYCHJ
PGLUCISOM-RXN	Glucose-6-phosphate isomerase: 5.3.1.9	50	HODCD, CARRP, SULMW, BLASB, RICTY, WOLTR, WOLPM, ORITB
F16ALDOLASE-RXN	Fructose-bisphosphate aldolase: 4.1.2.13	50	HODCD, CARRP, SULMW, RICTY, ORITB, STRTD, STRA5, LISMO
GMKALT-RXN	T2-induced deoxynucleotide kinase: 2.7.4.12	50	HODCD, CARRP, SULMW, BUCCC, ORITB, THICR, ECOLI, YERPY
PEPTIDYLPROLYL-ISOMERASE-RXN	Peptidylprolyl isomerase: 5.2.1.8	50	HODCD, CARRP, SULMW, BUCCC, MYCGE, MYCHJ, WOLTR, WOLPM
GLYC3PDEHYDROGBIOSYN-RXN	Glycerol-3-phosphate dehydrogenase (NAD(P)+): 1.1.1.94	50	HODCD, CARRP, SULMW, BUCCC, MYCGE, BUCAI, BLASB, MYCHJ
2.5.1.19-RXN	3-phosphoshikimate 1-carboxyvinyltransferase: 2.5.1.19	49	HODCD, MYCGE, WIGBR, MYCHJ, RICTY, WOLTR, WOLPM, ORITB, LACC3
DEPHOSPHOCOAKIN-RXN	Dephospho-CoA kinase: 2.7.1.24	49	HODCD, CARRP, SULMW, BUCCC, BLOFL, MYCHJ, ORITB, BACA2, MYCS2
RIBOFLAVINKIN-RXN	ATP-dependent riboflavin kinase: 2.7.1.26	49	HODCD, CARRP, SULMW, BUCCC, MYCHJ, RICTY, ORITB, THICR, LISMO
AICARSYN-RXN	Adenylosuccinate lyase: 4.3.2.2	49	HODCD, CARRP, SULMW, BUCCC, MYCGE, MYCHJ, RICTY, CHLTR, ORITB
NAG1P-URIDYLTRANS-RXN	UDP-N-acetylglucosamine pyrophosphorylase: 2.7.7.23	49	HODCD, CARRP, SULMW, BUCCC, MYCGE, BLASB, MYCHJ, ORITB, LACC3
RXN0-5180	RXN0-5180: 2.5.1.31	49	HODCD, CARRP, SULMW, BUCCC, MYCGE, MYCHJ, BARQU, HELPY, PHOLL
AMPSYN-RXN	Adenylosuccinate lyase: 4.3.2.2	49	HODCD, CARRP, SULMW, BUCCC, MYCGE, MYCHJ, RICTY, CHLTR, ORITB
ADENYLOSUCCINATE-SYNTHASE-RXN	adenylosuccinate synthetase: 6.3.4.4	49	HODCD, CARRP, SULMW, BUCCC, MYCGE, MYCHJ, RICTY, CHLTR, ORITB
FUMHYDR-RXN	Fumarate hydratase: 4.2.1.2	49	HODCD, CARRP, SULMW, BUCCC, MYCGE, BUCAI, MYCHJ, STRTD, STRA5
RIBOFLAVIN-SYN-RXN	Riboflavin synthase: 2.5.1.9	48	CARRP, SULMW, BUCCC, MYCGE, MYCHJ, RICTY, ORITB, STRTD, LACC3, LISMO
RXN-7800	RXN-7800: NA	48	HODCD, BUCCC, MYCGE, BAUCH, WIGBR, MYCHJ, WOLTR, WOLPM, HAMD5, LACC3
HOMOSERDEHYDROG-RXN	Homoserine dehydrogenase: 1.1.1.3	48	HODCD, MYCGE, BAUCH, MYCHJ, RICTY, CHLTR, WOLTR, WOLPM, LAWIP, ORITB
CHORISMATE-SYNTHASE-RXN	Chorismate synthase: 4.2.3.5	48	HODCD, MYCGE, WIGBR, MYCHJ, RICTY, WOLTR, WOLPM, LAWIP, ORITB, LACC3
3-DEHYDROQUINATE-SYNTHASE-RXN	3-dehydroquinate synthase: 4.2.3.4	48	HODCD, MYCGE, WIGBR, MYCHJ, RICTY, WOLTR, WOLPM, LAWIP, ORITB, LACC3
TRANSALDOL-RXN	Transaldolase: 2.2.1.2	48	HODCD, SULMW, MYCGE, MYCHJ, RICTY, ORITB, STRTD, STRA5, THICR, XYLFA
BRANCHED-CHAINAMINOTRANSFERLEU-RXN	Branched-chain amino acid aminotransferase: 2.6.1.42	48	HODCD, BUCCC, MYCGE, BUCAI, BAUCH, WIGBR, MYCHJ, WOLTR, WOLPM, HAMD5
SHIKIMATE-5-DEHYDROGENASE-RXN	Shikimate 5-dehydrogenase: 1.1.1.25	48	HODCD, CARRP, MYCGE, WIGBR, MYCHJ, RICTY, WOLTR, WOLPM, LAWIP, ORITB
DIHYDLIPOXN-RXN	dihydrolipoamide dehydrogenase: 1.8.1.4	48	HODCD, CARRP, WIGBR, LAWIP, HELPY, STRTD, WOLSU, SHIFL, PHOLL, ECO57
SHIKIMATE-KINASE-RXN	shikimate-kinase: 2.7.1.71	48	HODCD, CARRP, MYCGE, MYCHJ, RICTY, WOLTR, WOLPM, ORITB, LACC3, LISMO
DUTP-PYROP-RXN	dUTP pyrophosphatase: 3.6.1.23	48	HODCD, CARRP, SULMW, MYCGE, MYCHJ, LISMO, PSEHT, VIBCH, BACA2, BACHK
PEPDEPHOS-RXN	Pyruvate kinase: 2.7.1.40	48	HODCD, CARRP, SULMW, BLASB, RICTY, WOLTR, WOLPM, ORITB, HELPY, WOLSU
RXN-1623	RXN-1623: 2.3.1.51	48	HODCD, CARRP, SULMW, BUCCC, BUCAI, WIGBR, LISMO, XYLFA, BACA2, PHOLL
FADSYN-RXN	FMN adenylyltransferase: 2.7.7.2	48	HODCD, CARRP, SULMW, BUCCC, MYCHJ, RICTY, ORITB, THICR, LISMO, BACA2
L-GLN-FRUCT-6-P-AMINOTRANS-RXN	Glucosamine--fructose-6-phosphate aminotransferase (isomerizing): 2.6.1.16	48	HODCD, CARRP, SULMW, BUCCC, MYCGE, BLOFL, BLOPB, MYCHJ, RICTY, ORITB
FPPSYN-RXN	geranyltranstransferase: 2.5.1.10	48	HODCD, CARRP, SULMW, BUCCC, MYCGE, BLASB, BLOFL, MYCHJ, ORITB, LISMO
OHMETHYLBILANESYN-RXN	Hydroxymethylbilane synthase: 2.5.1.61	48	HODCD, CARRP, SULMW, BUCCC, MYCGE, MYCHJ, BARQU, STRTD, STRA5, LACC3
GMP-SYN-GLUT-RXN	GMP synthetase (glutamine-hydrolysing): 6.3.5.2	48	HODCD, CARRP, SULMW, BUCCC, MYCGE, BUCAI, MYCHJ, RICTY, CHLTR, ORITB
IMP-DEHYDROG-RXN	IMP dehydrogenase: 1.1.1.205	48	HODCD, CARRP, SULMW, BUCCC, MYCGE, BUCAI, MYCHJ, RICTY, CHLTR, ORITB
3-DEHYDROQUINATE-DEHYDRATASE-RXN	3-dehydroquinate dehydratase: 4.2.1.10	47	HODCD, MYCGE, WIGBR, MYCHJ, RICTY, WOLTR, WOLPM, LAWIP, ORITB, LACC3, PHOLL
THRESYN-RXN	Threonine synthase: 4.2.3.1	47	HODCD, MYCGE, BAUCH, WIGBR, MYCHJ, RICTY, CHLTR, WOLTR, WOLPM, LAWIP, ORITB
BRANCHED-CHAINAMINOTRANSFERVAL-RXN	Branched-chain amino acid aminotransferase: 2.6.1.42	47	HODCD, BUCCC, MYCGE, BUCAI, BAUCH, WIGBR, MYCHJ, CHLTR, WOLTR, WOLPM, HAMD5
DAHPSYN-RXN	2-dehydro-3-deoxyphosphoheptonate aldolase: 2.5.1.54	47	HODCD, MYCGE, MYCHJ, RICTY, WOLTR, WOLPM, LAWIP, ORITB, HELPY, LACC3, BACHK
SPONTPRO-RXN	SPONTPRO-RXN: NA	47	HODCD, MYCGE, BUCAI, BAUCH, BLOFL, BLOPB, MYCHJ, RICTY, CHLTR, LAWIP, ORITB
SUCCCOASYN-RXN	Succinate--CoA ligase (ADP-forming): 6.2.1.5	47	HODCD, BUCCC, MYCGE, BUCAI, MYCHJ, LAWIP, HELPY, STRTD, STRA5, LACC3, LISMO
BRANCHED-CHAINAMINOTRANSFERILEU-RXN	Branched-chain amino acid aminotransferase: 2.6.1.42	47	HODCD, BUCCC, MYCGE, BUCAI, BAUCH, WIGBR, MYCHJ, CHLTR, WOLTR, WOLPM, HAMD5
DIAMINOPIMDECARB-RXN	Diaminopimelate decarboxylase: 4.1.1.20	47	HODCD, MYCGE, BAUCH, WIGBR, MYCHJ, RICTY, CHLTR, WOLTR, WOLPM, ORITB, STRA5
RXN-8447	RXN-8447: NA	47	HODCD, CARRP, SULMW, MYCGE, MYCHJ, RICTY, CHLTR, WOLTR, LAWIP, ORITB, LACC3
NAD-SYNTH-GLN-RXN	NAD(+) synthetase (glutamine-hydrolysing): 6.3.5.1	47	HODCD, CARRP, SULMW, BUCCC, BLOFL, BLOPB, RICTY, CHLTR, WOLTR, WOLPM, ORITB
PANTEPADENYLYLTRAN-RXN	Pantetheine-phosphate adenylyltransferase: 2.7.7.3	47	HODCD, CARRP, SULMW, BUCCC, MYCGE, BLOFL, MYCHJ, RICTY, CHLTR, ORITB, HELPY
IMPCYCLOHYDROLASE-RXN	IMP cyclohydrolase: 3.5.4.10	47	HODCD, CARRP, SULMW, BUCCC, MYCGE, MYCHJ, RICTY, CHLTR, ORITB, HELPY, THICR
OROPRIBTRANS-RXN	Orotate phosphoribosyltransferase: 2.4.2.10	47	HODCD, CARRP, SULMW, BUCCC, MYCGE, BLOFL, BLOPB, MYCHJ, RICTY, CHLTR, ORITB
GMP-SYN-NH3-RXN	GMP synthetase: 6.3.4.1	47	HODCD, CARRP, SULMW, BUCCC, MYCGE, BUCAI, MYCHJ, RICTY, CHLTR, ORITB, PSEFS
SAICARSYN-RXN	Phosphoribosylaminoimidazole-succinocarboxamide synthetase: 6.3.2.6	47	HODCD, CARRP, SULMW, BUCCC, MYCGE, BUCAI, BLOFL, BLOPB, MYCHJ, CHLTR, HELPY
ACETYL-COA-CARBOXYLTRANSFER-RXN	Acetyl-CoA carboxylase: 6.4.1.2	47	HODCD, CARRP, SULMW, BUCCC, MYCGE, BUCAI, MYCHJ, RICTY, WOLPM, ORITB, DESPS
ACETOLACTSYN-RXN	Acetolactate synthase: 2.2.1.6	46	HODCD, MYCGE, BAUCH, WIGBR, MYCHJ, RICTY, CHLTR, WOLTR, WOLPM, ORITB, HELPY, HAMD5
ACETOOHBUTSYN-RXN	Acetolactate synthase: 2.2.1.6	46	HODCD, MYCGE, BAUCH, WIGBR, MYCHJ, RICTY, CHLTR, WOLTR, WOLPM, ORITB, HELPY, HAMD5
RXN-2881	RXN-2881: NA	46	HODCD, CARRP, SULMW, BLASB, MYCHJ, THICR, HAMD5, BACA2, BACSU, MYCTU, FRAAA, MYCS2
DIHYDROFOLATEREDUCT-RXN	Dihydrofolate reductase: 1.5.1.3	46	HODCD, CARRP, SULMW, BUCCC, MYCHJ, RICTY, LAWIP, ORITB, HELPY, WOLSU, LISMO, FRAAA
CMPKI-RXN	Cytidylate kinase: 2.7.4.14	46	HODCD, CARRP, SULMW, BUCCC, BUCAI, WOLTR, WOLPM, ORITB, HELPY, WOLSU, DESPS, PHOLL
DIHYDROOROTOX-RXN	DIHYDROOROTOX-RXN:	46	HODCD, CARRP, SULMW, BUCCC, MYCGE, BLASB, BLOFL, BLOPB, MYCHJ, RICTY, CHLTR, ORITB
OROTPDECARB-RXN	Orotidine-5'-phosphate decarboxylase: 4.1.1.23	46	HODCD, CARRP, SULMW, BUCCC, MYCGE, BLASB, BLOFL, BLOPB, MYCHJ, RICTY, CHLTR, ORITB
GTP-CYCLOHYDRO-II-RXN	GTP cyclohydrolase II: 3.5.4.25	46	HODCD, CARRP, SULMW, BUCCC, MYCGE, MYCHJ, RICTY, ORITB, STRTD, LACC3, LISMO, DESPS
ASPCARBTRANS-RXN	Aspartate carbamoyltransferase: 2.1.3.2	46	HODCD, CARRP, SULMW, BUCCC, MYCGE, BLASB, BLOFL, BLOPB, MYCHJ, RICTY, CHLTR, ORITB
AICARTRANSFORM-RXN	Phosphoribosylaminoimidazolecarboxamide formyltransferase: 2.1.2.3	46	HODCD, CARRP, SULMW, BUCCC, MYCGE, MYCHJ, RICTY, CHLTR, WOLTR, ORITB, HELPY, DESPS
2.7.1.148-RXN	4-(cytidine 5'-diphospho)-2-C-methyl-D-erythritol kinase: 2.7.1.148	46	HODCD, CARRP, SULMW, BUCCC, MYCGE, BLASB, MYCHJ, RICTY, ORITB, HELPY, STRTD, THICR
H2PTERIDINEPYROPHOSPHOKIN-RXN	2-amino-4-hydroxy-6-hydroxymethyldihydropteridine pyrophosphokinase: 2.7.6.3	46	HODCD, CARRP, SULMW, BUCCC, MYCGE, BUCAI, MYCHJ, RICTY, WOLTR, BARQU, ORITB, LACC3
PHOSPHASERDECARB-RXN	Phosphatidylserine decarboxylase: 4.1.1.65	46	HODCD, CARRP, SULMW, BUCCC, MYCGE, BUCAI, MYCHJ, STRTD, STRA5, LACC3, LISMO, FRAAA
PHOSPHASERSYN-RXN	CDP-diacylglycerol--serine O-phosphatidyltransferase: 2.7.8.8	46	HODCD, CARRP, SULMW, BUCCC, MYCGE, BUCAI, MYCHJ, STRTD, STRA5, LACC3, LISMO, FRAAA
GLYRIBONUCSYN-RXN	Phosphoribosylamine--glycine ligase: 6.3.4.13	46	HODCD, CARRP, SULMW, BUCCC, MYCGE, BUCAI, BLOFL, BLOPB, MYCHJ, RICTY, CHLTR, ORITB
ACSERLY-RXN	Cysteine synthase: 2.5.1.47	45	CARRP, SULMW, BUCCC, MYCGE, WIGBR, MYCHJ, RICTY, CHLTR, WOLTR, WOLPM, BARQU, LAWIP, ORITB
SUCCDIAMINOPIMDESUCC-RXN	Succinyl-diaminopimelate desuccinylase: 3.5.1.18	45	HODCD, SULMW, MYCGE, BLASB, BAUCH, MYCHJ, CHLTR, LAWIP, STRTD, STRA5, BACA2, BACSU, BACAN
RXN-8631	fructose-bisphosphate aldolase: 4.1.2.13	45	HODCD, CARRP, SULMW, RICTY, CHLTR, ORITB, HELPY, STRTD, STRA5, HAMD5, LISMO, SHIFL, PHOLL
RXN0-1	ribonucleoside diphosphate reductase: 1.17.4.-	45	HODCD, CARRP, SULMW, BUCCC, RICTY, WOLTR, WOLPM, ORITB, LISMO, XYLFA, DESPS, VIBCH, RHIME
DIHYDROFOLATESYNTH-RXN	dihydrofolate synthetase: 6.3.2.12	45	HODCD, CARRP, SULMW, BUCCC, MYCGE, MYCHJ, CHLTR, WOLTR, STRA5, THICR, LACC3, DESPS, YERPY
DIHYDROOROT-RXN	Dihydroorotase: 3.5.2.3	45	HODCD, CARRP, SULMW, BUCCC, MYCGE, BLASB, BLOFL, BLOPB, MYCHJ, RICTY, CHLTR, ORITB, STRTD
5.4.2.10-RXN	Phosphoglucosamine mutase: 5.4.2.10	45	HODCD, CARRP, SULMW, BUCCC, MYCGE, BLASB, MYCHJ, RICTY, WOLTR, WOLPM, ORITB, BRUME, PHOLL
2.7.7.60-RXN	2-C-methyl-D-erythritol 4-phosphate cytidylyltransferase: 2.7.7.60	45	HODCD, CARRP, SULMW, BUCCC, MYCGE, BLASB, BLOFL, MYCHJ, RICTY, ORITB, HELPY, STRTD, THICR
RIBOFLAVINSYNREDUC-RXN	RIBOFLAVINSYNREDUC-RXN 1.1.1.193	45	HODCD, CARRP, SULMW, BUCCC, MYCGE, MYCHJ, RICTY, ORITB, HELPY, STRTD, LACC3, LISMO, DESPS
H2PTEROATESYNTH-RXN	Dihydropteroate synthase: 2.5.1.15	45	HODCD, CARRP, SULMW, BUCCC, MYCGE, BUCAI, MYCHJ, RICTY, WOLTR, BARQU, ORITB, LACC3, LISMO
PRPPAMIDOTRANS-RXN	Amidophosphoribosyltransferase: 2.4.2.14	45	HODCD, CARRP, SULMW, BUCCC, MYCGE, BUCAI, BLOFL, BLOPB, MYCHJ, RICTY, CHLTR, ORITB, HELPY
FGAMSYN-RXN	phosphoribosylformylglycinamidine synthetase: 6.3.5.3	45	HODCD, CARRP, SULMW, BUCCC, MYCGE, BUCAI, BLOFL, BLOPB, MYCHJ, RICTY, CHLTR, ORITB, HELPY
AIRS-RXN	phosphoribosylformylglycinamidine cyclo-ligase: 6.3.3.1	45	HODCD, CARRP, SULMW, BUCCC, MYCGE, BUCAI, BLOFL, BLOPB, MYCHJ, RICTY, CHLTR, ORITB, HELPY
GART-RXN	Phosphoribosylglycinamide formyltransferase: 2.1.2.2	45	HODCD, CARRP, SULMW, BUCCC, MYCGE, BUCAI, BLOFL, BLOPB, MYCHJ, RICTY, CHLTR, ORITB, HELPY
GLUTAMINESYN-RXN	Glutamate--ammonia ligase: 6.3.1.2	45	HODCD, CARRP, SULMW, BUCCC, MYCGE, BUCAI, BLASB, BAUCH, MYCHJ, RICTY, CHLTR, LAWIP, HAMD5
GTP-CYCLOHYDRO-I-RXN	GTP cyclohydrolase I: 3.5.4.16	44	CARRP, SULMW, BUCCC, MYCGE, BUCAI, MYCHJ, CHLTR, WOLTR, WOLPM, LAWIP, ORITB, THICR, LACC3, RHOS4
ACETOLACTREDUCTOISOM-RXN	Ketol-acid reductoisomerase: 1.1.1.86	44	HODCD, MYCGE, BAUCH, WIGBR, MYCHJ, RICTY, CHLTR, WOLTR, WOLPM, LAWIP, ORITB, STRA5, HAMD5, LACC3
ACETOOHBUTREDUCTOISOM-RXN	Ketol-acid reductoisomerase: 1.1.1.86	44	HODCD, MYCGE, BAUCH, WIGBR, MYCHJ, RICTY, CHLTR, WOLTR, WOLPM, LAWIP, ORITB, STRA5, HAMD5, LACC3
ACETYLGLUTKIN-RXN	Acetylglutamate kinase: 2.7.2.8	44	HODCD, CARRP, MYCGE, BAUCH, BLOFL, WIGBR, BLOPB, MYCHJ, RICTY, CHLTR, HELPY, STRA5, HAMD5, LACC3
HOMOSERKIN-RXN	Homoserine kinase: 2.7.1.39	44	HODCD, CARRP, MYCGE, BAUCH, WIGBR, MYCHJ, RICTY, CHLTR, WOLTR, WOLPM, LAWIP, ORITB, DESPS, RHOS4
RXN0-2381	RXN0-2381: 4.1.2.8	44	HODCD, CARRP, BUCCC, MYCGE, BAUCH, WIGBR, MYCHJ, RICTY, WOLTR, WOLPM, BARQU, ORITB, STRA5, HAMD5
TRYPSYN-RXN	Tryptophan synthase: 4.2.1.20	44	HODCD, CARRP, BUCCC, MYCGE, BAUCH, WIGBR, MYCHJ, RICTY, WOLTR, WOLPM, BARQU, ORITB, STRA5, HAMD5
RXN0-2382	RXN0-2382: 4.2.1.122	44	HODCD, CARRP, BUCCC, MYCGE, BAUCH, WIGBR, MYCHJ, RICTY, WOLTR, WOLPM, BARQU, ORITB, STRA5, HAMD5
THREDEHYD-RXN	Threonine dehydratase: 4.3.1.19	44	HODCD, CARRP, BUCCC, MYCGE, BUCAI, BAUCH, WIGBR, MYCHJ, CHLTR, WOLTR, WOLPM, LAWIP, STRA5, HAMD5
PSERTRANSAM-RXN	Phosphoserine aminotransferase: 2.6.1.52	44	HODCD, CARRP, SULMW, MYCGE, MYCHJ, RICTY, CHLTR, WOLTR, WOLPM, LAWIP, ORITB, HELPY, WOLSU, LACC3
GLUTRACE-RXN	Glutamate racemase: 5.1.1.3	44	HODCD, CARRP, SULMW, BUCCC, MYCGE, BLOFL, MYCHJ, RICTY, CHLTR, WOLTR, WOLPM, ORITB, THICR, XYLFA
RXN0-2921	folylpolyglutamate synthetase: 6.3.2.17	44	HODCD, CARRP, SULMW, BUCCC, MYCGE, MYCHJ, CHLTR, WOLTR, THICR, XYLFA, VIBCH, YERPY, SODGM, PSEFS
RIBOFLAVINSYNDEAM-RXN	diaminohydroxyphosphoribosylaminopyrimidine deaminase: 3.5.4.26	44	HODCD, CARRP, SULMW, BUCCC, MYCGE, MYCHJ, RICTY, ORITB, HELPY, STRTD, LACC3, LISMO, DESPS, FRAAA
FORMYLTHFGLUSYNTH-RXN	folylpolyglutamate synthetase: 6.3.2.17	44	HODCD, CARRP, SULMW, BUCCC, MYCGE, MYCHJ, CHLTR, WOLTR, THICR, XYLFA, VIBCH, YERPY, SODGM, PSEFS
NICONUCADENYLYLTRAN-RXN	Nicotinate-nucleotide adenylyltransferase: 2.7.7.18	44	HODCD, CARRP, SULMW, BUCCC, MYCGE, BLOFL, BLOPB, MYCHJ, RICTY, CHLTR, WOLTR, WOLPM, ORITB, WOLSU
2.3.1.157-RXN	Glucosamine-1-phosphate N-acetyltransferase: 2.3.1.157	44	HODCD, CARRP, SULMW, BUCCC, MYCGE, BLASB, MYCHJ, RICTY, ORITB, THICR, LACC3, BRUME, BACSU, ECOLI
FOLYLPOLYGLUTAMATESYNTH-RXN	folylpolyglutamate synthetase: 6.3.2.17	44	HODCD, CARRP, SULMW, BUCCC, MYCGE, MYCHJ, CHLTR, WOLTR, THICR, XYLFA, VIBCH, YERPY, SODGM, PSEFS
GLYC3PDEHYDROG-RXN	Glycerol-3-phosphate dehydrogenase: 1.1.5.3	44	HODCD, CARRP, SULMW, BUCCC, MYCGE, BUCAI, CHLTR, ORITB, STRTD, NEIG2, THICR, HAMD5, LACC3, DESPS
UROGENIIISYN-RXN	uroporphyrinogen-III synthase: 4.2.1.75	44	HODCD, CARRP, SULMW, BUCCC, MYCGE, BUCAI, MYCHJ, RICTY, BARQU, ORITB, STRTD, STRA5, LACC3, RHOS4
PROTOHEMEFERROCHELAT-RXN	Ferrochelatase: 4.99.1.1	44	HODCD, CARRP, SULMW, BUCCC, MYCGE, BUCAI, BLASB, BAUCH, BLOFL, BLOPB, MYCHJ, BARQU, LAWIP, STRA5
PRIBFAICARPISOM-RXN	N-(5'-phospho-D-ribosylformimino)-5-amino-1-(5''-phosphoribosyl)-4- imidazole carboxamide isomerase: 5.3.1.16	43	CARRP, SULMW, MYCGE, WIGBR, MYCHJ, RICTY, CHLTR, WOLTR, WOLPM, BARQU, LAWIP, ORITB, HELPY, STRA5, HAMD5
ATPPHOSPHORIBOSYLTRANS-RXN	ATP phosphoribosyltransferase: 2.4.2.17	43	CARRP, SULMW, MYCGE, WIGBR, MYCHJ, RICTY, CHLTR, WOLTR, WOLPM, BARQU, LAWIP, ORITB, HELPY, STRA5, HAMD5
SERINE-O-ACETTRAN-RXN	Serine O-acetyltransferase: 2.3.1.30	43	CARRP, SULMW, BUCCC, MYCGE, WIGBR, MYCHJ, RICTY, CHLTR, WOLTR, WOLPM, BARQU, ORITB, LACC3, LISMO, XYLFA
HISTAMINOTRANS-RXN	Histidinol-phosphate aminotransferase: 2.6.1.9	43	CARRP, SULMW, MYCGE, WIGBR, MYCHJ, RICTY, CHLTR, WOLTR, WOLPM, BARQU, LAWIP, ORITB, HELPY, STRA5, HAMD5
ORNCARBAMTRANSFER-RXN	Ornithine carbamoyltransferase: 2.1.3.3	43	HODCD, MYCGE, BAUCH, WIGBR, MYCHJ, RICTY, CHLTR, WOLTR, WOLPM, ORITB, HELPY, HAMD5, LACC3, XYLFA, CUPTR
DIHYDROXYISOVALDEHYDRAT-RXN	Dihydroxy-acid dehydratase: 4.2.1.9	43	HODCD, MYCGE, BAUCH, WIGBR, MYCHJ, RICTY, CHLTR, WOLTR, WOLPM, LAWIP, ORITB, HELPY, STRA5, HAMD5, LACC3
ARGSUCCINSYN-RXN	argininosuccinate synthetase: 6.3.4.5	43	HODCD, MYCGE, BAUCH, BLOFL, WIGBR, BLOPB, MYCHJ, RICTY, CHLTR, WOLTR, WOLPM, BARQU, ORITB, HELPY, HAMD5
DIHYDROXYMETVALDEHYDRAT-RXN	Dihydroxy-acid dehydratase: 4.2.1.9	43	HODCD, MYCGE, BAUCH, WIGBR, MYCHJ, RICTY, CHLTR, WOLTR, WOLPM, LAWIP, ORITB, HELPY, STRA5, HAMD5, LACC3
PRTRANS-RXN	Anthranilate phosphoribosyltransferase: 2.4.2.18	43	HODCD, CARRP, BUCCC, MYCGE, BAUCH, WIGBR, MYCHJ, RICTY, CHLTR, WOLTR, WOLPM, BARQU, ORITB, STRA5, HAMD5
ANTHRANSYN-RXN	Anthranilate synthase: 4.1.3.27	43	HODCD, CARRP, BUCCC, MYCGE, BAUCH, WIGBR, MYCHJ, RICTY, CHLTR, WOLTR, WOLPM, BARQU, LAWIP, ORITB, HAMD5
ARGSUCCINLYA-RXN	Argininosuccinate lyase: 4.3.2.1	43	HODCD, CARRP, MYCGE, BAUCH, BLOFL, WIGBR, BLOPB, MYCHJ, RICTY, CHLTR, WOLTR, WOLPM, ORITB, HELPY, HAMD5
PSERTRANSAMPYR-RXN	phosphohydroxythreonine aminotransferase: 2.6.1.52	43	HODCD, CARRP, SULMW, MYCGE, MYCHJ, RICTY, CHLTR, WOLTR, WOLPM, LAWIP, ORITB, HELPY, WOLSU, LACC3, RHOS4
ACETATEKIN-RXN	Acetate kinase: 2.7.2.1	43	HODCD, CARRP, SULMW, BLASB, BLOFL, BLOPB, CHLTR, WOLTR, WOLPM, BARQU, ORITB, XYLFA, PSEHT, AGRT5, PSEFS
GLUC1PURIDYLTRANS-RXN	UTP--glucose-1-phosphate uridylyltransferase: 2.7.7.9	43	HODCD, CARRP, SULMW, BUCCC, BUCAI, BAUCH, BLOFL, BLOPB, MYCHJ, RICTY, CHLTR, WOLTR, WOLPM, ORITB, LISMO
RXN0-302	2-C-methyl-D-erythritol 2,4-cyclodiphosphate synthase: 4.6.1.12	43	HODCD, CARRP, SULMW, BUCCC, MYCGE, BLASB, BLOFL, MYCHJ, RICTY, ORITB, HELPY, STRTD, STRA5, THICR, LACC3
DXS-RXN	1-deoxyxylulose-5-phosphate synthase: 2.2.1.7	43	HODCD, CARRP, SULMW, BUCCC, MYCGE, BLASB, MYCHJ, RICTY, WOLTR, WOLPM, ORITB, STRTD, STRA5, THICR, LACC3
DXPREDISOM-RXN	1-deoxy-D-xylulose 5-phosphate reductoisomerase: 1.1.1.267	43	HODCD, CARRP, SULMW, BUCCC, MYCGE, BLASB, MYCHJ, RICTY, BARQU, ORITB, STRTD, STRA5, THICR, LACC3, BRUME
ALARACECAT-RXN	Alanine racemase: 5.1.1.1	43	HODCD, CARRP, SULMW, BUCCC, MYCGE, BUCAI, BLASB, BAUCH, BLOFL, BLOPB, MYCHJ, CHLTR, WOLTR, WOLPM, ORITB
PORPHOBILSYNTH-RXN	Porphobilinogen synthase: 4.2.1.24	43	HODCD, CARRP, SULMW, BUCCC, MYCGE, BUCAI, BLASB, BAUCH, BLOFL, BLOPB, MYCHJ, BARQU, STRTD, STRA5, LACC3
GLUTAMIDOTRANS-RXN	imidazole glycerol phosphate synthase: 2.4.2.-	42	CARRP, SULMW, MYCGE, WIGBR, MYCHJ, RICTY, CHLTR, WOLTR, WOLPM, BARQU, LAWIP, ORITB, HELPY, STRA5, HAMD5, DESPS
IMIDPHOSDEHYD-RXN	Imidazoleglycerol-phosphate dehydratase: 4.2.1.19	42	CARRP, SULMW, MYCGE, WIGBR, MYCHJ, RICTY, CHLTR, WOLTR, WOLPM, BARQU, LAWIP, ORITB, HELPY, STRA5, HAMD5, YERPY
HISTCYCLOHYD-RXN	Phosphoribosyl-AMP cyclohydrolase: 3.5.4.19	42	CARRP, SULMW, MYCGE, WIGBR, MYCHJ, RICTY, CHLTR, WOLTR, WOLPM, BARQU, LAWIP, ORITB, HELPY, STRA5, HAMD5, BACAN
HISTPRATPHYD-RXN	Phosphoribosyl-ATP pyrophosphatase: 3.6.1.31	42	CARRP, SULMW, MYCGE, WIGBR, MYCHJ, RICTY, CHLTR, WOLTR, WOLPM, BARQU, LAWIP, ORITB, HELPY, STRA5, HAMD5, BACAN
TETHYDPICSUCC-RXN	2,3,4,5-tetrahydropyridine-2-carboxylate N-succinyltransferase: 2.3.1.117	42	HODCD, MYCGE, BAUCH, MYCHJ, CHLTR, LAWIP, HELPY, STRA5, LISMO, DESPS, BACA2, BACSU, MYCTU, BACHK, PSEFS, MYCS2
IGPSYN-RXN	indole-3-glycerol-phosphate synthase: 4.1.1.48	42	HODCD, CARRP, BUCCC, MYCGE, BAUCH, WIGBR, MYCHJ, RICTY, CHLTR, WOLTR, WOLPM, BARQU, ORITB, HELPY, STRA5, HAMD5
ADOMET-DMK-METHYLTRANSFER-RXN	ADOMET-DMK-METHYLTRANSFER-RXN: 2.1.1.163	42	HODCD, CARRP, BUCCC, MYCGE, BUCAI, BAUCH, WIGBR, MYCHJ, WOLTR, STRTD, STRA5, THICR, LACC3, BACSU, ECOLI, MYCTU
GLU6PDEHYDROG-RXN	Glucose-6-phosphate 1-dehydrogenase: 1.1.1.49	42	HODCD, CARRP, SULMW, MYCGE, BLASB, WIGBR, MYCHJ, RICTY, WOLTR, WOLPM, LAWIP, ORITB, STRTD, WOLSU, STRA5, DESPS
THYMIDYLATESYN-RXN	Thymidylate synthase: 2.1.1.45	42	HODCD, CARRP, SULMW, BUCCC, BLOFL, BLOPB, MYCHJ, RICTY, CHLTR, WOLTR, WOLPM, LAWIP, ORITB, HELPY, WOLSU, DESPS
ISPH2-RXN	ISPH2-RXN: 1.17.1.2	42	HODCD, CARRP, SULMW, BUCCC, MYCGE, BLASB, BLOFL, MYCHJ, RICTY, LAWIP, ORITB, STRTD, STRA5, THICR, LACC3, PHOLL
RXN0-884	RXN0-884: 1.17.1.2	42	HODCD, CARRP, SULMW, BUCCC, MYCGE, BLASB, BLOFL, MYCHJ, RICTY, LAWIP, ORITB, STRTD, STRA5, THICR, LACC3, PHOLL
CITSYN-RXN	Citrate (si)-synthase: 2.3.3.1	42	HODCD, CARRP, SULMW, BUCCC, MYCGE, BUCAI, BAUCH, BLOFL, WIGBR, BLOPB, MYCHJ, CHLTR, LAWIP, ORITB, STRA5, LACC3
F16BDEPHOS-RXN	Fructose-bisphosphatase: 3.1.3.11	42	HODCD, CARRP, SULMW, BUCCC, MYCGE, BUCAI, BAUCH, BLOFL, BLOPB, MYCHJ, RICTY, CHLTR, ORITB, STRTD, XYLFA, AGRT5
ACONITATEHYDR-RXN	aconitate hydratase: 4.2.1.3	42	HODCD, CARRP, SULMW, BUCCC, MYCGE, BUCAI, BAUCH, BLOFL, WIGBR, BLOPB, MYCHJ, CHLTR, LAWIP, ORITB, STRA5, LACC3
ACONITATEDEHYDR-RXN	Aconitate hydratase: 4.2.1.3	42	HODCD, CARRP, SULMW, BUCCC, MYCGE, BUCAI, BAUCH, BLOFL, WIGBR, BLOPB, MYCHJ, CHLTR, LAWIP, ORITB, STRA5, LACC3
5-NUCLEOTID-RXN	5'-nucleotidase: 3.1.3.5	42	HODCD, CARRP, SULMW, BUCCC, MYCGE, BUCAI, BAUCH, BLOFL, BLOPB, RICTY, BARQU, ORITB, LISMO, BACA2, ECOLI, MYCTU
PYRROLINECARBREDUCT-RXN	Pyrroline-5-carboxylate reductase: 1.5.1.2	42	HODCD, CARRP, SULMW, BUCCC, MYCGE, BUCAI, BLASB, BAUCH, BLOFL, BLOPB, MYCHJ, RICTY, CHLTR, WOLTR, WOLPM, ORITB
UROGENDECARBOX-RXN	Uroporphyrinogen decarboxylase: 4.1.1.37	42	HODCD, CARRP, SULMW, BUCCC, MYCGE, BUCAI, BLASB, BAUCH, BLOFL, BLOPB, MYCHJ, BARQU, LAWIP, STRTD, STRA5, LACC3
3-ISOPROPYLMALDEHYDROG-RXN	3-isopropylmalate dehydrogenase: 1.1.1.85	41	HODCD, BUCCC, MYCGE, BAUCH, WIGBR, MYCHJ, RICTY, CHLTR, WOLTR, WOLPM, BARQU, LAWIP, ORITB, HELPY, STRA5, HAMD5, LACC3
2-ISOPROPYLMALATESYN-RXN	2-isopropylmalate synthase: 2.3.3.13	41	HODCD, BUCCC, MYCGE, BAUCH, WIGBR, MYCHJ, RICTY, CHLTR, WOLTR, WOLPM, BARQU, LAWIP, ORITB, HELPY, STRA5, HAMD5, LACC3
RXN-8991	3-isopropylmalate dehydratase: 4.2.1.33	41	HODCD, BUCCC, MYCGE, BAUCH, WIGBR, MYCHJ, RICTY, CHLTR, WOLTR, WOLPM, BARQU, LAWIP, ORITB, HELPY, STRA5, HAMD5, LACC3
3-ISOPROPYLMALISOM-RXN	3-isopropylmalate dehydratase: 4.2.1.33	41	HODCD, BUCCC, MYCGE, BAUCH, WIGBR, MYCHJ, RICTY, CHLTR, WOLTR, WOLPM, BARQU, LAWIP, ORITB, HELPY, STRA5, HAMD5, LACC3
CHORISMATEMUT-RXN	Chorismate mutase: 5.4.99.5	41	HODCD, CARRP, MYCGE, BAUCH, WIGBR, MYCHJ, RICTY, CHLTR, WOLTR, WOLPM, LAWIP, ORITB, STRA5, HAMD5, LACC3, LISMO, DESPS
PRAISOM-RXN	Phosphoribosylanthranilate isomerase: 5.3.1.24	41	HODCD, CARRP, BUCCC, MYCGE, BAUCH, WIGBR, MYCHJ, RICTY, WOLTR, WOLPM, BARQU, ORITB, HELPY, STRA5, HAMD5, MYCTU, MYCS2
HISTOLDEHYD-RXN	Histidinol dehydrogenase: 1.1.1.23	41	HODCD, CARRP, SULMW, MYCGE, WIGBR, MYCHJ, RICTY, CHLTR, WOLTR, WOLPM, BARQU, LAWIP, ORITB, HELPY, STRA5, HAMD5, PHOLL
CARBOXYLESTERASE-RXN	Carboxylesterase: 3.1.1.1	41	HODCD, CARRP, SULMW, MYCGE, BUCAI, BLOFL, BLOPB, MYCHJ, RICTY, CHLTR, BARQU, ORITB, HELPY, STRTD, WOLSU, LISMO, ECOLI
HISTALDEHYD-RXN	Histidinol dehydrogenase: 1.1.1.23	41	HODCD, CARRP, SULMW, MYCGE, WIGBR, MYCHJ, RICTY, CHLTR, WOLTR, WOLPM, BARQU, LAWIP, ORITB, HELPY, STRA5, HAMD5, PHOLL
GDPPYPHOSKIN-RXN	GDP diphosphokinase: 2.7.6.5	41	HODCD, CARRP, SULMW, BUCCC, BUCAI, BLASB, BAUCH, BLOFL, WIGBR, BLOPB, MYCHJ, RICTY, CHLTR, WOLTR, WOLPM, LISMO, BRUME
NAD-SYNTH-NH3-RXN	NAD(+) synthetase: 6.3.1.5	41	HODCD, CARRP, SULMW, BUCCC, BLOFL, BLOPB, RICTY, CHLTR, WOLTR, WOLPM, ORITB, XYLFA, DESPS, ECOLI, MYCTU, CUPTR, FRAAA
ADENPRIBOSYLTRAN-RXN	Adenine phosphoribosyltransferase: 2.4.2.7	41	HODCD, CARRP, SULMW, BUCCC, BUCAI, BLASB, BAUCH, WIGBR, RICTY, CHLTR, WOLTR, WOLPM, BARQU, LAWIP, ORITB, XYLFA, BURMA
RXN0-5225	RXN0-5225: 3.5.1.28	41	HODCD, CARRP, SULMW, BUCCC, MYCGE, WIGBR, MYCHJ, RICTY, CHLTR, WOLTR, WOLPM, HELPY, STRTD, STRA5, DESPS, MYCTU, PHOLL
RXN-7607	RXN-7607: 3.1.3.5	41	HODCD, CARRP, SULMW, BUCCC, MYCGE, BUCAI, BAUCH, BLOFL, BLOPB, RICTY, CHLTR, BARQU, ORITB, LISMO, BACA2, ECOLI, MYCTU
RXN-7609	RXN-7609: 3.1.3.5	41	HODCD, CARRP, SULMW, BUCCC, MYCGE, BUCAI, BAUCH, BLOFL, BLOPB, RICTY, CHLTR, BARQU, ORITB, LISMO, BACA2, ECOLI, MYCTU
AMP-DEPHOSPHORYLATION-RXN	5'-nucleotidase: 3.1.3.5	41	HODCD, CARRP, SULMW, BUCCC, MYCGE, BUCAI, BAUCH, BLOFL, BLOPB, RICTY, CHLTR, BARQU, ORITB, LISMO, BACA2, ECOLI, MYCTU
FARNESYLTRANSTRANSFERASE-RXN	geranylgeranyl-diphosphate synthase: 2.5.1.29	41	HODCD, CARRP, SULMW, BUCCC, MYCGE, BUCAI, BAUCH, MYCHJ, CHLTR, STRTD, THICR, LISMO, BRUME, YERPY, BACAN, MYCS2, RALEH
RXN-8997	RXN-8997: 2.5.1.31	41	HODCD, CARRP, SULMW, BUCCC, MYCGE, BUCAI, BLOFL, WIGBR, MYCHJ, RICTY, BARQU, WOLSU, VIBCH, SALTI, AGRT5, BACAN, RHIME
RXN-8994	RXN-8994: 2.5.1.31	41	HODCD, CARRP, SULMW, BUCCC, MYCGE, BUCAI, BLOFL, WIGBR, MYCHJ, RICTY, BARQU, WOLSU, VIBCH, SALTI, AGRT5, BACAN, RHIME
RXN-8993	RXN-8993: 2.5.1.31	41	HODCD, CARRP, SULMW, BUCCC, MYCGE, BUCAI, BLOFL, WIGBR, MYCHJ, RICTY, BARQU, WOLSU, VIBCH, SALTI, AGRT5, BACAN, RHIME
RXN-8996	RXN-8996: 2.5.1.31	41	HODCD, CARRP, SULMW, BUCCC, MYCGE, BUCAI, BLOFL, WIGBR, MYCHJ, RICTY, BARQU, WOLSU, VIBCH, SALTI, AGRT5, BACAN, RHIME
RXN-8995	RXN-8995: 2.5.1.31	41	HODCD, CARRP, SULMW, BUCCC, MYCGE, BUCAI, BLOFL, WIGBR, MYCHJ, RICTY, BARQU, WOLSU, VIBCH, SALTI, AGRT5, BACAN, RHIME
RXN-8675	Uroporphyrinogen-III C-methyltransferase: 2.1.1.107	40	CARRP, SULMW, BUCCC, MYCGE, WIGBR, MYCHJ, RICTY, CHLTR, WOLTR, WOLPM, BARQU, ORITB, HELPY, STRTD, NEIG2, STRA5, LACC3, LISMO
UROPORIIIMETHYLTRANSA-RXN	UROPORIIIMETHYLTRANSA-RXN: 2.1.1.107	40	CARRP, SULMW, BUCCC, MYCGE, WIGBR, MYCHJ, RICTY, CHLTR, WOLTR, WOLPM, BARQU, ORITB, HELPY, STRTD, NEIG2, STRA5, LACC3, LISMO
N-ACETYLGLUTPREDUCT-RXN	N-acetyl-&gamma-glutamyl-phosphate reductase: 1.2.1.38	40	HODCD, CARRP, BUCCC, MYCGE, BAUCH, BLOFL, WIGBR, BLOPB, MYCHJ, RICTY, CHLTR, WOLTR, WOLPM, ORITB, HELPY, STRA5, HAMD5, LACC3
PREPHENATEDEHYDRAT-RXN	Prephenate dehydratase: 4.2.1.51	40	HODCD, CARRP, MYCGE, BAUCH, WIGBR, MYCHJ, RICTY, CHLTR, WOLTR, WOLPM, BARQU, LAWIP, ORITB, HELPY, HAMD5, LACC3, XYLFA, DESPS
3-SULFINOALANINE-AMINOTRANSFERASE-RXN	3-SULFINOALANINE-AMINOTRANSFERASE-RXN: 2.6.1.1	40	HODCD, CARRP, BUCCC, MYCGE, BUCAI, BAUCH, BLOFL, WIGBR, BLOPB, MYCHJ, CHLTR, HELPY, NEIG2, RHOS4, SHIFL, PHOLL, PSEE4, ECO57
2-OCTAPRENYL-METHOXY-BENZOQ-METH-RXN	2-OCTAPRENYL-METHOXY-BENZOQ-METH-RXN: 2.1.1.-	40	HODCD, CARRP, BUCCC, MYCGE, BUCAI, BAUCH, WIGBR, MYCHJ, WOLTR, STRTD, STRA5, THICR, LACC3, BACSU, ECOLI, SODGM, MYCTU, FRAAA
URACIL-PRIBOSYLTRANS-RXN	Uracil phosphoribosyltransferase: 2.4.2.9	40	HODCD, CARRP, SULMW, BUCCC, BUCAI, BLASB, BAUCH, WIGBR, RICTY, CHLTR, WOLTR, WOLPM, BARQU, ORITB, HELPY, THICR, HAMD5, XYLFA
UDPGLUCEPIM-RXN	UDP-glucose 4-epimerase: 5.1.3.2	40	HODCD, CARRP, SULMW, BUCCC, BUCAI, BLASB, BAUCH, BLOFL, WIGBR, BLOPB, MYCHJ, RICTY, CHLTR, WOLTR, BARQU, ORITB, WOLSU, PSEFS
UNDECAPRENYL-DIPHOSPHATASE-RXN	Undecaprenyl-diphosphatase: 3.6.1.27	40	HODCD, CARRP, SULMW, BUCCC, MYCGE, BLOFL, MYCHJ, RICTY, CHLTR, WOLTR, WOLPM, BARQU, ORITB, HELPY, THICR, LISMO, PSEE4, FRAAA
RXN0-882	RXN0-882: 1.17.4.3	40	HODCD, CARRP, SULMW, BUCCC, MYCGE, BLASB, BLOFL, MYCHJ, RICTY, LAWIP, ORITB, STRTD, STRA5, THICR, LACC3, XYLFA, MYCTU, PHOLL
H2NEOPTERINALDOL-RXN	Dihydroneopterin aldolase: 4.1.2.25	40	HODCD, CARRP, SULMW, BUCCC, MYCGE, BUCAI, WIGBR, MYCHJ, RICTY, WOLTR, WOLPM, BARQU, LAWIP, ORITB, WOLSU, LACC3, LISMO, DESPS
MALATE-DEH-RXN	Malate dehydrogenase: 1.1.1.37	40	HODCD, CARRP, SULMW, BUCCC, MYCGE, BUCAI, BAUCH, BLOFL, WIGBR, BLOPB, MYCHJ, LAWIP, HELPY, STRTD, NEIG2, THICR, LISMO, MYCS2
PYRIMSYN3-RXN	Phosphomethylpyrimidine kinase: 2.7.4.7	40	HODCD, CARRP, SULMW, BUCCC, MYCGE, BUCAI, BLASB, BLOFL, BLOPB, MYCHJ, RICTY, CHLTR, WOLTR, WOLPM, ORITB, HAMD5, SODGM, PSEFS
PHEAMINOTRANS-RXN	Aromatic amino acid transferase: 2.6.1.57	39	CARRP, BUCCC, MYCGE, BUCAI, MYCHJ, RICTY, WOLTR, WOLPM, BARQU, LAWIP, ORITB, HELPY, STRTD, WOLSU, STRA5, LISMO, BACA2, BACSU, FRAAA
HOMOCYSMET-RXN	5-methyltetrahydropteroyltriglutamate--homocysteine S-methyltransferase: 2.1.1.14	39	HODCD, SULMW, MYCGE, WIGBR, MYCHJ, RICTY, CHLTR, WOLTR, WOLPM, BARQU, LAWIP, ORITB, HELPY, HAMD5, BRUME, DESPS, RHOS4, FRAAA, RHIME
ACETYLORNTRANSAM-RXN	Acetylornithine aminotransferase: 2.6.1.11	39	HODCD, CARRP, BUCCC, MYCGE, BAUCH, BLOFL, WIGBR, BLOPB, MYCHJ, RICTY, CHLTR, ORITB, HELPY, STRA5, HAMD5, LACC3, YERPE, YERPY, SODGM
2OXOGLUTARATEDEH-RXN	2OXOGLUTARATEDEH-RXN: NA	39	HODCD, CARRP, MYCGE, BAUCH, MYCHJ, CHLTR, WOLTR, LAWIP, HELPY, WOLSU, THICR, LACC3, LISMO, XYLFA, DESPS, BACSU, ECOLI, SODGM, MYCTU
PHOSACETYLTRANS-RXN	Phosphate acetyltransferase: 2.3.1.8	39	HODCD, CARRP, SULMW, BLASB, BLOFL, BLOPB, CHLTR, WOLTR, WOLPM, BARQU, ORITB, WOLSU, THICR, XYLFA, BRUME, PSEHT, BURMA, AGRT5, FRAAA
DCTP-DEAM-RXN	dCTP deaminase: 3.5.4.13	39	HODCD, CARRP, SULMW, BUCCC, MYCGE, BLASB, BLOFL, BLOPB, MYCHJ, LAWIP, STRTD, STRA5, LACC3, LISMO, VIBCH, BACA2, BACSU, BACHK, BACAN
PANTOATE-BETA-ALANINE-LIG-RXN	Pantoate--&beta-alanine ligase: 6.3.2.1	39	HODCD, CARRP, SULMW, BUCCC, MYCGE, BLASB, BLOFL, BLOPB, MYCHJ, RICTY, CHLTR, WOLTR, WOLPM, LAWIP, ORITB, STRTD, STRA5, HAMD5, LACC3
2.8.1.6-RXN	biotin synthase: 2.8.1.6	39	HODCD, CARRP, SULMW, BUCCC, MYCGE, BLASB, BLOFL, BLOPB, MYCHJ, RICTY, CHLTR, WOLTR, WOLPM, BARQU, ORITB, STRTD, LACC3, LISMO, RHIME
3-CH3-2-OXOBUTANOATE-OH-CH3-XFER-RXN	3-methyl-2-oxobutanoate hydroxymethyltransferase: 2.1.2.11	39	HODCD, CARRP, SULMW, BUCCC, MYCGE, BLASB, BLOFL, BLOPB, MYCHJ, RICTY, CHLTR, WOLTR, WOLPM, LAWIP, ORITB, STRTD, STRA5, HAMD5, LACC3
THI-P-SYN-RXN	Thiamine-phosphate pyrophosphorylase: 2.5.1.3	39	HODCD, CARRP, SULMW, BUCCC, MYCGE, BUCAI, BLASB, BLOFL, BLOPB, MYCHJ, RICTY, CHLTR, WOLTR, WOLPM, ORITB, STRTD, HAMD5, SODGM, PSEFS
P-PANTOCYSLIG-RXN	Phosphopantothenate--cysteine ligase: 6.3.2.5	39	HODCD, CARRP, SULMW, BUCCC, MYCGE, BUCAI, BLASB, BLOFL, MYCHJ, RICTY, CHLTR, WOLTR, WOLPM, ORITB, THICR, LISMO, DESPS, BACA2, FRAAA
P-PANTOCYSDECARB-RXN	Phosphopantothenoylcysteine decarboxylase: 4.1.1.36	39	HODCD, CARRP, SULMW, BUCCC, MYCGE, BUCAI, BLASB, BLOFL, MYCHJ, RICTY, CHLTR, WOLTR, WOLPM, ORITB, LISMO, DESPS, BACA2, FRAAA, PSEFS
PYRUVDEH-RXN	PYRUVDEH-RXN: 1.2.1.-	38	HODCD, CARRP, MYCGE, BLASB, RICTY, WOLTR, WOLPM, LAWIP, ORITB, HELPY, WOLSU, LACC3, LISMO, XYLFA, BACA2, ECOLI, YERPY, BACHK, BACAN, RHIME
6PGLUCONOLACT-RXN	6-phosphogluconolactonase: 3.1.1.31	38	HODCD, CARRP, SULMW, MYCGE, BLASB, WIGBR, MYCHJ, RICTY, WOLTR, WOLPM, LAWIP, ORITB, STRTD, WOLSU, STRA5, DESPS, BACA2, PHOLL, BACHK, BACAN
GUANPRIBOSYLTRAN-RXN	GUANPRIBOSYLTRAN-RXN: 2.4.2.8	38	HODCD, CARRP, SULMW, BUCCC, BLASB, BAUCH, BLOFL, WIGBR, BLOPB, RICTY, CHLTR, WOLTR, WOLPM, BARQU, LAWIP, ORITB, HELPY, WOLSU, THICR, HAMD5
PHOSMANMUT-RXN	Phosphomannomutase: 5.4.2.8	38	HODCD, CARRP, SULMW, BUCCC, BUCAI, BAUCH, BLOFL, WIGBR, BLOPB, MYCHJ, CHLTR, BARQU, LAWIP, ORITB, NEIG2, LISMO, PSEHT, BACA2, PHOLL, RHIME
HEMN-RXN	HEMN-RXN: 1.3.99.22	38	HODCD, CARRP, SULMW, BUCCC, MYCGE, BLASB, BLOFL, WIGBR, BLOPB, MYCHJ, RICTY, WOLTR, WOLPM, ORITB, STRTD, STRA5, BRUME, ECOLI, BACHK, FRAAA
DAPASYN-RXN	Adenosylmethionine--8-amino-7-oxononanoate aminotransferase: 2.6.1.62	38	HODCD, CARRP, SULMW, BUCCC, MYCGE, BLASB, BLOFL, BLOPB, MYCHJ, RICTY, CHLTR, WOLTR, WOLPM, BARQU, ORITB, STRTD, STRA5, LACC3, LISMO, BACSU
GLUTDEHYD-RXN	Glutamate dehydrogenase (NADP+): 1.4.1.4	38	HODCD, CARRP, SULMW, BUCCC, MYCGE, BUCAI, BAUCH, BLOFL, WIGBR, BLOPB, MYCHJ, RICTY, CHLTR, WOLTR, WOLPM, BARQU, LAWIP, ORITB, HAMD5, BACSU
TRANS-HEXAPRENYLTRANSTRANSFERASE-RXN	<i>all-trans</i>-heptaprenyl-diphosphate synthase: 2.5.1.30	38	HODCD, CARRP, SULMW, BUCCC, MYCGE, BUCAI, BAUCH, WIGBR, MYCHJ, CHLTR, WOLTR, LAWIP, STRTD, WOLSU, STRA5, LISMO, BRUME, MYCTU, PHOLL, MYCS2
PREPHENATEDEHYDROG-RXN	Prephenate dehydrogenase: 1.3.1.12	38	HODCD, CARRP, SULMW, BUCCC, MYCGE, BUCAI, BAUCH, WIGBR, MYCHJ, RICTY, CHLTR, WOLTR, WOLPM, BARQU, LAWIP, ORITB, STRA5, HAMD5, LACC3, DESPS
PANTOTHENATE-KIN-RXN	Pantothenate kinase: 2.7.1.33	38	HODCD, CARRP, SULMW, BUCCC, MYCGE, BUCAI, BLOFL, MYCHJ, RICTY, CHLTR, WOLTR, WOLPM, ORITB, HELPY, NEIG2, THICR, PSEHT, PSEE4, CUPTR, PSEFS
7KAPSYN-RXN	8-amino-7-oxononanoate synthase: 2.3.1.47	38	HODCD, CARRP, SULMW, BUCCC, MYCGE, BUCAI, BLASB, BLOFL, BLOPB, MYCHJ, RICTY, WOLTR, WOLPM, BARQU, ORITB, STRTD, STRA5, LACC3, LISMO, RHOS4
RXN0-1461	Coproporphyrinogen oxidase: 1.3.3.3	38	HODCD, CARRP, SULMW, BUCCC, MYCGE, BUCAI, BLASB, BAUCH, BLOFL, BLOPB, MYCHJ, BARQU, LAWIP, HELPY, STRTD, NEIG2, STRA5, DESPS, MYCTU, FRAAA
GSAAMINOTRANS-RXN	Glutamate-1-semialdehyde 2,1-aminomutase: 5.4.3.8	38	HODCD, CARRP, SULMW, BUCCC, MYCGE, BUCAI, BLASB, BAUCH, BLOFL, BLOPB, MYCHJ, RICTY, WOLTR, WOLPM, BARQU, ORITB, STRTD, STRA5, LACC3, RHOS4
2.7.13.3-RXN	2.7.13.3-RXN:	38	HODCD, CARRP, SULMW, BUCCC, MYCGE, BUCAI, BLASB, BAUCH, BLOFL, WIGBR, BLOPB, MYCHJ, NEIG2, XYLFA, PSEHT, ECOLI, SHIFL, PHOLL, PSEE4, FRAAA
DIACYLGLYKIN-RXN	Diacylglycerol kinase: 2.7.1.107	38	HODCD, CARRP, SULMW, BUCCC, MYCGE, BUCAI, BLASB, BAUCH, BLOFL, WIGBR, BLOPB, MYCHJ, RICTY, CHLTR, WOLTR, BARQU, ORITB, LISMO, MYCTU, FRAAA
GLUTKIN-RXN	Glutamate 5-kinase: 2.7.2.11	38	HODCD, CARRP, SULMW, BUCCC, MYCGE, BUCAI, BLASB, BAUCH, BLOFL, WIGBR, BLOPB, MYCHJ, RICTY, CHLTR, WOLTR, WOLPM, LAWIP, ORITB, HELPY, HAMD5
GLUTSEMIALDEHYDROG-RXN	Glutamate-5-semialdehyde dehydrogenase: 1.2.1.41	38	HODCD, CARRP, SULMW, BUCCC, MYCGE, BUCAI, BLASB, BAUCH, BLOFL, WIGBR, BLOPB, MYCHJ, RICTY, CHLTR, WOLTR, WOLPM, LAWIP, ORITB, HELPY, HAMD5
RXN0-2023	RXN0-2023: NA	37	CHLTR, WOLTR, ORITB, THICR, LACC3, LISMO, XYLFA, BRUME, DESPS, PSEHT, BACA2, ECOLI, YERPY, ERWCT, BURMA, BACHK, PSEAB, FRAAA, PSEFS, MYCS2, RALEH
1.5.1.20-RXN	Methylenetetrahydrofolate reductase (NADPH): 1.5.1.20	37	SULMW, MYCGE, WIGBR, MYCHJ, RICTY, CHLTR, WOLTR, WOLPM, BARQU, LAWIP, ORITB, HELPY, STRA5, HAMD5, LISMO, PSEHT, BACA2, MYCTU, BACHK, BACAN, MYCS2
HEMEOSYN-RXN	heme <i>o</i> biosynthesis: 2.5.1.-	37	HODCD, CARRP, SULMW, MYCGE, BLASB, MYCHJ, RICTY, CHLTR, LAWIP, HELPY, STRTD, NEIG2, WOLSU, STRA5, THICR, LACC3, DESPS, VIBCH, BACSU, MYCTU, CUPTR
HYPOXANPRIBOSYLTRAN-RXN	Hypoxanthine phosphoribosyltransferase: 2.4.2.8	37	HODCD, CARRP, SULMW, BUCCC, BLASB, BAUCH, BLOFL, WIGBR, BLOPB, RICTY, CHLTR, WOLTR, WOLPM, BARQU, LAWIP, ORITB, HELPY, WOLSU, THICR, HAMD5, PHOLL
GLYOXII-RXN	Hydroxyacylglutathione hydrolase: 3.1.2.6	37	HODCD, CARRP, SULMW, BUCCC, MYCGE, BLASB, MYCHJ, RICTY, CHLTR, WOLTR, WOLPM, ORITB, HELPY, STRTD, WOLSU, STRA5, LACC3, LISMO, DESPS, BACSU, FRAAA
DETHIOBIOTIN-SYN-RXN	dethiobiotin synthetase: 6.3.3.3	37	HODCD, CARRP, SULMW, BUCCC, MYCGE, BLASB, BLOFL, BLOPB, MYCHJ, RICTY, CHLTR, WOLTR, WOLPM, BARQU, ORITB, STRTD, STRA5, LACC3, LISMO, RHOS4, RHIME
SULFATE-ADENYLYLTRANS-RXN	Sulfate adenylyltransferase: 2.7.7.4	37	HODCD, CARRP, SULMW, BUCCC, MYCGE, WIGBR, MYCHJ, RICTY, CHLTR, WOLTR, WOLPM, BARQU, LAWIP, ORITB, HELPY, STRTD, STRA5, THICR, HAMD5, LACC3, LISMO
PGLYCDEHYDROG-RXN	Phosphoglycerate dehydrogenase: 1.1.1.95	37	HODCD, CARRP, SULMW, BUCCC, MYCGE, BUCAI, BAUCH, BLOFL, WIGBR, BLOPB, MYCHJ, RICTY, CHLTR, WOLTR, WOLPM, BARQU, ORITB, NEIG2, LACC3, LISMO, BURMA
QUINOLINATE-SYNTHA-RXN	quinolinate synthase: 2.5.1.72	37	HODCD, CARRP, SULMW, BUCCC, MYCGE, BUCAI, BLASB, BLOFL, BLOPB, MYCHJ, RICTY, CHLTR, WOLTR, WOLPM, BARQU, ORITB, STRTD, STRA5, LACC3, BRUME, RHOS4
UPPSYN-RXN	UPPSYN-RXN: NA	37	HODCD, CARRP, SULMW, BUCCC, MYCGE, BUCAI, BLASB, BLOFL, WIGBR, MYCHJ, RICTY, BARQU, NEIG2, WOLSU, VIBCH, BACA2, MYCTU, SALTI, AGRT5, BACAN, RHIME
QUINOPRIBOTRANS-RXN	Nicotinate-nucleotide pyrophosphorylase (carboxylating): 2.4.2.19	37	HODCD, CARRP, SULMW, BUCCC, MYCGE, BUCAI, BLASB, BLOFL, BLOPB, MYCHJ, RICTY, CHLTR, WOLTR, WOLPM, BARQU, ORITB, STRTD, STRA5, LACC3, BRUME, RHOS4
UGD-RXN	UDP-glucose 6-dehydrogenase: 1.1.1.22	37	HODCD, CARRP, SULMW, BUCCC, MYCGE, BUCAI, BLASB, BAUCH, BLOFL, WIGBR, BLOPB, MYCHJ, CHLTR, WOLTR, BARQU, ORITB, HELPY, NEIG2, STRA5, LACC3, LISMO
GTPPYPHOSKIN-RXN	GTP diphosphokinase: 2.7.6.5	37	HODCD, CARRP, SULMW, BUCCC, MYCGE, BUCAI, BLASB, BAUCH, BLOFL, WIGBR, BLOPB, MYCHJ, RICTY, CHLTR, WOLTR, WOLPM, HELPY, STRTD, WOLSU, LISMO, BRUME
RXN-3341	RXN-3341: 1.1.1.44	36	HODCD, SULMW, MYCGE, BLASB, WIGBR, MYCHJ, RICTY, WOLTR, WOLPM, BARQU, LAWIP, ORITB, HELPY, STRTD, WOLSU, STRA5, XYLFA, DESPS, RHOS4, CUPTR, PSEAB, RALEH
6PGLUCONDEHYDROG-RXN	Phosphogluconate dehydrogenase (decarboxylating): 1.1.1.44	36	HODCD, SULMW, MYCGE, BLASB, WIGBR, MYCHJ, RICTY, WOLTR, WOLPM, BARQU, LAWIP, ORITB, HELPY, STRTD, WOLSU, STRA5, XYLFA, DESPS, RHOS4, CUPTR, PSEAB, RALEH
N-ACETYLTRANSFER-RXN	Amino-acid N-acetyltransferase: 2.3.1.1	36	HODCD, CARRP, BUCCC, MYCGE, BLASB, BAUCH, BLOFL, WIGBR, BLOPB, MYCHJ, RICTY, CHLTR, WOLTR, WOLPM, ORITB, HELPY, STRA5, HAMD5, LACC3, XYLFA, BACA2, SODGM
1.6.99.5-RXN	1.6.99.5-RXN:	36	HODCD, CARRP, SULMW, MYCGE, WIGBR, MYCHJ, CHLTR, LAWIP, HELPY, STRTD, STRA5, HAMD5, LACC3, LISMO, BRUME, BACA2, BACSU, ECOLI, SHIFL, ERWCT, PHOLL, ECO57
NADH-DEHYDROGENASE-QUINONE-RXN	NADH dehydrogenase (quinone): 1.6.99.5	36	HODCD, CARRP, SULMW, MYCGE, WIGBR, MYCHJ, CHLTR, LAWIP, HELPY, STRTD, STRA5, HAMD5, LACC3, LISMO, BRUME, BACA2, BACSU, ECOLI, SHIFL, ERWCT, PHOLL, ECO57
NICOTINATEPRIBOSYLTRANS-RXN	Nicotinate phosphoribosyltransferase: 2.4.2.11	36	HODCD, CARRP, SULMW, MYCGE, BAUCH, BLOFL, WIGBR, BLOPB, RICTY, CHLTR, WOLTR, WOLPM, LAWIP, ORITB, HELPY, STRTD, WOLSU, STRA5, THICR, HAMD5, DESPS, PSEHT
GPPSYN-RXN	Dimethylallyltransferase: 2.5.1.1	36	HODCD, CARRP, SULMW, BUCCC, MYCGE, BLASB, BAUCH, BLOFL, MYCHJ, BARQU, LAWIP, ORITB, THICR, LACC3, LISMO, XYLFA, BRUME, DESPS, VIBCH, BACA2, YERPY, SODGM
GLUCOSE-6-PHOSPHATE-1-EPIMERASE-RXN	Glucose-6 phosphate 1-epimerase: 5.1.3.15	36	HODCD, CARRP, SULMW, BUCCC, MYCGE, BUCAI, BAUCH, MYCHJ, RICTY, WOLTR, LAWIP, ORITB, STRTD, WOLSU, HAMD5, LISMO, BACA2, MYCTU, BACHK, CUPTR, PSEAB, RALEH
RXN-8998	RXN-8998:	36	HODCD, CARRP, SULMW, BUCCC, MYCGE, BUCAI, BLOFL, WIGBR, MYCHJ, RICTY, BARQU, STRTD, WOLSU, HAMD5, PSEHT, VIBCH, SALTI, SHIFL, ECO57, AGRT5, BACAN, RHIME
RXN-8999	RXN-8999:	36	HODCD, CARRP, SULMW, BUCCC, MYCGE, BUCAI, BLOFL, WIGBR, MYCHJ, RICTY, BARQU, STRTD, WOLSU, HAMD5, PSEHT, VIBCH, SALTI, SHIFL, ECO57, AGRT5, BACAN, RHIME
RXN0-743	RXN0-743: 5.4.99.18	36	HODCD, CARRP, SULMW, BUCCC, MYCGE, BUCAI, BLOFL, BLOPB, MYCHJ, RICTY, CHLTR, WOLTR, LAWIP, ORITB, HELPY, THICR, LACC3, XYLFA, BRUME, DESPS, YERPY, SODGM
PGPPHOSPHA-RXN	Phosphatidylglycerophosphatase: 3.1.3.27	36	HODCD, CARRP, SULMW, BUCCC, MYCGE, BUCAI, BLASB, MYCHJ, CHLTR, BARQU, STRTD, STRA5, LISMO, XYLFA, BACA2, MYCTU, AGRT5, BACAN, FRAAA, RHIME, PSEFS, MYCS2
KDO-8PSYNTH-RXN	2-dehydro-3-deoxyphosphooctonate aldolase: 2.5.1.55	36	HODCD, CARRP, SULMW, BUCCC, MYCGE, BUCAI, BLASB, BAUCH, MYCHJ, WOLTR, WOLPM, ORITB, STRTD, LACC3, LISMO, BACA2, BACSU, MYCTU, BACHK, BACAN, FRAAA, MYCS2
PEROXID-RXN	Peroxidase: 1.11.1.7	36	HODCD, CARRP, SULMW, BUCCC, MYCGE, BUCAI, BLASB, BAUCH, WIGBR, CHLTR, WOLTR, STRTD, STRA5, THICR, HAMD5, LACC3, LISMO, XYLFA, BRUME, DESPS, BACA2, BACHK
GPH-RXN	Phosphoglycolate phosphatase: 3.1.3.18	36	HODCD, CARRP, SULMW, BUCCC, MYCGE, BUCAI, BLASB, BAUCH, BLOFL, WIGBR, BLOPB, MYCHJ, RICTY, CHLTR, BARQU, ORITB, HELPY, WOLSU, HAMD5, LISMO, BACA2, MYCTU
PROLINE-MULTI	PROLINE-MULTI: NA	36	HODCD, CARRP, SULMW, BUCCC, MYCGE, BUCAI, BLASB, BAUCH, BLOFL, WIGBR, BLOPB, MYCHJ, RICTY, CHLTR, WOLTR, WOLPM, LAWIP, ORITB, HELPY, THICR, HAMD5, ECOLI
PYRROLINECARBDEHYDROG-RXN	1-pyrroline-5-carboxylate dehydrogenase: 1.5.1.12	35	HODCD, BUCCC, MYCGE, BUCAI, BLASB, BAUCH, BLOFL, BLOPB, MYCHJ, RICTY, CHLTR, BARQU, LAWIP, ORITB, STRTD, WOLSU, STRA5, THICR, LACC3, LISMO, XYLFA, VIBCH, SHIFL
MYO-INOSITOL-1OR-4-MONOPHOSPHATASE-RXN	Myo-inositol-1(or 4)-monophosphatase: 3.1.3.25	35	HODCD, CARRP, SULMW, MYCGE, BLASB, MYCHJ, CHLTR, LAWIP, ORITB, HELPY, WOLSU, LISMO, XYLFA, DESPS, PSEHT, BACA2, BACSU, SHIFL, BURMA, ECO57, BACHK, PSEAB, RALEH
GLYCEROL-KIN-RXN	Glycerol kinase: 2.7.1.30	35	HODCD, CARRP, SULMW, BUCCC, BUCAI, BAUCH, BLOFL, WIGBR, BLOPB, RICTY, CHLTR, WOLTR, WOLPM, BARQU, LAWIP, ORITB, HELPY, STRTD, NEIG2, WOLSU, THICR, HAMD5, DESPS
GLUTATHIONE-SYN-RXN	glutathione synthetase: 6.3.2.3	35	HODCD, CARRP, SULMW, BUCCC, MYCGE, BLASB, BLOFL, BLOPB, MYCHJ, RICTY, CHLTR, LAWIP, ORITB, HELPY, WOLSU, LACC3, BACA2, BACSU, MYCTU, BACHK, BACAN, FRAAA, MYCS2
ADENOSYLHOMOCYSTEINE-NUCLEOSIDASE-RXN	Adenosylhomocysteine nucleosidase: 3.2.2.9	35	HODCD, CARRP, SULMW, BUCCC, MYCGE, BLASB, BLOFL, BLOPB, RICTY, CHLTR, WOLTR, WOLPM, BARQU, LAWIP, ORITB, HELPY, XYLFA, RHOS4, PHOLL, PSEE4, PSEAB, FRAAA, PSEFS
GLUTCYSLIG-RXN	Glutamate--cysteine ligase: 6.3.2.2	35	HODCD, CARRP, SULMW, BUCCC, MYCGE, BLASB, BLOFL, BLOPB, MYCHJ, RICTY, CHLTR, LAWIP, ORITB, HELPY, STRTD, WOLSU, STRA5, LACC3, BACA2, BACSU, BACHK, BACAN, CUPTR
GCVMULTI-RXN	GCVMULTI-RXN: NA	35	HODCD, CARRP, SULMW, BUCCC, MYCGE, BUCAI, BAUCH, BLOFL, WIGBR, BLOPB, MYCHJ, RICTY, WOLTR, WOLPM, LAWIP, ORITB, HELPY, WOLSU, THICR, HAMD5, LACC3, DESPS, ECOLI
3-NUCLEOTID-RXN	3'-nucleotidase: 3.1.3.6	35	HODCD, CARRP, SULMW, BUCCC, MYCGE, BUCAI, BAUCH, BLOFL, BLOPB, MYCHJ, RICTY, BARQU, ORITB, STRTD, THICR, HAMD5, LACC3, LISMO, DESPS, BACA2, BACSU, ECOLI, MYCTU
POLYPHOSPHATE-KINASE-RXN	Polyphosphate kinase: 2.7.4.1	35	HODCD, CARRP, SULMW, BUCCC, MYCGE, BUCAI, BLOFL, WIGBR, BLOPB, MYCHJ, RICTY, CHLTR, WOLTR, WOLPM, LAWIP, ORITB, STRTD, STRA5, HAMD5, LISMO, PSEHT, BACA2, BACSU
PHOSPHOGLUCMUT-RXN	Phosphoglucomutase: 5.4.2.2	35	HODCD, CARRP, SULMW, BUCCC, MYCGE, BUCAI, BAUCH, MYCHJ, RICTY, WOLTR, LAWIP, ORITB, HELPY, STRTD, WOLSU, STRA5, HAMD5, LISMO, BACA2, BACHK, CUPTR, PSEAB, RALEH
PNPOXI-RXN	PNPOXI-RXN: 1.4.3.5	35	HODCD, CARRP, SULMW, BUCCC, MYCGE, BUCAI, BLASB, MYCHJ, RICTY, CHLTR, WOLTR, LAWIP, ORITB, HELPY, STRTD, WOLSU, STRA5, LISMO, DESPS, BACA2, BACSU, BACHK, BACAN
UDPACYLGLCNACDEACETYL-RXN	UDPACYLGLCNACDEACETYL-RXN: NA	35	HODCD, CARRP, SULMW, BUCCC, MYCGE, BUCAI, BLASB, BAUCH, MYCHJ, WOLTR, WOLPM, ORITB, STRTD, STRA5, LACC3, LISMO, BACA2, BACSU, MYCTU, BACHK, BACAN, FRAAA, MYCS2
LIPIDADISACCHARIDESYNTH-RXN	Lipid-A-disaccharide synthase: 2.4.1.182	35	HODCD, CARRP, SULMW, BUCCC, MYCGE, BUCAI, BLASB, BAUCH, MYCHJ, WOLTR, WOLPM, ORITB, STRTD, STRA5, LACC3, LISMO, BACA2, BACSU, MYCTU, BACHK, BACAN, FRAAA, MYCS2
DHHB-METHYLTRANSFER-RXN	3-demethylubiquinone-9 3-O-methyltransferase: 2.1.1.-	35	HODCD, CARRP, SULMW, BUCCC, MYCGE, BUCAI, BLASB, BAUCH, MYCHJ, CHLTR, LAWIP, HELPY, STRTD, WOLSU, STRA5, LACC3, LISMO, DESPS, BACA2, BACSU, MYCTU, BACHK, BACAN
CPM-KDOSYNTH-RXN	3-deoxy-manno-octulosonate cytidylyltransferase: 2.7.7.38	35	HODCD, CARRP, SULMW, BUCCC, MYCGE, BUCAI, BLASB, BAUCH, MYCHJ, WOLTR, WOLPM, ORITB, STRTD, STRA5, LACC3, LISMO, BACA2, BACSU, MYCTU, BACHK, BACAN, FRAAA, MYCS2
4.3.1.17-RXN	L-serine ammonia-lyase: 4.3.1.17	35	HODCD, CARRP, SULMW, BUCCC, MYCGE, BUCAI, BLASB, BAUCH, BLOFL, WIGBR, BLOPB, MYCHJ, RICTY, CHLTR, WOLTR, WOLPM, LAWIP, WOLSU, THICR, HAMD5, LISMO, XYLFA, FRAAA
CARBODEHYDRAT-RXN	carbonic anhydrase: 4.2.1.1	35	HODCD, CARRP, SULMW, BUCCC, MYCGE, BUCAI, BLASB, BAUCH, BLOFL, WIGBR, BLOPB, MYCHJ, RICTY, CHLTR, WOLTR, WOLPM, ORITB, HELPY, STRA5, LISMO, SHIFL, ECO57, BACAN
CYSTATHIONINE-BETA-LYASE-RXN	Cystathionine &beta-lyase: 4.4.1.8	34	CARRP, SULMW, BUCCC, MYCGE, BUCAI, WIGBR, MYCHJ, RICTY, CHLTR, BARQU, LAWIP, ORITB, HELPY, WOLSU, STRA5, THICR, HAMD5, XYLFA, RHOS4, MYCTU, PSEE4, PSEAB, FRAAA, MYCS2
CYT-UBIQUINOL-OXID-RXN	CYT-UBIQUINOL-OXID-RXN:	34	HODCD, SULMW, MYCGE, BLASB, MYCHJ, WOLTR, ORITB, HELPY, STRTD, NEIG2, THICR, HAMD5, LISMO, XYLFA, PSEHT, BACA2, YERPE, RHOS4, MYCTU, SHIFL, PSEE4, ECO57, PSEAB, RALEH
RXN-6182	RXN-6182: 5.3.1.9	34	HODCD, CARRP, SULMW, BLASB, RICTY, CHLTR, WOLTR, WOLPM, ORITB, NEIG2, XYLFA, BRUME, DESPS, PSEHT, YERPE, YERPY, MYCTU, SHIFL, ERWCT, PHOLL, BURMA, PSEE4, ECO57, PSEAB
6PFRUCTPHOS-RXN	6-phosphofructokinase: 2.7.1.11	34	HODCD, CARRP, SULMW, BLASB, WIGBR, RICTY, CHLTR, WOLTR, WOLPM, BARQU, LAWIP, ORITB, HELPY, NEIG2, WOLSU, BRUME, PSEHT, PSEE4, AGRT5, CUPTR, PSEAB, RHIME, PSEFS, RALEH
FMNREDUCT-RXN	NAD(P)H dehydrogenase (FMN): 1.5.1.29	34	HODCD, CARRP, SULMW, BUCCC, MYCGE, WIGBR, MYCHJ, RICTY, CHLTR, WOLTR, WOLPM, BARQU, LAWIP, ORITB, STRTD, STRA5, THICR, LACC3, LISMO, XYLFA, BRUME, DESPS, BACA2, MYCTU
THI-P-KIN-RXN	Thiamine-phosphate kinase: 2.7.4.16	34	HODCD, CARRP, SULMW, BUCCC, MYCGE, BLASB, BLOFL, BLOPB, MYCHJ, RICTY, CHLTR, WOLTR, WOLPM, BARQU, ORITB, HELPY, STRTD, STRA5, LACC3, LISMO, BRUME, BACHK, AGRT5, RHIME
2.4.1.129-RXN	Peptidoglycan glycosyltransferase: 2.4.1.129	34	HODCD, CARRP, SULMW, BUCCC, MYCGE, BLASB, BAUCH, MYCHJ, CHLTR, WOLTR, WOLPM, BARQU, LAWIP, ORITB, HELPY, WOLSU, LISMO, XYLFA, BRUME, DESPS, BACA2, MYCTU, AGRT5, BACAN
5-FORMYL-THF-CYCLO-LIGASE-RXN	5-formyltetrahydrofolate cyclo-ligase: 6.3.3.2	34	HODCD, CARRP, SULMW, BUCCC, MYCGE, BUCAI, WIGBR, MYCHJ, CHLTR, BARQU, HELPY, WOLSU, LISMO, XYLFA, VIBCH, ECOLI, SODGM, MYCTU, SHIFL, PHOLL, ECO57, FRAAA, RHIME, PSEFS
1.1.1.262-RXN	4-hydroxythreonine-4-phosphate dehydrogenase: 1.1.1.262	34	HODCD, CARRP, SULMW, BUCCC, MYCGE, BUCAI, MYCHJ, RICTY, CHLTR, WOLTR, WOLPM, LAWIP, ORITB, STRTD, STRA5, LACC3, LISMO, BACA2, BACSU, MYCTU, BACHK, BACAN, FRAAA, MYCS2
PDXJ-RXN	PDXJ-RXN: 2.6.99.2	34	HODCD, CARRP, SULMW, BUCCC, MYCGE, BUCAI, MYCHJ, RICTY, CHLTR, WOLTR, LAWIP, ORITB, STRTD, STRA5, LACC3, LISMO, DESPS, BACA2, BACSU, MYCTU, BACHK, BACAN, FRAAA, MYCS2
PABASYN-RXN	Aminodeoxychorismate synthase: 2.6.1.85	34	HODCD, CARRP, SULMW, BUCCC, MYCGE, BUCAI, BLASB, WIGBR, MYCHJ, RICTY, CHLTR, WOLTR, WOLPM, BARQU, LAWIP, ORITB, THICR, LACC3, LISMO, XYLFA, MYCTU, BURMA, CUPTR, RALEH
PMPOXI-RXN	Pyridoxamine-phosphate oxidase: 1.4.3.5	34	HODCD, CARRP, SULMW, BUCCC, MYCGE, BUCAI, BLASB, MYCHJ, RICTY, CHLTR, WOLTR, LAWIP, ORITB, HELPY, STRTD, WOLSU, STRA5, LACC3, LISMO, DESPS, BACA2, BACSU, BACHK, BACAN
2-OCTAPRENYL-6-OHPHENOL-METHY-RXN	2-OCTAPRENYL-6-OHPHENOL-METHY-RXN: NA	34	HODCD, CARRP, SULMW, BUCCC, MYCGE, BUCAI, BLASB, BAUCH, MYCHJ, CHLTR, LAWIP, HELPY, STRTD, WOLSU, STRA5, LACC3, LISMO, DESPS, BACA2, BACSU, ECOLI, MYCTU, BACHK, BACAN
4OHBENZOATE-OCTAPRENYLTRANSFER-RXN	4OHBENZOATE-OCTAPRENYLTRANSFER-RXN: 2.5.1.39	34	HODCD, CARRP, SULMW, BUCCC, MYCGE, BUCAI, BLASB, BAUCH, MYCHJ, CHLTR, LAWIP, STRTD, WOLSU, STRA5, LACC3, LISMO, DESPS, BACA2, BACSU, ECOLI, MYCTU, BACHK, BACAN, MYCS2
NAG6PDEACET-RXN	N-acetylglucosamine-6-phosphate deacetylase: 3.5.1.25	34	HODCD, CARRP, SULMW, BUCCC, MYCGE, BUCAI, BLASB, BAUCH, WIGBR, RICTY, CHLTR, WOLTR, WOLPM, BARQU, LAWIP, ORITB, HELPY, NEIG2, WOLSU, THICR, HAMD5, LISMO, DESPS, CUPTR
TETRAACYLDISACC4KIN-RXN	Tetraacyldisaccharide 4'-kinase: 2.7.1.130	34	HODCD, CARRP, SULMW, BUCCC, MYCGE, BUCAI, BLASB, BAUCH, MYCHJ, WOLTR, WOLPM, ORITB, HELPY, STRTD, STRA5, LACC3, LISMO, BACA2, BACSU, MYCTU, BACHK, BACAN, FRAAA, MYCS2
GLUCOKIN-RXN	Glucokinase: 2.7.1.2	34	HODCD, CARRP, SULMW, BUCCC, MYCGE, BUCAI, BLASB, BAUCH, BLOFL, WIGBR, BLOPB, RICTY, CHLTR, WOLTR, WOLPM, BARQU, ORITB, WOLSU, HAMD5, LACC3, LISMO, VIBCH, SODGM, MYCTU
GLUTAMATESYN-RXN	glutamate synthase (NADPH): 1.4.1.13	34	HODCD, CARRP, SULMW, BUCCC, MYCGE, BUCAI, BLASB, BAUCH, BLOFL, WIGBR, BLOPB, MYCHJ, RICTY, CHLTR, WOLPM, BARQU, LAWIP, ORITB, HELPY, STRTD, NEIG2, STRA5, HAMD5, BACAN
ACETATE--COA-LIGASE-RXN	acetate--CoA ligase: 6.2.1.1	34	HODCD, CARRP, SULMW, BUCCC, MYCGE, BUCAI, BLASB, BAUCH, BLOFL, WIGBR, BLOPB, MYCHJ, RICTY, CHLTR, WOLTR, WOLPM, LAWIP, ORITB, STRTD, NEIG2, STRA5, HAMD5, LACC3, LISMO
RXN0-5222	RXN0-5222: 4.2.1.104	34	HODCD, CARRP, SULMW, BUCCC, MYCGE, BUCAI, BLASB, BAUCH, BLOFL, WIGBR, BLOPB, MYCHJ, RICTY, CHLTR, WOLTR, WOLPM, ORITB, STRA5, LISMO, VIBCH, RHOS4, AGRT5, BACAN, FRAAA
RXN0-5224	RXN0-5224: 4.2.1.1	34	HODCD, CARRP, SULMW, BUCCC, MYCGE, BUCAI, BLASB, BAUCH, BLOFL, WIGBR, BLOPB, MYCHJ, RICTY, CHLTR, WOLTR, WOLPM, ORITB, STRA5, LISMO, VIBCH, RHOS4, AGRT5, BACAN, FRAAA
CATAL-RXN	Catalase: 1.11.1.6	34	HODCD, CARRP, SULMW, BUCCC, MYCGE, BUCAI, BLASB, BAUCH, BLOFL, WIGBR, BLOPB, MYCHJ, RICTY, CHLTR, WOLTR, WOLPM, BARQU, ORITB, STRTD, WOLSU, STRA5, THICR, HAMD5, LACC3
RXN0-5114	RXN0-5114: 3.1.3.3	34	HODCD, CARRP, SULMW, BUCCC, MYCGE, BUCAI, BLASB, BAUCH, BLOFL, WIGBR, BLOPB, MYCHJ, RICTY, CHLTR, WOLTR, WOLPM, BARQU, LAWIP, ORITB, HAMD5, LACC3, XYLFA, BACA2, BACHK
PSEUDOURIDYLATE-SYNTHASE-RXN	Pseudouridylate synthase: 4.2.1.70	33	HODCD, SULMW, MYCGE, BUCAI, WIGBR, BLOPB, CHLTR, WOLTR, LAWIP, STRTD, NEIG2, LACC3, LISMO, VIBCH, BACA2, YERPY, MYCTU, SALTI, ERWCT, PHOLL, BURMA, ECO57, BACAN, PSEAB, MYCS2
RXN-7562	Acetylornithine aminotransferase: 2.6.1.11	33	HODCD, CARRP, BUCCC, MYCGE, BAUCH, BLOFL, WIGBR, BLOPB, MYCHJ, RICTY, CHLTR, ORITB, HELPY, STRTD, STRA5, HAMD5, LACC3, LISMO, YERPE, BACSU, YERPY, SODGM, ERWCT, PHOLL, ECO57
OPPSYN-RXN	OPPSYN-RXN: 2.5.1.-	33	HODCD, CARRP, BUCCC, MYCGE, BUCAI, BAUCH, MYCHJ, CHLTR, WOLTR, STRTD, WOLSU, THICR, LACC3, LISMO, BRUME, BACA2, BACSU, YERPY, RHOS4, MYCTU, BACHK, BACAN, FRAAA, MYCS2, RALEH
CARDIOLIPSYN-RXN	CARDIOLIPSYN-RXN: 2.7.8.-	33	HODCD, CARRP, SULMW, BUCCC, MYCGE, BLASB, RICTY, CHLTR, WOLTR, WOLPM, BARQU, ORITB, HELPY, STRTD, NEIG2, WOLSU, STRA5, THICR, LACC3, PSEHT, BACA2, RHOS4, MYCTU, FRAAA, MYCS2
ISOCITDEH-RXN	Isocitrate dehydrogenase (NADP+): 1.1.1.42	33	HODCD, CARRP, SULMW, BUCCC, MYCGE, BUCAI, BAUCH, BLOFL, WIGBR, BLOPB, MYCHJ, CHLTR, WOLTR, WOLPM, LAWIP, STRA5, LACC3, LISMO, BRUME, DESPS, YERPE, SALTI, BACHK, BACAN, RHIME
3-OCTAPRENYL-4-OHBENZOATE-DECARBOX-RXN	3-OCTAPRENYL-4-OHBENZOATE-DECARBOX-RXN: 4.1.1.-	33	HODCD, CARRP, SULMW, BUCCC, MYCGE, BUCAI, BLASB, BAUCH, MYCHJ, CHLTR, BARQU, LAWIP, STRTD, STRA5, THICR, LACC3, LISMO, XYLFA, DESPS, BACA2, MYCTU, BACHK, BACAN, PSEAB, MYCS2
ASNSYNB-RXN	asparagine synthetase (glutamine-hydrolysing): 6.3.5.4	33	HODCD, CARRP, SULMW, BUCCC, MYCGE, BUCAI, BLASB, BAUCH, BLOFL, BLOPB, MYCHJ, RICTY, CHLTR, WOLTR, WOLPM, BARQU, ORITB, HELPY, STRTD, NEIG2, STRA5, LISMO, AGRT5, CUPTR, RALEH
DTDPGLUCDEHYDRAT-RXN	dTDP-glucose 4,6-dehydratase: 4.2.1.46	33	HODCD, CARRP, SULMW, BUCCC, MYCGE, BUCAI, BLASB, BAUCH, BLOFL, WIGBR, BLOPB, MYCHJ, RICTY, CHLTR, WOLTR, WOLPM, BARQU, ORITB, HELPY, WOLSU, HAMD5, LISMO, PSEHT, VIBCH, BACA2
1.11.1.15-RXN	1.11.1.15-RXN:	32	HODCD, SULMW, BUCCC, MYCGE, BAUCH, BLOFL, WIGBR, BLOPB, MYCHJ, RICTY, CHLTR, WOLPM, HELPY, STRTD, HAMD5, LISMO, BRUME, VIBCH, BACA2, SHIFL, PHOLL, BURMA, PSEE4, ECO57, BACHK, BACAN
RXN-821	Proline dehydrogenase: 1.5.99.8	32	HODCD, SULMW, BUCCC, MYCGE, BUCAI, BLASB, BAUCH, BLOFL, BLOPB, MYCHJ, RICTY, CHLTR, BARQU, LAWIP, ORITB, STRTD, WOLSU, STRA5, THICR, LACC3, LISMO, XYLFA, VIBCH, BACA2, YERPY, SHIFL
ADENYLYLSULFKIN-RXN	Adenylylsulfate kinase: 2.7.1.25	32	HODCD, CARRP, SULMW, BUCCC, MYCGE, BLASB, WIGBR, MYCHJ, RICTY, CHLTR, WOLTR, WOLPM, BARQU, LAWIP, ORITB, HELPY, STRTD, NEIG2, STRA5, THICR, HAMD5, LACC3, LISMO, MYCTU, AGRT5, PSEAB
DIOHBUTANONEPSYN-RXN	DIOHBUTANONEPSYN-RXN: 4.1.99.12	32	HODCD, CARRP, SULMW, BUCCC, MYCGE, MYCHJ, RICTY, BARQU, LAWIP, ORITB, HELPY, STRTD, NEIG2, WOLSU, STRA5, LACC3, LISMO, BRUME, BACSU, RHOS4, BACAN, PSEAB, FRAAA, RHIME, MYCS2, RALEH
O-SUCCHOMOSERLYASE-RXN	O-succinylhomoserine (thiol)-lyase: 2.5.1.48	32	HODCD, CARRP, SULMW, BUCCC, MYCGE, BUCAI, WIGBR, MYCHJ, RICTY, CHLTR, WOLTR, WOLPM, BARQU, LAWIP, ORITB, NEIG2, WOLSU, STRA5, HAMD5, LACC3, LISMO, BRUME, DESPS, BURMA, CUPTR, PSEAB
L-ASPARTATE-OXID-RXN	L-aspartate oxidase: 1.4.3.16	32	HODCD, CARRP, SULMW, BUCCC, MYCGE, BUCAI, BLASB, BLOFL, WIGBR, BLOPB, MYCHJ, RICTY, CHLTR, WOLTR, WOLPM, BARQU, ORITB, HELPY, STRTD, WOLSU, STRA5, LACC3, BRUME, ECOLI, SODGM, RHOS4
RXN0-742	RXN0-742: 6.3.4.18	32	HODCD, CARRP, SULMW, BUCCC, MYCGE, BUCAI, BLASB, BLOFL, BLOPB, MYCHJ, RICTY, CHLTR, WOLTR, LAWIP, ORITB, HELPY, WOLSU, THICR, LACC3, XYLFA, BRUME, DESPS, YERPY, SODGM, RHOS4, FRAAA
SUCC-FUM-OXRED-RXN	Succinate dehydrogenase: 1.3.99.1	32	HODCD, CARRP, SULMW, BUCCC, MYCGE, BUCAI, BLASB, BAUCH, MYCHJ, LAWIP, HELPY, STRTD, NEIG2, STRA5, HAMD5, LACC3, LISMO, XYLFA, BRUME, PSEHT, YERPE, SHIFL, PHOLL, BURMA, ECO57, PSEFS
FORMYLTHFDEFORMYL-RXN	Formyltetrahydrofolate deformylase: 3.5.1.10	32	HODCD, CARRP, SULMW, BUCCC, MYCGE, BUCAI, BLASB, BAUCH, BLOFL, BLOPB, MYCHJ, RICTY, CHLTR, WOLTR, WOLPM, BARQU, LAWIP, ORITB, STRTD, NEIG2, STRA5, LACC3, LISMO, DESPS, BACHK, BACAN
ASNSYNA-RXN	Aspartate--ammonia ligase: 6.3.1.1	32	HODCD, CARRP, SULMW, BUCCC, MYCGE, BUCAI, BLASB, BAUCH, BLOFL, BLOPB, RICTY, CHLTR, WOLTR, WOLPM, BARQU, ORITB, HELPY, NEIG2, WOLSU, THICR, LACC3, LISMO, AGRT5, CUPTR, PSEAB, RALEH
MANNPISOM-RXN	Mannose-6-phosphate isomerase: 5.3.1.8	32	HODCD, CARRP, SULMW, BUCCC, MYCGE, BUCAI, BLASB, BAUCH, BLOFL, WIGBR, BLOPB, RICTY, CHLTR, WOLTR, BARQU, LAWIP, ORITB, HELPY, NEIG2, WOLSU, THICR, LISMO, PSEHT, YERPY, BACHK, BACAN
GLYCPDIESTER-RXN	Glycerophosphodiester phosphodiesterase: 3.1.4.46	32	HODCD, CARRP, SULMW, BUCCC, MYCGE, BUCAI, BLASB, BAUCH, BLOFL, WIGBR, BLOPB, RICTY, CHLTR, WOLTR, WOLPM, LAWIP, ORITB, HELPY, STRTD, NEIG2, WOLSU, STRA5, THICR, HAMD5, XYLFA, RHIME
RXN0-5226	RXN0-5226:	32	HODCD, CARRP, SULMW, BUCCC, MYCGE, BUCAI, BLASB, BAUCH, BLOFL, WIGBR, BLOPB, MYCHJ, CHLTR, WOLTR, WOLPM, LAWIP, ORITB, HELPY, STRTD, WOLSU, HAMD5, LACC3, LISMO, MYCTU, BACHK, BACAN
ENOYL-COA-HYDRAT-RXN	Enoyl-CoA hydratase: 4.2.1.17	32	HODCD, CARRP, SULMW, BUCCC, MYCGE, BUCAI, BLASB, BAUCH, BLOFL, WIGBR, BLOPB, MYCHJ, CHLTR, WOLTR, WOLPM, LAWIP, ORITB, HELPY, STRTD, NEIG2, WOLSU, THICR, HAMD5, LACC3, LISMO, DESPS
ASPARAGHYD-RXN	Asparaginase: 3.5.1.1	32	HODCD, CARRP, SULMW, BUCCC, MYCGE, BUCAI, BLASB, BAUCH, BLOFL, WIGBR, BLOPB, MYCHJ, RICTY, CHLTR, WOLTR, WOLPM, LAWIP, ORITB, STRTD, STRA5, HAMD5, LISMO, XYLFA, SODGM, FRAAA, RHIME
ALCOHOL-DEHYDROG-RXN	ALCOHOL-DEHYDROG-RXN: 1.1.1.1	32	HODCD, CARRP, SULMW, BUCCC, MYCGE, BUCAI, BLASB, BAUCH, BLOFL, WIGBR, BLOPB, MYCHJ, RICTY, CHLTR, WOLTR, WOLPM, LAWIP, ORITB, HELPY, STRTD, WOLSU, HAMD5, LISMO, XYLFA, BACSU, SODGM
ALCOHOL-DEHYDROG-GENERIC-RXN	alcohol dehydrogenase: 1.1.1.1	32	HODCD, CARRP, SULMW, BUCCC, MYCGE, BUCAI, BLASB, BAUCH, BLOFL, WIGBR, BLOPB, MYCHJ, RICTY, CHLTR, WOLTR, WOLPM, LAWIP, ORITB, HELPY, STRTD, WOLSU, HAMD5, LISMO, XYLFA, BACSU, SODGM
RXN66-1	RXN66-1: 1.11.1.6	32	HODCD, CARRP, SULMW, BUCCC, MYCGE, BUCAI, BLASB, BAUCH, BLOFL, WIGBR, BLOPB, MYCHJ, RICTY, CHLTR, WOLTR, WOLPM, BARQU, ORITB, STRTD, WOLSU, STRA5, THICR, HAMD5, LACC3, MYCTU, SHIFL
SUCCSEMIALDDEHYDROG-RXN	Succinate-semialdehyde dehydrogenase (NAD(P)+): 1.2.1.16	32	HODCD, CARRP, SULMW, BUCCC, MYCGE, BUCAI, BLASB, BAUCH, BLOFL, WIGBR, BLOPB, MYCHJ, RICTY, CHLTR, WOLTR, WOLPM, BARQU, LAWIP, ORITB, HELPY, WOLSU, HAMD5, LISMO, XYLFA, DESPS, YERPE
RXN-9	RXN-9: 2.1.3.3	31	HODCD, MYCGE, BAUCH, WIGBR, MYCHJ, RICTY, CHLTR, WOLTR, WOLPM, ORITB, HELPY, STRTD, NEIG2, HAMD5, LACC3, LISMO, XYLFA, DESPS, BACA2, YERPE, MYCTU, SHIFL, ERWCT, PHOLL, PSEE4, ECO57, CUPTR
RXN0-5063	RXN0-5063: 2.1.1.-	31	HODCD, CARRP, SULMW, MYCGE, BUCAI, WIGBR, MYCHJ, RICTY, CHLTR, WOLTR, HELPY, STRTD, NEIG2, WOLSU, STRA5, THICR, HAMD5, LACC3, LISMO, BACSU, ECOLI, SODGM, MYCTU, PSEE4, BACAN, PSEAB, RHIME
RXN0-5199	guanosine phosphorylase: 2.4.2.1	31	HODCD, CARRP, SULMW, BUCCC, BAUCH, BLOFL, WIGBR, BLOPB, RICTY, CHLTR, WOLTR, WOLPM, BARQU, LAWIP, ORITB, NEIG2, WOLSU, THICR, HAMD5, XYLFA, BRUME, DESPS, BURMA, PSEE4, CUPTR, PSEFS, RALEH
INOPHOSPHOR-RXN	INOPHOSPHOR-RXN: 2.4.2.-	31	HODCD, CARRP, SULMW, BUCCC, BAUCH, BLOFL, WIGBR, BLOPB, RICTY, CHLTR, WOLTR, WOLPM, BARQU, LAWIP, ORITB, NEIG2, WOLSU, THICR, HAMD5, XYLFA, BRUME, DESPS, BURMA, PSEE4, CUPTR, PSEFS, RALEH
ADENPHOSPHOR-RXN	ADENPHOSPHOR-RXN: 2.4.2.-	31	HODCD, CARRP, SULMW, BUCCC, BAUCH, BLOFL, WIGBR, BLOPB, RICTY, CHLTR, WOLTR, WOLPM, BARQU, LAWIP, ORITB, NEIG2, WOLSU, THICR, HAMD5, XYLFA, BRUME, DESPS, BURMA, PSEE4, CUPTR, PSEFS, RALEH
PNP-RXN	Purine-nucleoside phosphorylase: 2.4.2.1	31	HODCD, CARRP, SULMW, BUCCC, BAUCH, BLOFL, WIGBR, BLOPB, RICTY, CHLTR, WOLTR, WOLPM, BARQU, LAWIP, ORITB, NEIG2, WOLSU, THICR, HAMD5, XYLFA, BRUME, DESPS, BURMA, PSEE4, CUPTR, PSEFS, RALEH
NADH-DEHYDROGENASE-RXN	NADH-DEHYDROGENASE-RXN:	31	HODCD, CARRP, SULMW, BUCCC, BUCAI, BLASB, BAUCH, BLOFL, WIGBR, BLOPB, RICTY, CHLTR, WOLTR, LAWIP, ORITB, HELPY, STRTD, NEIG2, LISMO, XYLFA, PSEHT, BACA2, BACSU, SALTI, SHIFL, PHOLL, ECO57
RXN-8975	Phospho-N-acetylmuramoyl-pentapeptide-transferase: 2.7.8.13	31	HODCD, CARRP, SULMW, BUCCC, MYCGE, BLASB, MYCHJ, CHLTR, LAWIP, ORITB, NEIG2, LACC3, LISMO, XYLFA, BRUME, DESPS, PSEHT, BACA2, YERPE, BACSU, SHIFL, ERWCT, PHOLL, PSEE4, ECO57, PSEFS, RALEH
RXN-7919	RXN-7919:	31	HODCD, CARRP, SULMW, BUCCC, MYCGE, BLASB, MYCHJ, RICTY, CHLTR, WOLTR, WOLPM, ORITB, HELPY, STRTD, WOLSU, STRA5, HAMD5, LACC3, LISMO, XYLFA, DESPS, BACSU, ECOLI, SHIFL, PHOLL, ECO57, FRAAA
TRANS-PENTAPRENYLTRANSFERASE-RXN	<i>all-trans</i>-hexaprenyl-diphosphate synthase: 2.5.1.33	31	HODCD, CARRP, SULMW, BUCCC, MYCGE, BUCAI, BAUCH, WIGBR, MYCHJ, CHLTR, WOLTR, LAWIP, STRTD, WOLSU, STRA5, THICR, LACC3, LISMO, BRUME, YERPY, RHOS4, MYCTU, PHOLL, BACAN, FRAAA, MYCS2, RALEH
4.2.3.12-RXN	6-pyruvoyltetrahydropterin synthase: 4.2.3.12	31	HODCD, CARRP, SULMW, BUCCC, MYCGE, BUCAI, BLOFL, WIGBR, BLOPB, MYCHJ, CHLTR, WOLTR, WOLPM, BARQU, ORITB, HELPY, WOLSU, STRA5, LACC3, LISMO, BRUME, PSEHT, BACA2, YERPY, RHOS4, MYCTU, MYCS2
RXN-8813	<i>all-trans</i>-hexaprenyl-diphosphate synthase: 2.5.1.33	31	HODCD, CARRP, SULMW, BUCCC, MYCGE, BUCAI, BAUCH, WIGBR, MYCHJ, CHLTR, WOLTR, LAWIP, STRTD, WOLSU, STRA5, THICR, LACC3, LISMO, BRUME, YERPY, RHOS4, MYCTU, PHOLL, BACAN, FRAAA, MYCS2, RALEH
METBALT-RXN	METBALT-RXN: 2.5.1.48	31	HODCD, CARRP, SULMW, BUCCC, MYCGE, BUCAI, WIGBR, MYCHJ, RICTY, CHLTR, WOLTR, WOLPM, BARQU, LAWIP, ORITB, NEIG2, WOLSU, STRA5, HAMD5, LACC3, LISMO, BRUME, DESPS, BURMA, BACHK, CUPTR, PSEAB
RXN-8992	<i>all-trans</i>-octaprenyl-diphosphate synthase: 2.5.1.11	31	HODCD, CARRP, SULMW, BUCCC, MYCGE, BUCAI, BAUCH, WIGBR, MYCHJ, CHLTR, LAWIP, STRTD, STRA5, THICR, LACC3, LISMO, BRUME, BACA2, BACSU, YERPY, MYCTU, PHOLL, BACHK, BACAN, FRAAA, MYCS2, RALEH
GARTRANSFORMYL2-RXN	GARTRANSFORMYL2-RXN: 2.1.2.-	31	HODCD, CARRP, SULMW, BUCCC, MYCGE, BUCAI, BLASB, BLOFL, BLOPB, MYCHJ, RICTY, CHLTR, WOLTR, ORITB, HELPY, STRTD, NEIG2, STRA5, HAMD5, LACC3, LISMO, XYLFA, BRUME, DESPS, PSEHT, RHOS4, BACHK
KDOTRANS-RXN	KDOTRANS-RXN: 2.-.-.-	31	HODCD, CARRP, SULMW, BUCCC, MYCGE, BUCAI, BLASB, BAUCH, MYCHJ, WOLTR, WOLPM, ORITB, STRTD, STRA5, THICR, LACC3, LISMO, BACA2, BACSU, ECOLI, YERPY, MYCTU, PSEE4, BACHK, BACAN, FRAAA, MYCS2
R542-RXN	R542-RXN: 1.1.1.1	31	HODCD, CARRP, SULMW, BUCCC, MYCGE, BUCAI, BLASB, BAUCH, BLOFL, WIGBR, BLOPB, MYCHJ, RICTY, CHLTR, WOLTR, WOLPM, LAWIP, ORITB, HELPY, STRTD, WOLSU, HAMD5, LISMO, XYLFA, BACSU, SODGM, PHOLL
RXN-7657	RXN-7657: 1.1.1.1	31	HODCD, CARRP, SULMW, BUCCC, MYCGE, BUCAI, BLASB, BAUCH, BLOFL, WIGBR, BLOPB, MYCHJ, RICTY, CHLTR, WOLTR, WOLPM, LAWIP, ORITB, HELPY, STRTD, WOLSU, HAMD5, LISMO, XYLFA, BACSU, SODGM, PHOLL
RXN3O-4113	RXN3O-4113: 1.1.1.1	31	HODCD, CARRP, SULMW, BUCCC, MYCGE, BUCAI, BLASB, BAUCH, BLOFL, WIGBR, BLOPB, MYCHJ, RICTY, CHLTR, WOLTR, WOLPM, LAWIP, ORITB, HELPY, STRTD, WOLSU, HAMD5, LISMO, XYLFA, BACSU, SODGM, PHOLL
RXN-6021	RXN-6021: 1.1.1.1	31	HODCD, CARRP, SULMW, BUCCC, MYCGE, BUCAI, BLASB, BAUCH, BLOFL, WIGBR, BLOPB, MYCHJ, RICTY, CHLTR, WOLTR, WOLPM, LAWIP, ORITB, HELPY, STRTD, WOLSU, HAMD5, LISMO, XYLFA, BACSU, SODGM, PHOLL
RXN-7693	RXN-7693: 1.1.1.1	31	HODCD, CARRP, SULMW, BUCCC, MYCGE, BUCAI, BLASB, BAUCH, BLOFL, WIGBR, BLOPB, MYCHJ, RICTY, CHLTR, WOLTR, WOLPM, LAWIP, ORITB, HELPY, STRTD, WOLSU, HAMD5, LISMO, XYLFA, BACSU, SODGM, PHOLL
RXN-7694	RXN-7694: 1.1.1.1	31	HODCD, CARRP, SULMW, BUCCC, MYCGE, BUCAI, BLASB, BAUCH, BLOFL, WIGBR, BLOPB, MYCHJ, RICTY, CHLTR, WOLTR, WOLPM, LAWIP, ORITB, HELPY, STRTD, WOLSU, HAMD5, LISMO, XYLFA, BACSU, SODGM, PHOLL
RXN-7706	RXN-7706: 1.1.1.1	31	HODCD, CARRP, SULMW, BUCCC, MYCGE, BUCAI, BLASB, BAUCH, BLOFL, WIGBR, BLOPB, MYCHJ, RICTY, CHLTR, WOLTR, WOLPM, LAWIP, ORITB, HELPY, STRTD, WOLSU, HAMD5, LISMO, XYLFA, BACSU, SODGM, PHOLL
RXN-7700	RXN-7700: 1.1.1.1	31	HODCD, CARRP, SULMW, BUCCC, MYCGE, BUCAI, BLASB, BAUCH, BLOFL, WIGBR, BLOPB, MYCHJ, RICTY, CHLTR, WOLTR, WOLPM, LAWIP, ORITB, HELPY, STRTD, WOLSU, HAMD5, LISMO, XYLFA, BACSU, SODGM, PHOLL
DTDPGLUCOSEPP-RXN	Glucose-1-phosphate thymidylyltransferase: 2.7.7.24	31	HODCD, CARRP, SULMW, BUCCC, MYCGE, BUCAI, BLASB, BAUCH, BLOFL, WIGBR, BLOPB, MYCHJ, RICTY, CHLTR, WOLTR, WOLPM, BARQU, ORITB, HELPY, WOLSU, THICR, HAMD5, LISMO, BRUME, PSEHT, VIBCH, BACA2
ACYLCOASYN-RXN	long-chain-fatty-acid--CoA ligase: 6.2.1.3	31	HODCD, CARRP, SULMW, BUCCC, MYCGE, BUCAI, BLASB, BAUCH, BLOFL, WIGBR, BLOPB, MYCHJ, RICTY, CHLTR, WOLTR, WOLPM, BARQU, LAWIP, ORITB, HELPY, STRTD, STRA5, THICR, HAMD5, LACC3, LISMO, SODGM
COBALADENOSYLTRANS-RXN	Cob(I)alamin adenosyltransferase: 2.5.1.17	30	CARRP, SULMW, BUCCC, MYCGE, BUCAI, BLASB, BAUCH, BLOFL, WIGBR, BLOPB, MYCHJ, RICTY, CHLTR, WOLTR, WOLPM, BARQU, LAWIP, ORITB, HELPY, STRTD, NEIG2, WOLSU, STRA5, HAMD5, XYLFA, BACA2, SODGM, BACHK
R4-RXN	R4-RXN: 1.6.4.-	30	HODCD, SULMW, MYCGE, BUCAI, BLASB, BAUCH, MYCHJ, RICTY, WOLTR, WOLPM, BARQU, LAWIP, ORITB, STRTD, NEIG2, THICR, LACC3, LISMO, XYLFA, BRUME, DESPS, VIBCH, YERPY, SODGM, RHOS4, AGRT5, RHIME, RALEH
DIMETHUROPORDEHYDROG-RXN	DIMETHUROPORDEHYDROG-RXN: 1.3.1.76	30	HODCD, CARRP, SULMW, BUCCC, MYCGE, WIGBR, MYCHJ, RICTY, CHLTR, WOLTR, WOLPM, BARQU, ORITB, HELPY, STRTD, STRA5, HAMD5, LACC3, LISMO, BRUME, BACA2, ECOLI, RHOS4, BURMA, CUPTR, FRAAA, MYCS2, RALEH
RXN-8972	RXN-8972:	30	HODCD, CARRP, SULMW, BUCCC, MYCGE, BLASB, MYCHJ, CHLTR, ORITB, HELPY, NEIG2, LISMO, XYLFA, BRUME, PSEHT, BACA2, YERPE, BACSU, MYCTU, SHIFL, ERWCT, BURMA, PSEE4, ECO57, BACHK, PSEAB, PSEFS, RALEH
MALIC-NADP-RXN	Malate dehydrogenase (oxaloacetate decarboxylating) (NADP+): 1.1.1.40	30	HODCD, CARRP, SULMW, BUCCC, MYCGE, BUCAI, BAUCH, BLOFL, WIGBR, BLOPB, MYCHJ, CHLTR, WOLTR, ORITB, HELPY, STRTD, WOLSU, STRA5, THICR, HAMD5, BACA2, SODGM, MYCTU, BACHK, PSEAB, FRAAA, PSEFS, MYCS2
PABSYNMULTI-RXN	synthesis of p-aminobenzoic acid: NA	30	HODCD, CARRP, SULMW, BUCCC, MYCGE, BUCAI, BLASB, WIGBR, MYCHJ, RICTY, CHLTR, WOLTR, WOLPM, BARQU, LAWIP, ORITB, NEIG2, THICR, LACC3, LISMO, XYLFA, BRUME, ECOLI, MYCTU, BURMA, PSEE4, CUPTR, RALEH
2-DEHYDROPANTOATE-REDUCT-RXN	2-dehydropantoate 2-reductase: 1.1.1.169	30	HODCD, CARRP, SULMW, BUCCC, MYCGE, BUCAI, BLASB, BLOFL, WIGBR, BLOPB, MYCHJ, RICTY, CHLTR, WOLTR, WOLPM, BARQU, LAWIP, ORITB, HELPY, NEIG2, WOLSU, THICR, XYLFA, BRUME, PHOLL, AGRT5, FRAAA, RHIME
OHMETPYRKIN-RXN	Hydroxymethylpyrimidine kinase: 2.7.1.49	30	HODCD, CARRP, SULMW, BUCCC, MYCGE, BUCAI, BLASB, BLOFL, BLOPB, MYCHJ, RICTY, CHLTR, WOLTR, WOLPM, ORITB, WOLSU, THICR, HAMD5, LACC3, XYLFA, DESPS, PSEHT, VIBCH, YERPY, SODGM, BACAN, PSEFS, RALEH
ADCLY-RXN	Aminodeoxychorismate lyase: 4.1.3.38	30	HODCD, CARRP, SULMW, BUCCC, MYCGE, BUCAI, BLASB, WIGBR, MYCHJ, RICTY, CHLTR, WOLTR, WOLPM, BARQU, LAWIP, ORITB, STRTD, WOLSU, STRA5, LISMO, XYLFA, DESPS, RHOS4, MYCTU, BURMA, AGRT5, FRAAA, RHIME
PYRIMSYN1-RXN	PYRIMSYN1-RXN: NA	30	HODCD, CARRP, SULMW, BUCCC, MYCGE, BUCAI, BLASB, BLOFL, BLOPB, MYCHJ, RICTY, CHLTR, WOLTR, WOLPM, ORITB, HELPY, STRTD, STRA5, THICR, HAMD5, LACC3, LISMO, XYLFA, BRUME, ECOLI, YERPY, SODGM, RHOS4
GST-RXN	GST-RXN: 2.5.1.18	30	HODCD, CARRP, SULMW, BUCCC, MYCGE, BUCAI, BLASB, BAUCH, BLOFL, WIGBR, BLOPB, MYCHJ, CHLTR, LAWIP, HELPY, NEIG2, WOLSU, STRA5, HAMD5, LACC3, LISMO, DESPS, BACA2, BACSU, MYCTU, BACHK, BACAN, FRAAA
GSHTRAN-RXN	Glutathione transferase: 2.5.1.18	30	HODCD, CARRP, SULMW, BUCCC, MYCGE, BUCAI, BLASB, BAUCH, BLOFL, WIGBR, BLOPB, MYCHJ, CHLTR, LAWIP, HELPY, NEIG2, WOLSU, STRA5, HAMD5, LACC3, LISMO, DESPS, BACA2, BACSU, MYCTU, BACHK, BACAN, FRAAA
QOR-RXN	NADPH:quinone reductase: 1.6.5.5	30	HODCD, CARRP, SULMW, BUCCC, MYCGE, BUCAI, BLASB, BAUCH, BLOFL, WIGBR, BLOPB, MYCHJ, RICTY, CHLTR, BARQU, LAWIP, HELPY, STRTD, NEIG2, WOLSU, STRA5, THICR, HAMD5, LISMO, XYLFA, BACA2, BACSU, SODGM
KDPGALDOL-RXN	2-dehydro-3-deoxyphosphogluconate aldolase: 4.1.2.14	30	HODCD, CARRP, SULMW, BUCCC, MYCGE, BUCAI, BLASB, BAUCH, BLOFL, WIGBR, BLOPB, MYCHJ, RICTY, CHLTR, WOLTR, WOLPM, LAWIP, ORITB, STRTD, WOLSU, THICR, HAMD5, LISMO, DESPS, MYCTU, BACHK, BACAN, FRAAA
RXN0-5305	RXN0-5305: NA	30	HODCD, CARRP, SULMW, BUCCC, MYCGE, BUCAI, BLASB, BAUCH, BLOFL, WIGBR, BLOPB, MYCHJ, RICTY, CHLTR, WOLTR, WOLPM, BARQU, ORITB, HELPY, STRTD, NEIG2, WOLSU, HAMD5, LISMO, PSEHT, SODGM, CUPTR, RALEH
RIBOKIN-RXN	Ribokinase: 2.7.1.15	30	HODCD, CARRP, SULMW, BUCCC, MYCGE, BUCAI, BLASB, BAUCH, BLOFL, WIGBR, BLOPB, MYCHJ, RICTY, CHLTR, WOLTR, WOLPM, BARQU, ORITB, HELPY, STRTD, NEIG2, WOLSU, HAMD5, LISMO, PSEHT, SODGM, CUPTR, RALEH
RXN-8888	RXN-8888: NA	30	HODCD, CARRP, SULMW, BUCCC, MYCGE, BUCAI, BLASB, BAUCH, BLOFL, WIGBR, BLOPB, MYCHJ, RICTY, CHLTR, WOLTR, WOLPM, BARQU, LAWIP, ORITB, STRTD, NEIG2, HAMD5, LACC3, LISMO, XYLFA, BRUME, DESPS, PSEHT
RXN0-262	RXN0-262: NA	30	HODCD, CARRP, SULMW, BUCCC, MYCGE, BUCAI, BLASB, BAUCH, BLOFL, WIGBR, BLOPB, MYCHJ, RICTY, CHLTR, WOLTR, WOLPM, BARQU, LAWIP, ORITB, STRTD, STRA5, THICR, HAMD5, LACC3, LISMO, XYLFA, PSEHT, FRAAA
GLYOXI-RXN	Lactoylglutathione lyase: 4.4.1.5	30	HODCD, CARRP, SULMW, BUCCC, MYCGE, BUCAI, BLASB, BAUCH, BLOFL, WIGBR, BLOPB, MYCHJ, RICTY, CHLTR, WOLTR, WOLPM, BARQU, LAWIP, ORITB, HELPY, WOLSU, HAMD5, LACC3, LISMO, DESPS, SODGM, MYCTU, FRAAA
BETA-LACTAMASE-RXN	&beta-lactamase: 3.5.2.6	30	HODCD, CARRP, SULMW, BUCCC, MYCGE, BUCAI, BLASB, BAUCH, BLOFL, WIGBR, BLOPB, MYCHJ, RICTY, CHLTR, WOLTR, WOLPM, BARQU, LAWIP, ORITB, HELPY, STRTD, NEIG2, WOLSU, STRA5, LACC3, LISMO, BRUME, DESPS
HISTIDPHOS-RXN	Histidinol-phosphatase: 3.1.3.15	29	HODCD, CARRP, SULMW, MYCGE, WIGBR, MYCHJ, RICTY, CHLTR, WOLTR, WOLPM, BARQU, ORITB, HELPY, STRTD, NEIG2, STRA5, HAMD5, LACC3, BRUME, RHOS4, MYCTU, BURMA, AGRT5, PSEAB, FRAAA, RHIME, PSEFS, MYCS2, RALEH
XANPRIBOSYLTRAN-RXN	Xanthine-guanine phosphoribosyltransferase: 2.4.2.22	29	HODCD, CARRP, SULMW, BUCCC, MYCGE, BLASB, BAUCH, BLOFL, WIGBR, BLOPB, MYCHJ, RICTY, CHLTR, WOLTR, WOLPM, BARQU, LAWIP, ORITB, STRTD, NEIG2, THICR, HAMD5, XYLFA, PSEHT, MYCTU, BURMA, FRAAA, MYCS2, RALEH
O-SUCCINYLBENZOATE-COA-LIG-RXN	O-succinylbenzoate--CoA ligase: 6.2.1.26	29	HODCD, CARRP, SULMW, BUCCC, MYCGE, BUCAI, BAUCH, BLOFL, WIGBR, BLOPB, MYCHJ, RICTY, CHLTR, WOLTR, WOLPM, BARQU, ORITB, HELPY, STRTD, NEIG2, WOLSU, STRA5, THICR, HAMD5, BRUME, PSEHT, SODGM, PSEE4, AGRT5
ASPARTASE-RXN	Aspartate ammonia-lyase: 4.3.1.1	29	HODCD, CARRP, SULMW, BUCCC, MYCGE, BUCAI, BLASB, BLOFL, BLOPB, MYCHJ, RICTY, CHLTR, WOLTR, WOLPM, BARQU, ORITB, STRTD, STRA5, THICR, LISMO, XYLFA, PSEHT, RHOS4, MYCTU, BURMA, CUPTR, FRAAA, RHIME, RALEH
TIGLYLCOA-HYDROXY-RXN	Enoyl-CoA hydratase: 4.2.1.17	29	HODCD, CARRP, SULMW, BUCCC, MYCGE, BUCAI, BLASB, BAUCH, BLOFL, WIGBR, BLOPB, MYCHJ, CHLTR, WOLTR, WOLPM, LAWIP, ORITB, HELPY, STRTD, NEIG2, WOLSU, THICR, HAMD5, LACC3, LISMO, DESPS, SHIFL, PHOLL, ECO57
RXN-6383	RXN-6383: 4.2.1.17	29	HODCD, CARRP, SULMW, BUCCC, MYCGE, BUCAI, BLASB, BAUCH, BLOFL, WIGBR, BLOPB, MYCHJ, CHLTR, WOLTR, WOLPM, LAWIP, ORITB, HELPY, STRTD, NEIG2, WOLSU, THICR, HAMD5, LACC3, LISMO, DESPS, SHIFL, PHOLL, ECO57
RXN-7699	RXN-7699: 4.2.1.17	29	HODCD, CARRP, SULMW, BUCCC, MYCGE, BUCAI, BLASB, BAUCH, BLOFL, WIGBR, BLOPB, MYCHJ, CHLTR, WOLTR, WOLPM, LAWIP, ORITB, HELPY, STRTD, NEIG2, WOLSU, THICR, HAMD5, LACC3, LISMO, DESPS, SHIFL, PHOLL, ECO57
R9-RXN	Enoyl-CoA hydratase: 4.2.1.17	29	HODCD, CARRP, SULMW, BUCCC, MYCGE, BUCAI, BLASB, BAUCH, BLOFL, WIGBR, BLOPB, MYCHJ, CHLTR, WOLTR, WOLPM, LAWIP, ORITB, HELPY, STRTD, NEIG2, WOLSU, THICR, HAMD5, LACC3, LISMO, DESPS, SHIFL, PHOLL, ECO57
RXN-7838	RXN-7838: 4.2.1.17	29	HODCD, CARRP, SULMW, BUCCC, MYCGE, BUCAI, BLASB, BAUCH, BLOFL, WIGBR, BLOPB, MYCHJ, CHLTR, WOLTR, WOLPM, LAWIP, ORITB, HELPY, STRTD, NEIG2, WOLSU, THICR, HAMD5, LACC3, LISMO, DESPS, SHIFL, PHOLL, ECO57
METHYLACYLYLCOA-HYDROXY-RXN	Enoyl-CoA hydratase: 4.2.1.17	29	HODCD, CARRP, SULMW, BUCCC, MYCGE, BUCAI, BLASB, BAUCH, BLOFL, WIGBR, BLOPB, MYCHJ, CHLTR, WOLTR, WOLPM, LAWIP, ORITB, HELPY, STRTD, NEIG2, WOLSU, THICR, HAMD5, LACC3, LISMO, DESPS, SHIFL, PHOLL, ECO57
PROPIONATE--COA-LIGASE-RXN	Propionate--CoA ligase: 6.2.1.17	29	HODCD, CARRP, SULMW, BUCCC, MYCGE, BUCAI, BLASB, BAUCH, BLOFL, WIGBR, BLOPB, MYCHJ, RICTY, CHLTR, WOLTR, WOLPM, LAWIP, ORITB, STRTD, NEIG2, STRA5, HAMD5, LACC3, LISMO, XYLFA, YERPY, RHOS4, BURMA, RHIME
ACYLCOADEHYDROG-RXN	Acyl-CoA dehydrogenase: 1.3.99.3	29	HODCD, CARRP, SULMW, BUCCC, MYCGE, BUCAI, BLASB, BAUCH, BLOFL, WIGBR, BLOPB, MYCHJ, RICTY, CHLTR, WOLTR, WOLPM, LAWIP, ORITB, HELPY, STRTD, STRA5, HAMD5, LACC3, LISMO, XYLFA, DESPS, BACA2, YERPY, SODGM
2.1.1.77-RXN	Protein-L-isoaspartate(D-aspartate) O-methyltransferase: 2.1.1.77	29	HODCD, CARRP, SULMW, BUCCC, MYCGE, BUCAI, BLASB, BAUCH, BLOFL, WIGBR, BLOPB, MYCHJ, RICTY, CHLTR, WOLTR, WOLPM, BARQU, ORITB, STRTD, STRA5, HAMD5, LACC3, LISMO, BACA2, BACSU, MYCTU, BACHK, BACAN, MYCS2
PEPSYNTH-RXN	Pyruvate,water dikinase: 2.7.9.2	29	HODCD, CARRP, SULMW, BUCCC, MYCGE, BUCAI, BLASB, BAUCH, BLOFL, WIGBR, BLOPB, MYCHJ, RICTY, CHLTR, WOLTR, WOLPM, BARQU, ORITB, STRTD, STRA5, HAMD5, LACC3, BRUME, DESPS, RHOS4, MYCTU, AGRT5, FRAAA, RHIME
RXN0-2081	RXN0-2081: 1.7.99.4	29	HODCD, CARRP, SULMW, BUCCC, MYCGE, BUCAI, BLASB, BAUCH, BLOFL, WIGBR, BLOPB, MYCHJ, RICTY, CHLTR, WOLTR, WOLPM, BARQU, ORITB, HELPY, STRTD, NEIG2, STRA5, HAMD5, LACC3, LISMO, XYLFA, PSEHT, SODGM, PHOLL
2.1.1.79-RXN	cyclopropane-fatty-acyl-phospholipid synthase: 2.1.1.79	29	HODCD, CARRP, SULMW, BUCCC, MYCGE, BUCAI, BLASB, BAUCH, BLOFL, WIGBR, BLOPB, MYCHJ, RICTY, CHLTR, WOLTR, WOLPM, BARQU, LAWIP, ORITB, NEIG2, WOLSU, THICR, HAMD5, LISMO, XYLFA, BACA2, BACSU, SODGM, PSEAB
BTUR2-RXN	BTUR2-RXN: 2.5.1.17	29	HODCD, CARRP, SULMW, BUCCC, MYCGE, BUCAI, BLASB, BAUCH, BLOFL, WIGBR, BLOPB, MYCHJ, RICTY, CHLTR, WOLTR, WOLPM, BARQU, LAWIP, ORITB, HELPY, STRTD, NEIG2, WOLSU, STRA5, HAMD5, XYLFA, BACA2, SODGM, BACHK
SELENOCYSTEINE-LYASE-RXN	Selenocysteine lyase: 4.4.1.16	28	HODCD, BUCCC, MYCGE, BUCAI, MYCHJ, RICTY, CHLTR, WOLTR, WOLPM, BARQU, LAWIP, ORITB, HELPY, NEIG2, WOLSU, LACC3, LISMO, XYLFA, DESPS, PSEHT, VIBCH, BACA2, MYCTU, PSEE4, BACHK, AGRT5, BACAN, PSEAB, RHIME, PSEFS
AMIDASE-RXN	AMIDASE-RXN:	28	HODCD, SULMW, BUCCC, MYCGE, BUCAI, BLASB, BAUCH, BLOFL, WIGBR, BLOPB, RICTY, CHLTR, WOLTR, WOLPM, BARQU, ORITB, HELPY, STRTD, NEIG2, HAMD5, XYLFA, DESPS, PSEHT, VIBCH, BACA2, BACSU, ECOLI, SODGM, SALTI, ECO57
R314-RXN	R314-RXN:	28	HODCD, SULMW, BUCCC, MYCGE, BUCAI, BLASB, BAUCH, BLOFL, WIGBR, BLOPB, RICTY, CHLTR, WOLTR, WOLPM, BARQU, ORITB, HELPY, STRTD, NEIG2, HAMD5, XYLFA, DESPS, PSEHT, VIBCH, BACA2, BACSU, ECOLI, SODGM, SALTI, ECO57
R311-RXN	Amidase: 3.5.1.4	28	HODCD, SULMW, BUCCC, MYCGE, BUCAI, BLASB, BAUCH, BLOFL, WIGBR, BLOPB, RICTY, CHLTR, WOLTR, WOLPM, BARQU, ORITB, HELPY, STRTD, NEIG2, HAMD5, XYLFA, DESPS, PSEHT, VIBCH, BACA2, BACSU, ECOLI, SODGM, SALTI, ECO57
ACETYLORNDEACET-RXN	Acetylornithine deacetylase: 3.5.1.16	28	HODCD, CARRP, BUCCC, MYCGE, BAUCH, BLOFL, WIGBR, BLOPB, MYCHJ, RICTY, CHLTR, WOLTR, WOLPM, BARQU, LAWIP, ORITB, HELPY, STRTD, NEIG2, WOLSU, STRA5, THICR, HAMD5, LACC3, LISMO, BRUME, DESPS, BACSU, MYCTU, FRAAA
3.6.1.41-RXN	Bis(5'-nucleosyl)-tetraphosphatase (symmetrical): 3.6.1.41	28	HODCD, CARRP, SULMW, BUCCC, MYCGE, BLASB, MYCHJ, RICTY, CHLTR, WOLTR, WOLPM, BARQU, LAWIP, ORITB, STRTD, WOLSU, STRA5, LACC3, LISMO, BRUME, DESPS, BACA2, BACSU, RHOS4, MYCTU, BACHK, AGRT5, FRAAA, RHIME, MYCS2
PTAALT-RXN	PTAALT-RXN: 2.3.1.-	28	HODCD, CARRP, SULMW, BUCCC, MYCGE, BLASB, BLOFL, BLOPB, RICTY, CHLTR, WOLTR, WOLPM, BARQU, ORITB, STRTD, NEIG2, WOLSU, STRA5, THICR, XYLFA, BRUME, PSEHT, VIBCH, ECOLI, YERPY, SODGM, BURMA, AGRT5, CUPTR, FRAAA
TYRAMINOTRANS-RXN	Aromatic amino acid transferase: 2.6.1.57	28	HODCD, CARRP, SULMW, BUCCC, MYCGE, BUCAI, MYCHJ, RICTY, WOLTR, WOLPM, BARQU, LAWIP, ORITB, HELPY, STRTD, WOLSU, STRA5, THICR, LISMO, BRUME, PSEHT, BACA2, BACSU, MYCTU, BACHK, AGRT5, BACAN, FRAAA, RHIME, MYCS2
PROTOPORGENOXI-RXN	Protoporphyrinogen oxidase: 1.3.3.4	28	HODCD, CARRP, SULMW, BUCCC, MYCGE, BUCAI, BLASB, BAUCH, BLOPB, MYCHJ, RICTY, WOLTR, WOLPM, BARQU, LAWIP, ORITB, HELPY, STRTD, STRA5, THICR, LACC3, XYLFA, BRUME, PSEHT, RHOS4, PSEE4, CUPTR, PSEAB, RHIME, PSEFS
NUCLEOSIDE-TRIPHOSPHATASE-RXN	NUCLEOSIDE-TRIPHOSPHATASE-RXN:	28	HODCD, CARRP, SULMW, BUCCC, MYCGE, BUCAI, BLASB, BAUCH, BLOFL, BLOPB, MYCHJ, RICTY, WOLTR, WOLPM, LAWIP, ORITB, HELPY, STRTD, NEIG2, STRA5, THICR, BACA2, ECOLI, SODGM, RHOS4, SHIFL, PHOLL, ECO57, CUPTR, FRAAA
XMPXAN-RXN	XMPXAN-RXN: 3.1.3.5	28	HODCD, CARRP, SULMW, BUCCC, MYCGE, BUCAI, BLASB, BAUCH, BLOFL, BLOPB, RICTY, CHLTR, BARQU, ORITB, HELPY, STRTD, NEIG2, LISMO, BRUME, PSEHT, BACA2, ECOLI, MYCTU, SHIFL, PHOLL, BURMA, PSEE4, ECO57, PSEAB, FRAAA
RXN-5841	RXN-5841: 3.1.3.5	28	HODCD, CARRP, SULMW, BUCCC, MYCGE, BUCAI, BLASB, BAUCH, BLOFL, BLOPB, RICTY, CHLTR, BARQU, ORITB, HELPY, STRTD, NEIG2, LISMO, BRUME, PSEHT, BACA2, ECOLI, MYCTU, SHIFL, PHOLL, BURMA, PSEE4, ECO57, PSEAB, FRAAA
DTDPDEHYRHAMREDUCT-RXN	dTDP-4-dehydrorhamnose reductase: 1.1.1.133	28	HODCD, CARRP, SULMW, BUCCC, MYCGE, BUCAI, BLASB, BAUCH, BLOFL, WIGBR, BLOPB, MYCHJ, CHLTR, WOLTR, WOLPM, BARQU, ORITB, HELPY, WOLSU, THICR, HAMD5, LISMO, PSEHT, VIBCH, BACA2, YERPE, YERPY, SODGM, PHOLL, ECO57
DAADEHYDROG-RXN	D-amino-acid dehydrogenase: 1.4.99.1	28	HODCD, CARRP, SULMW, BUCCC, MYCGE, BUCAI, BLASB, BAUCH, BLOFL, WIGBR, BLOPB, MYCHJ, RICTY, WOLTR, WOLPM, BARQU, LAWIP, ORITB, STRTD, WOLSU, STRA5, THICR, HAMD5, LACC3, LISMO, DESPS, PSEHT, BACA2, BACSU, MYCTU
GLYCOPHOSPHORYL-RXN	glycogen phosphorylase: 2.4.1.1	28	HODCD, CARRP, SULMW, BUCCC, MYCGE, BUCAI, BLASB, BAUCH, BLOFL, WIGBR, BLOPB, MYCHJ, RICTY, WOLTR, WOLPM, BARQU, ORITB, HELPY, NEIG2, WOLSU, HAMD5, LISMO, XYLFA, BRUME, DESPS, PSEHT, BACA2, SODGM, PHOLL, BURMA
GLUTATHIONE-REDUCT-NADPH-RXN	Glutathione reductase (NADPH): 1.8.1.7	28	HODCD, CARRP, SULMW, BUCCC, MYCGE, BUCAI, BLASB, BAUCH, BLOFL, WIGBR, BLOPB, MYCHJ, RICTY, CHLTR, WOLTR, WOLPM, LAWIP, ORITB, HELPY, NEIG2, WOLSU, XYLFA, DESPS, BACA2, BACSU, MYCTU, BACHK, BACAN, FRAAA, RALEH
ASPDECARBOX-RXN	Aspartate 1-decarboxylase: 4.1.1.11	28	HODCD, CARRP, SULMW, BUCCC, MYCGE, BUCAI, BLASB, BAUCH, BLOFL, WIGBR, BLOPB, MYCHJ, RICTY, CHLTR, WOLTR, WOLPM, BARQU, LAWIP, ORITB, STRTD, STRA5, HAMD5, LACC3, BRUME, PSEHT, VIBCH, RHOS4, PSEE4, RHIME, PSEFS
CYTIDEAM2-RXN	Cytidine deaminase: 3.5.4.5	27	HODCD, CARRP, SULMW, BUCCC, BUCAI, BLASB, BAUCH, BLOFL, WIGBR, BLOPB, RICTY, CHLTR, WOLTR, WOLPM, BARQU, LAWIP, ORITB, HELPY, NEIG2, WOLSU, THICR, HAMD5, LISMO, XYLFA, BRUME, DESPS, PSEE4, CUPTR, PSEAB, PSEFS, RALEH
PPGPPSYN-RXN	Guanosine-3',5'-bis(diphosphate) 3'-pyrophosphohydrolase: 3.1.7.2	27	HODCD, CARRP, SULMW, BUCCC, BUCAI, BLASB, BAUCH, BLOFL, WIGBR, BLOPB, MYCHJ, RICTY, CHLTR, WOLTR, WOLPM, LAWIP, ORITB, THICR, LACC3, LISMO, VIBCH, BACA2, BACSU, MYCTU, BACHK, AGRT5, BACAN, FRAAA, RHIME, MYCS2, RALEH
DEOXYRIBOSE-P-ALD-RXN	Deoxyribose-phosphate aldolase: 4.1.2.4	27	HODCD, CARRP, SULMW, BUCCC, BUCAI, BLASB, BAUCH, BLOFL, WIGBR, BLOPB, RICTY, CHLTR, WOLTR, WOLPM, BARQU, LAWIP, ORITB, HELPY, STRTD, NEIG2, WOLSU, THICR, HAMD5, XYLFA, BRUME, PSEHT, PSEE4, CUPTR, PSEAB, PSEFS, RALEH
SPERMIDINESYN-RXN	Spermidine synthase: 2.5.1.16	27	HODCD, CARRP, SULMW, BUCCC, MYCGE, BLASB, BAUCH, BLOFL, WIGBR, BLOPB, MYCHJ, RICTY, CHLTR, WOLTR, WOLPM, BARQU, LAWIP, ORITB, STRTD, STRA5, LACC3, LISMO, BRUME, VIBCH, RHOS4, PSEE4, AGRT5, FRAAA, RHIME, PSEFS, MYCS2
RXN-6081	RXN-6081: NA	27	HODCD, CARRP, SULMW, BUCCC, MYCGE, BUCAI, BAUCH, BLOFL, WIGBR, BLOPB, MYCHJ, RICTY, CHLTR, WOLTR, WOLPM, BARQU, LAWIP, ORITB, HELPY, STRTD, WOLSU, HAMD5, LACC3, DESPS, BACA2, ECOLI, SODGM, RHOS4, PHOLL, AGRT5, CUPTR
ARGDECARBOX-RXN	Arginine decarboxylase: 4.1.1.19	27	HODCD, CARRP, SULMW, BUCCC, MYCGE, BUCAI, BAUCH, BLOFL, WIGBR, BLOPB, MYCHJ, RICTY, WOLTR, WOLPM, BARQU, LAWIP, ORITB, STRTD, STRA5, THICR, LACC3, LISMO, BRUME, DESPS, BACA2, RHOS4, MYCTU, BURMA, BACHK, AGRT5, FRAAA
GLYCOGEN-BRANCH-RXN	1,4-&alpha-glucan branching enzyme: 2.4.1.18	27	HODCD, CARRP, SULMW, BUCCC, MYCGE, BUCAI, BLASB, BAUCH, BLOFL, WIGBR, BLOPB, MYCHJ, RICTY, WOLTR, WOLPM, BARQU, LAWIP, ORITB, HELPY, STRTD, NEIG2, WOLSU, HAMD5, LISMO, XYLFA, BRUME, DESPS, PSEHT, BACA2, SODGM, PHOLL
ALKAPHOSPHA-RXN	Alkaline phosphatase: 3.1.3.1	27	HODCD, CARRP, SULMW, BUCCC, MYCGE, BUCAI, BLASB, BAUCH, BLOFL, WIGBR, BLOPB, MYCHJ, RICTY, CHLTR, WOLTR, WOLPM, BARQU, ORITB, HELPY, STRTD, NEIG2, WOLSU, STRA5, THICR, HAMD5, LACC3, LISMO, DESPS, MYCTU, PSEE4, AGRT5
DTDPDEHYDRHAMEPIM-RXN	dTDP-4-dehydrorhamnose 3,5-epimerase: 5.1.3.13	27	HODCD, CARRP, SULMW, BUCCC, MYCGE, BUCAI, BLASB, BAUCH, BLOFL, WIGBR, BLOPB, MYCHJ, RICTY, CHLTR, WOLTR, WOLPM, BARQU, ORITB, HELPY, WOLSU, HAMD5, LISMO, PSEHT, VIBCH, BACA2, YERPE, BACSU, YERPY, SODGM, PHOLL, ECO57
ACYLPHOSPHATASE-RXN	Acylphosphatase: 3.6.1.7	27	HODCD, CARRP, SULMW, BUCCC, MYCGE, BUCAI, BLASB, BAUCH, BLOFL, WIGBR, BLOPB, MYCHJ, RICTY, CHLTR, WOLTR, WOLPM, BARQU, ORITB, HELPY, NEIG2, THICR, HAMD5, XYLFA, BRUME, PSEHT, RHOS4, PSEE4, BACHK, AGRT5, RHIME, PSEFS
THIOESTER-RXN	THIOESTER-RXN: 3.1.2.2	27	HODCD, CARRP, SULMW, BUCCC, MYCGE, BUCAI, BLASB, BAUCH, BLOFL, WIGBR, BLOPB, MYCHJ, RICTY, CHLTR, WOLTR, WOLPM, BARQU, ORITB, STRTD, NEIG2, WOLSU, STRA5, THICR, HAMD5, LACC3, LISMO, XYLFA, DESPS, BACA2, SODGM, BACHK
PSERPHOSPHA-RXN	Phosphoserine phosphatase: 3.1.3.3	27	HODCD, CARRP, SULMW, BUCCC, MYCGE, BUCAI, BLASB, BAUCH, BLOFL, WIGBR, BLOPB, MYCHJ, RICTY, CHLTR, WOLTR, WOLPM, BARQU, LAWIP, ORITB, NEIG2, HAMD5, LACC3, XYLFA, PSEHT, BACA2, YERPE, SHIFL, ERWCT, PSEE4, ECO57, BACHK
1.1.1.274-RXN	2,5-didehydrogluconate reductase: 1.1.1.274	27	HODCD, CARRP, SULMW, BUCCC, MYCGE, BUCAI, BLASB, BAUCH, BLOFL, WIGBR, BLOPB, MYCHJ, RICTY, CHLTR, WOLTR, WOLPM, BARQU, LAWIP, ORITB, HELPY, NEIG2, WOLSU, THICR, HAMD5, LISMO, XYLFA, DESPS, PSEHT, BACSU, MYCTU, MYCS2
DLACTDEHYDROGNAD-RXN	D-lactate dehydrogenase: 1.1.1.28	27	HODCD, CARRP, SULMW, BUCCC, MYCGE, BUCAI, BLASB, BAUCH, BLOFL, WIGBR, BLOPB, MYCHJ, RICTY, CHLTR, WOLTR, WOLPM, BARQU, LAWIP, ORITB, HELPY, STRTD, WOLSU, LISMO, PSEHT, BACA2, BACSU, MYCTU, BACHK, BACAN, FRAAA, RHIME
THIOSULFATE-SULFURTRANSFERASE-RXN	Thiosulfate sulfurtransferase: 2.8.1.1	27	HODCD, CARRP, SULMW, BUCCC, MYCGE, BUCAI, BLASB, BAUCH, BLOFL, WIGBR, BLOPB, MYCHJ, RICTY, CHLTR, WOLTR, WOLPM, BARQU, LAWIP, ORITB, HELPY, STRTD, STRA5, THICR, LACC3, LISMO, XYLFA, BACA2, BACSU, BURMA, BACAN, CUPTR
RXN-7904	RXN-7904: 6.2.1.3	27	HODCD, CARRP, SULMW, BUCCC, MYCGE, BUCAI, BLASB, BAUCH, BLOFL, WIGBR, BLOPB, MYCHJ, RICTY, CHLTR, WOLTR, WOLPM, BARQU, LAWIP, ORITB, HELPY, STRTD, NEIG2, STRA5, THICR, HAMD5, LACC3, LISMO, YERPE, SODGM, SHIFL, PHOLL
R223-RXN	long-chain-fatty-acid-CoA ligase: 6.2.1.3	27	HODCD, CARRP, SULMW, BUCCC, MYCGE, BUCAI, BLASB, BAUCH, BLOFL, WIGBR, BLOPB, MYCHJ, RICTY, CHLTR, WOLTR, WOLPM, BARQU, LAWIP, ORITB, HELPY, STRTD, NEIG2, STRA5, THICR, HAMD5, LACC3, LISMO, YERPE, SODGM, SHIFL, PHOLL
HOMOCYSMETB12-RXN	5-methyltetrahydrofolate--homocysteine S-methyltransferase: 2.1.1.13	27	HODCD, CARRP, SULMW, BUCCC, MYCGE, BUCAI, BLASB, BAUCH, BLOFL, WIGBR, BLOPB, MYCHJ, RICTY, CHLTR, WOLTR, WOLPM, BARQU, LAWIP, ORITB, HELPY, STRTD, NEIG2, STRA5, HAMD5, LACC3, LISMO, XYLFA, PSEHT, BACA2, SODGM, PHOLL
NITRATREDUCT-RXN	Nitrate reductase: 1.7.99.4	27	HODCD, CARRP, SULMW, BUCCC, MYCGE, BUCAI, BLASB, BAUCH, BLOFL, WIGBR, BLOPB, MYCHJ, RICTY, CHLTR, WOLTR, WOLPM, BARQU, LAWIP, ORITB, HELPY, STRTD, NEIG2, STRA5, HAMD5, LACC3, LISMO, XYLFA, PSEHT, YERPE, SODGM, PHOLL
GUANIDINOBUTANAMIDE-NH3-RXN	GUANIDINOBUTANAMIDE-NH3-RXN: 3.5.1.4	26	HODCD, SULMW, BUCCC, MYCGE, BUCAI, BLASB, BAUCH, BLOFL, WIGBR, BLOPB, RICTY, CHLTR, WOLTR, WOLPM, BARQU, ORITB, HELPY, STRTD, NEIG2, HAMD5, XYLFA, DESPS, PSEHT, VIBCH, BACA2, BACSU, ECOLI, SODGM, SALTI, SHIFL, PHOLL, ECO57
RXNN-404	indole acetamide hydrolase: 3.5.1.4	26	HODCD, SULMW, BUCCC, MYCGE, BUCAI, BLASB, BAUCH, BLOFL, WIGBR, BLOPB, RICTY, CHLTR, WOLTR, WOLPM, BARQU, ORITB, HELPY, STRTD, NEIG2, HAMD5, XYLFA, DESPS, PSEHT, VIBCH, BACA2, BACSU, ECOLI, SODGM, SALTI, SHIFL, PHOLL, ECO57
RXN6666-2	RXN6666-2: 3.5.1.4	26	HODCD, SULMW, BUCCC, MYCGE, BUCAI, BLASB, BAUCH, BLOFL, WIGBR, BLOPB, RICTY, CHLTR, WOLTR, WOLPM, BARQU, ORITB, HELPY, STRTD, NEIG2, HAMD5, XYLFA, DESPS, PSEHT, VIBCH, BACA2, BACSU, ECOLI, SODGM, SALTI, SHIFL, PHOLL, ECO57
RXN-7958	RXN-7958:	26	HODCD, CARRP, SULMW, BLASB, BLOFL, BLOPB, CHLTR, WOLTR, WOLPM, BARQU, ORITB, HELPY, STRTD, NEIG2, WOLSU, THICR, HAMD5, XYLFA, DESPS, PSEHT, YERPE, YERPY, MYCTU, SHIFL, ERWCT, PHOLL, PSEE4, ECO57, BACHK, AGRT5, PSEFS, MYCS2
RXN-6282	RXN-6282: 3.5.4.9	26	HODCD, CARRP, SULMW, MYCGE, BLASB, MYCHJ, CHLTR, ORITB, HELPY, STRTD, NEIG2, HAMD5, LISMO, XYLFA, DESPS, PSEHT, BACA2, YERPE, BACSU, YERPY, MYCTU, SHIFL, ERWCT, PHOLL, BURMA, PSEE4, ECO57, BACHK, PSEAB, PSEFS, MYCS2, RALEH
1PFRUCTPHOSN-RXN	1-phosphofructokinase: 2.7.1.56	26	HODCD, CARRP, SULMW, BUCCC, BUCAI, BLASB, BAUCH, BLOFL, WIGBR, BLOPB, MYCHJ, RICTY, CHLTR, WOLTR, WOLPM, BARQU, LAWIP, ORITB, HELPY, NEIG2, WOLSU, THICR, XYLFA, BRUME, DESPS, PSEHT, MYCTU, BURMA, AGRT5, CUPTR, FRAAA, RHIME
SULFITE-REDUCT-RXN	Sulfite reductase (NADPH): 1.8.1.2	26	HODCD, CARRP, SULMW, BUCCC, MYCGE, WIGBR, MYCHJ, RICTY, CHLTR, WOLTR, WOLPM, BARQU, LAWIP, ORITB, HELPY, STRTD, WOLSU, STRA5, THICR, HAMD5, LACC3, LISMO, DESPS, RHOS4, MYCTU, PSEE4, BACAN, PSEAB, FRAAA, RHIME, PSEFS, MYCS2
PEPCARBOXYKIN-RXN	Phosphoenolpyruvate carboxykinase (ATP): 4.1.1.49	26	HODCD, CARRP, SULMW, BUCCC, MYCGE, BUCAI, BLOFL, BLOPB, MYCHJ, RICTY, CHLTR, WOLTR, WOLPM, BARQU, LAWIP, ORITB, HELPY, STRTD, NEIG2, WOLSU, STRA5, THICR, LISMO, XYLFA, DESPS, MYCTU, PHOLL, BURMA, CUPTR, FRAAA, MYCS2, RALEH
ACETYL-COA-ACETYLTRANSFER-RXN	Acetyl-CoA C-acetyltransferase: 2.3.1.9	26	HODCD, CARRP, SULMW, BUCCC, MYCGE, BUCAI, BLASB, BAUCH, BLOFL, WIGBR, BLOPB, MYCHJ, CHLTR, WOLTR, WOLPM, BARQU, LAWIP, ORITB, HELPY, STRTD, NEIG2, WOLSU, STRA5, THICR, HAMD5, LISMO, XYLFA, DESPS, YERPE, YERPY, SODGM, PHOLL
PYRNUTRANSHYDROGEN-RXN	NAD(P)(+) transhydrogenase (B-specific): 1.6.1.1	26	HODCD, CARRP, SULMW, BUCCC, MYCGE, BUCAI, BLASB, BAUCH, BLOFL, WIGBR, BLOPB, MYCHJ, CHLTR, WOLTR, WOLPM, BARQU, LAWIP, ORITB, HELPY, STRTD, NEIG2, WOLSU, STRA5, THICR, LACC3, LISMO, XYLFA, DESPS, BACA2, BACSU, BACHK, BACAN
DGTPTRIPHYDRO-RXN	Deoxyguanosinetriphosphate triphosphohydrolase: 3.1.5.1	26	HODCD, CARRP, SULMW, BUCCC, MYCGE, BUCAI, BLASB, BAUCH, BLOFL, WIGBR, BLOPB, MYCHJ, RICTY, CHLTR, LAWIP, ORITB, HELPY, STRTD, NEIG2, STRA5, LACC3, LISMO, XYLFA, DESPS, VIBCH, BACA2, BACSU, BURMA, AGRT5, BACAN, RHIME, MYCS2
RXN-8925	RXN-8925: NA	26	HODCD, CARRP, SULMW, BUCCC, MYCGE, BUCAI, BLASB, BAUCH, BLOFL, WIGBR, BLOPB, MYCHJ, RICTY, CHLTR, WOLTR, WOLPM, BARQU, LAWIP, ORITB, THICR, HAMD5, LACC3, LISMO, XYLFA, BRUME, DESPS, PSEHT, VIBCH, BACA2, YERPY, BACHK, BACAN
ADENODEAMIN-RXN	Adenosine deaminase: 3.5.4.4	26	HODCD, CARRP, SULMW, BUCCC, MYCGE, BUCAI, BLASB, BAUCH, BLOFL, WIGBR, BLOPB, MYCHJ, RICTY, CHLTR, WOLTR, WOLPM, BARQU, LAWIP, ORITB, HELPY, NEIG2, THICR, HAMD5, LISMO, XYLFA, BRUME, BACA2, YERPE, BACSU, SODGM, BACHK, BACAN
ADENYLATECYC-RXN	Adenylate cyclase: 4.6.1.1	26	HODCD, CARRP, SULMW, BUCCC, MYCGE, BUCAI, BLASB, BAUCH, BLOFL, WIGBR, BLOPB, MYCHJ, RICTY, CHLTR, WOLTR, WOLPM, BARQU, LAWIP, ORITB, HELPY, STRTD, STRA5, LACC3, LISMO, XYLFA, BRUME, DESPS, PSEHT, BACA2, BACSU, RHOS4, BACHK
DEOXYGLUCONOKIN-RXN	2-dehydro-3-deoxygluconokinase: 2.7.1.45	26	HODCD, CARRP, SULMW, BUCCC, MYCGE, BUCAI, BLASB, BAUCH, BLOFL, WIGBR, BLOPB, MYCHJ, RICTY, CHLTR, WOLTR, WOLPM, BARQU, LAWIP, ORITB, HELPY, STRTD, NEIG2, WOLSU, THICR, HAMD5, LISMO, XYLFA, DESPS, VIBCH, MYCTU, PSEE4, FRAAA
1.5.1.34-RXN	6,7-dihydropteridine reductase: 1.5.1.34	26	HODCD, CARRP, SULMW, BUCCC, MYCGE, BUCAI, BLASB, BAUCH, BLOFL, WIGBR, BLOPB, MYCHJ, RICTY, CHLTR, WOLTR, WOLPM, BARQU, LAWIP, ORITB, HELPY, STRTD, NEIG2, WOLSU, HAMD5, LISMO, YERPY, SODGM, RHOS4, MYCTU, PHOLL, PSEAB, RALEH
R344-RXN	R344-RXN: 2.5.1.17	25	CARRP, SULMW, BUCCC, MYCGE, BUCAI, BLASB, BAUCH, BLOFL, WIGBR, BLOPB, MYCHJ, RICTY, CHLTR, WOLTR, WOLPM, BARQU, LAWIP, ORITB, HELPY, STRTD, NEIG2, WOLSU, STRA5, HAMD5, XYLFA, PSEHT, BACA2, YERPE, SODGM, SHIFL, ERWCT, PHOLL, BACHK
LUMAZINESYN-RXN	LUMAZINESYN-RXN: NA	25	CARRP, SULMW, BUCCC, MYCGE, BUCAI, BLASB, BLOFL, WIGBR, MYCHJ, RICTY, WOLTR, WOLPM, BARQU, LAWIP, ORITB, STRTD, NEIG2, WOLSU, THICR, LACC3, LISMO, VIBCH, YERPE, ECOLI, SODGM, MYCTU, SALTI, PHOLL, PSEE4, AGRT5, BACAN, CUPTR, MYCS2
SUCCINYLDIAMINOPIMTRANS-RXN	Succinyldiaminopimelate aminotransferase: 2.6.1.17	25	HODCD, CARRP, BUCCC, MYCGE, BAUCH, BLOFL, WIGBR, BLOPB, MYCHJ, RICTY, CHLTR, WOLTR, WOLPM, LAWIP, ORITB, HELPY, STRTD, WOLSU, STRA5, THICR, HAMD5, LACC3, XYLFA, DESPS, PSEHT, BACA2, YERPE, RHOS4, MYCTU, PSEE4, BACAN, CUPTR, PSEFS
PPENTOMUT-RXN	Phosphopentomutase: 5.4.2.7	25	HODCD, CARRP, SULMW, BUCCC, MYCGE, BLASB, BAUCH, BLOFL, WIGBR, BLOPB, RICTY, CHLTR, WOLTR, WOLPM, BARQU, LAWIP, ORITB, NEIG2, WOLSU, THICR, HAMD5, XYLFA, BRUME, DESPS, MYCTU, BURMA, PSEE4, CUPTR, PSEAB, FRAAA, PSEFS, MYCS2, RALEH
D-PPENTOMUT-RXN	Phosphopentomutase: 5.4.2.7	25	HODCD, CARRP, SULMW, BUCCC, MYCGE, BLASB, BAUCH, BLOFL, WIGBR, BLOPB, RICTY, CHLTR, WOLTR, WOLPM, BARQU, LAWIP, ORITB, NEIG2, WOLSU, THICR, HAMD5, XYLFA, BRUME, DESPS, MYCTU, BURMA, PSEE4, CUPTR, PSEAB, FRAAA, PSEFS, MYCS2, RALEH
RXN-1381	RXN-1381: 2.3.1.15	25	HODCD, CARRP, SULMW, BUCCC, MYCGE, BUCAI, BLOFL, BLOPB, MYCHJ, RICTY, WOLTR, WOLPM, BARQU, LAWIP, ORITB, HELPY, STRTD, NEIG2, WOLSU, STRA5, THICR, LISMO, BACA2, BACSU, RHOS4, BURMA, BACHK, AGRT5, BACAN, CUPTR, FRAAA, RHIME, RALEH
RXN-9346	RXN-9346: NA	25	HODCD, CARRP, SULMW, BUCCC, MYCGE, BUCAI, BAUCH, BLOFL, WIGBR, BLOPB, MYCHJ, RICTY, WOLTR, WOLPM, BARQU, LAWIP, HELPY, STRTD, WOLSU, STRA5, LACC3, VIBCH, ECOLI, SODGM, RHOS4, MYCTU, SALTI, PHOLL, AGRT5, BACAN, CUPTR, FRAAA, RHIME
RXN0-1441	ADP-ribose pyrophosphatase: 3.6.1.13	25	HODCD, CARRP, SULMW, BUCCC, MYCGE, BUCAI, BLASB, BLOFL, WIGBR, BLOPB, MYCHJ, RICTY, CHLTR, WOLTR, WOLPM, BARQU, ORITB, HELPY, STRTD, WOLSU, HAMD5, LISMO, XYLFA, BRUME, VIBCH, RHOS4, MYCTU, BURMA, PSEE4, BACAN, RHIME, PSEFS, MYCS2
AIRCARBOXY-RXN	Phosphoribosylaminoimidazole carboxylase: 4.1.1.21	25	HODCD, CARRP, SULMW, BUCCC, MYCGE, BUCAI, BLASB, BLOFL, BLOPB, MYCHJ, RICTY, CHLTR, ORITB, HELPY, STRTD, NEIG2, HAMD5, LISMO, PSEHT, BACA2, YERPE, BACSU, MYCTU, SHIFL, ERWCT, PHOLL, BURMA, PSEE4, ECO57, BACHK, PSEAB, MYCS2, RALEH
AGMATIN-RXN	Agmatinase: 3.5.3.11	25	HODCD, CARRP, SULMW, BUCCC, MYCGE, BUCAI, BLASB, BAUCH, WIGBR, MYCHJ, RICTY, CHLTR, WOLTR, WOLPM, BARQU, LAWIP, ORITB, HELPY, STRTD, WOLSU, STRA5, THICR, HAMD5, LACC3, LISMO, XYLFA, YERPE, YERPY, MYCTU, ERWCT, CUPTR, FRAAA, RALEH
GLUCOSAMINE-6-P-DEAMIN-RXN	Glucosamine-6-phosphate isomerase: 3.5.99.6	25	HODCD, CARRP, SULMW, BUCCC, MYCGE, BUCAI, BLASB, BAUCH, WIGBR, RICTY, CHLTR, WOLTR, WOLPM, BARQU, LAWIP, ORITB, HELPY, NEIG2, WOLSU, THICR, HAMD5, XYLFA, DESPS, RHOS4, MYCTU, BURMA, PSEE4, AGRT5, CUPTR, PSEAB, FRAAA, RHIME, PSEFS
EXOPOLYPHOSPHATASE-RXN	Exopolyphosphatase: 3.6.1.11	25	HODCD, CARRP, SULMW, BUCCC, MYCGE, BUCAI, BLASB, BAUCH, BLOFL, BLOPB, MYCHJ, RICTY, CHLTR, WOLTR, WOLPM, LAWIP, ORITB, HELPY, STRTD, NEIG2, WOLSU, STRA5, THICR, HAMD5, LISMO, DESPS, PSEHT, BACA2, BACSU, YERPY, MYCTU, BACAN, RHIME
OHACYL-COA-DEHYDROG-RXN	3-hydroxyacyl-CoA dehydrogenase: 1.1.1.35	25	HODCD, CARRP, SULMW, BUCCC, MYCGE, BUCAI, BLASB, BAUCH, BLOFL, WIGBR, BLOPB, MYCHJ, CHLTR, WOLTR, WOLPM, BARQU, LAWIP, ORITB, HELPY, STRTD, NEIG2, WOLSU, STRA5, THICR, HAMD5, LACC3, LISMO, XYLFA, DESPS, BACA2, SODGM, MYCTU, BACHK
DALADEHYDROG-RXN	DALADEHYDROG-RXN: NA	25	HODCD, CARRP, SULMW, BUCCC, MYCGE, BUCAI, BLASB, BAUCH, BLOFL, WIGBR, BLOPB, MYCHJ, RICTY, WOLTR, WOLPM, BARQU, LAWIP, ORITB, STRTD, WOLSU, STRA5, THICR, HAMD5, LACC3, LISMO, DESPS, PSEHT, BACA2, BACSU, SODGM, MYCTU, BACAN, MYCS2
NICOTINAMID-RXN	Nicotinamidase: 3.5.1.19	25	HODCD, CARRP, SULMW, BUCCC, MYCGE, BUCAI, BLASB, BAUCH, BLOFL, WIGBR, BLOPB, MYCHJ, RICTY, CHLTR, WOLTR, WOLPM, LAWIP, ORITB, HELPY, STRTD, WOLSU, STRA5, THICR, HAMD5, LACC3, LISMO, XYLFA, DESPS, PSEHT, BACA2, SODGM, BACAN, PSEFS
FRUCTOKINASE-RXN	Fructokinase: 2.7.1.4	25	HODCD, CARRP, SULMW, BUCCC, MYCGE, BUCAI, BLASB, BAUCH, BLOFL, WIGBR, BLOPB, MYCHJ, RICTY, CHLTR, WOLTR, WOLPM, BARQU, LAWIP, ORITB, HELPY, NEIG2, WOLSU, THICR, HAMD5, LACC3, LISMO, DESPS, PSEHT, BACA2, BACSU, MYCTU, PHOLL, FRAAA
GLUCONOKIN-RXN	Gluconokinase: 2.7.1.12	25	HODCD, CARRP, SULMW, BUCCC, MYCGE, BUCAI, BLASB, BAUCH, BLOFL, WIGBR, BLOPB, MYCHJ, RICTY, CHLTR, WOLTR, WOLPM, BARQU, LAWIP, ORITB, HELPY, STRTD, WOLSU, STRA5, THICR, HAMD5, LISMO, XYLFA, BRUME, DESPS, RHOS4, MYCTU, FRAAA, MYCS2
MALSYN-RXN	malate synthase: 2.3.3.9	25	HODCD, CARRP, SULMW, BUCCC, MYCGE, BUCAI, BLASB, BAUCH, BLOFL, WIGBR, BLOPB, MYCHJ, RICTY, CHLTR, WOLTR, WOLPM, BARQU, LAWIP, ORITB, HELPY, STRTD, NEIG2, WOLSU, STRA5, THICR, HAMD5, LACC3, LISMO, XYLFA, DESPS, BACA2, BACSU, SODGM
RXN0-1021	Heterotrimeric G-protein GTPase: 3.6.5.1	24	HODCD, SULMW, BUCCC, BUCAI, BLASB, BLOFL, CHLTR, BARQU, ORITB, HELPY, STRTD, NEIG2, THICR, LACC3, LISMO, XYLFA, BRUME, DESPS, PSEHT, BACA2, YERPE, BACSU, YERPY, MYCTU, ERWCT, BURMA, PSEE4, BACHK, PSEAB, FRAAA, RHIME, PSEFS, MYCS2, RALEH
THYKI-RXN	Thymidine kinase: 2.7.1.21	24	HODCD, CARRP, SULMW, BUCCC, BUCAI, BLASB, BAUCH, WIGBR, RICTY, CHLTR, WOLTR, WOLPM, BARQU, LAWIP, ORITB, HELPY, NEIG2, WOLSU, THICR, HAMD5, LACC3, XYLFA, BRUME, DESPS, RHOS4, MYCTU, BURMA, PSEE4, CUPTR, PSEAB, FRAAA, PSEFS, MYCS2, RALEH
CYTIDEAM-RXN	Deoxycytidine deaminase: 3.5.4.14	24	HODCD, CARRP, SULMW, BUCCC, BUCAI, BLASB, BAUCH, BLOFL, WIGBR, BLOPB, RICTY, CHLTR, WOLTR, BARQU, LAWIP, ORITB, HELPY, STRTD, NEIG2, WOLSU, THICR, HAMD5, LACC3, LISMO, XYLFA, BRUME, BACA2, MYCTU, BURMA, PSEE4, BACHK, CUPTR, PSEFS, RALEH
DURIDKI-RXN	DURIDKI-RXN: 2.7.1.21	24	HODCD, CARRP, SULMW, BUCCC, BUCAI, BLASB, BAUCH, WIGBR, RICTY, CHLTR, WOLTR, WOLPM, BARQU, LAWIP, ORITB, HELPY, NEIG2, WOLSU, THICR, HAMD5, LACC3, XYLFA, BRUME, DESPS, RHOS4, MYCTU, BURMA, PSEE4, CUPTR, PSEAB, FRAAA, PSEFS, MYCS2, RALEH
SIROHEME-FERROCHELAT-RXN	Sirohydrochlorin ferrochelatase: 4.99.1.4	24	HODCD, CARRP, SULMW, BUCCC, MYCGE, WIGBR, MYCHJ, RICTY, CHLTR, WOLTR, WOLPM, BARQU, LAWIP, ORITB, HELPY, STRTD, NEIG2, STRA5, THICR, HAMD5, LACC3, LISMO, BRUME, VIBCH, ECOLI, YERPY, RHOS4, BURMA, BACHK, BACAN, CUPTR, FRAAA, MYCS2, RALEH
CYCPHOSDIESTER-RXN	2',3'-cyclic-nucleotide 2'-phosphodiesterase: 3.1.4.16	24	HODCD, CARRP, SULMW, BUCCC, MYCGE, BUCAI, BAUCH, BLOFL, WIGBR, BLOPB, MYCHJ, RICTY, CHLTR, WOLTR, WOLPM, BARQU, LAWIP, ORITB, NEIG2, WOLSU, THICR, HAMD5, XYLFA, BRUME, PSEHT, SODGM, MYCTU, PSEE4, CUPTR, PSEAB, FRAAA, PSEFS, MYCS2, RALEH
UREASE-RXN	Urease: 3.5.1.5	24	HODCD, CARRP, SULMW, BUCCC, MYCGE, BUCAI, BAUCH, WIGBR, MYCHJ, RICTY, CHLTR, WOLTR, WOLPM, BARQU, LAWIP, ORITB, NEIG2, WOLSU, STRA5, THICR, HAMD5, LACC3, LISMO, XYLFA, DESPS, VIBCH, ECOLI, SODGM, SALTI, SHIFL, ERWCT, PHOLL, BACHK, BACAN
NAPHTHOATE-SYN-RXN	naphthoate synthase: 4.1.3.36	24	HODCD, CARRP, SULMW, BUCCC, MYCGE, BUCAI, BAUCH, BLOFL, WIGBR, BLOPB, MYCHJ, RICTY, CHLTR, WOLTR, WOLPM, BARQU, ORITB, HELPY, STRTD, NEIG2, WOLSU, STRA5, THICR, HAMD5, LACC3, XYLFA, BRUME, PSEHT, RHOS4, BURMA, PSEE4, AGRT5, FRAAA, RHIME
GLYCEROL-3-PHOSPHATE-DEHYDROGENASE-RXN	GLYCEROL-3-PHOSPHATE-DEHYDROGENASE-RXN:	24	HODCD, CARRP, SULMW, BUCCC, MYCGE, BUCAI, BLASB, CHLTR, ORITB, STRTD, NEIG2, THICR, HAMD5, LACC3, LISMO, XYLFA, BRUME, DESPS, PSEHT, BACA2, YERPE, BACSU, YERPY, MYCTU, SHIFL, ERWCT, BURMA, PSEE4, ECO57, BACHK, PSEAB, PSEFS, MYCS2, RALEH
RXN-6841	RXN-6841:	24	HODCD, CARRP, SULMW, BUCCC, MYCGE, BUCAI, BLASB, CHLTR, ORITB, STRTD, NEIG2, THICR, HAMD5, LACC3, LISMO, XYLFA, BRUME, DESPS, PSEHT, BACA2, YERPE, BACSU, YERPY, MYCTU, SHIFL, ERWCT, BURMA, PSEE4, ECO57, BACHK, PSEAB, PSEFS, MYCS2, RALEH
HOMSUCTRAN-RXN	Homoserine O-succinyltransferase: 2.3.1.46	24	HODCD, CARRP, SULMW, BUCCC, MYCGE, BUCAI, BLASB, WIGBR, MYCHJ, RICTY, CHLTR, WOLTR, WOLPM, BARQU, LAWIP, ORITB, HELPY, NEIG2, WOLSU, STRA5, THICR, HAMD5, LISMO, XYLFA, DESPS, MYCTU, BURMA, PSEE4, CUPTR, PSEAB, FRAAA, PSEFS, MYCS2, RALEH
LIPIDXSYNTHESIS-RXN	LIPIDXSYNTHESIS-RXN: NA	24	HODCD, CARRP, SULMW, BUCCC, MYCGE, BUCAI, BLASB, BAUCH, MYCHJ, RICTY, CHLTR, WOLTR, WOLPM, BARQU, LAWIP, ORITB, STRTD, WOLSU, STRA5, LACC3, LISMO, BRUME, DESPS, BACA2, BACSU, ECOLI, RHOS4, BACHK, AGRT5, BACAN, FRAAA, RHIME, PSEFS, MYCS2
1.6.1.2-RXN	NAD(P)(+) transhydrogenase (AB-specific): 1.6.1.2	24	HODCD, CARRP, SULMW, BUCCC, MYCGE, BUCAI, BLASB, BAUCH, BLOFL, WIGBR, BLOPB, MYCHJ, CHLTR, WOLTR, WOLPM, BARQU, LAWIP, ORITB, HELPY, STRTD, WOLSU, STRA5, THICR, HAMD5, LACC3, LISMO, XYLFA, DESPS, PSEHT, BACA2, BACSU, BACHK, BACAN, FRAAA
METHYLACETOACETYLCOATHIOL-RXN	Acetyl-CoA C-acyltransferase: 2.3.1.9	24	HODCD, CARRP, SULMW, BUCCC, MYCGE, BUCAI, BLASB, BAUCH, BLOFL, WIGBR, BLOPB, MYCHJ, CHLTR, WOLTR, WOLPM, BARQU, LAWIP, ORITB, HELPY, STRTD, NEIG2, WOLSU, STRA5, THICR, HAMD5, LISMO, XYLFA, DESPS, YERPE, BACSU, YERPY, SODGM, ERWCT, PHOLL
GLUTAMATE-N-ACETYLTRANSFERASE-RXN	Glutamate N-acetyltransferase: 2.3.1.35	24	HODCD, CARRP, SULMW, BUCCC, MYCGE, BUCAI, BLASB, BAUCH, BLOFL, WIGBR, BLOPB, MYCHJ, RICTY, CHLTR, WOLTR, WOLPM, ORITB, HELPY, STRTD, STRA5, HAMD5, LACC3, XYLFA, PSEHT, VIBCH, YERPE, ECOLI, YERPY, SODGM, SALTI, SHIFL, ERWCT, PHOLL, ECO57
LYSOPHOSPHOLIPASE-RXN	Lysophospholipase: 3.1.1.5	24	HODCD, CARRP, SULMW, BUCCC, MYCGE, BUCAI, BLASB, BAUCH, BLOFL, WIGBR, BLOPB, MYCHJ, RICTY, CHLTR, WOLTR, WOLPM, LAWIP, ORITB, HELPY, STRTD, NEIG2, WOLSU, STRA5, THICR, HAMD5, LISMO, XYLFA, DESPS, BACA2, BACSU, SODGM, BACAN, FRAAA, MYCS2
OXALODECARB-RXN	Oxaloacetate decarboxylase: 4.1.1.3	24	HODCD, CARRP, SULMW, BUCCC, MYCGE, BUCAI, BLASB, BAUCH, BLOFL, WIGBR, BLOPB, MYCHJ, RICTY, CHLTR, WOLTR, WOLPM, BARQU, LAWIP, ORITB, STRTD, THICR, HAMD5, LISMO, XYLFA, BRUME, BACA2, BACSU, YERPY, SODGM, MYCTU, BACHK, BACAN, FRAAA, RHIME
RXN0-1941	RXN0-1941: 1.1.1.274	24	HODCD, CARRP, SULMW, BUCCC, MYCGE, BUCAI, BLASB, BAUCH, BLOFL, WIGBR, BLOPB, MYCHJ, RICTY, CHLTR, WOLTR, WOLPM, BARQU, LAWIP, ORITB, HELPY, NEIG2, WOLSU, THICR, HAMD5, LISMO, XYLFA, BRUME, DESPS, PSEHT, BACSU, MYCTU, PSEE4, MYCS2, RALEH
ALDOSE1EPIM-RXN	ALDOSE-1-EPIMERASE: 5.1.3.3	24	HODCD, CARRP, SULMW, BUCCC, MYCGE, BUCAI, BLASB, BAUCH, BLOFL, WIGBR, BLOPB, MYCHJ, RICTY, CHLTR, WOLTR, WOLPM, BARQU, LAWIP, ORITB, HELPY, WOLSU, HAMD5, LISMO, XYLFA, DESPS, BACA2, BACSU, SODGM, MYCTU, BURMA, BACHK, BACAN, PSEAB, MYCS2
RXN-2961	RXN-2961: 4.4.1.22	24	HODCD, CARRP, SULMW, BUCCC, MYCGE, BUCAI, BLASB, BAUCH, BLOFL, WIGBR, BLOPB, MYCHJ, RICTY, CHLTR, WOLTR, WOLPM, BARQU, LAWIP, ORITB, HELPY, STRTD, WOLSU, STRA5, THICR, HAMD5, LACC3, LISMO, XYLFA, DESPS, VIBCH, BACSU, MYCTU, PHOLL, BACHK
GABATRANSAM-RXN	4-aminobutyrate aminotransferase: 2.6.1.19	24	HODCD, CARRP, SULMW, BUCCC, MYCGE, BUCAI, BLASB, BAUCH, BLOFL, WIGBR, BLOPB, MYCHJ, RICTY, CHLTR, WOLTR, WOLPM, BARQU, LAWIP, ORITB, HELPY, STRTD, NEIG2, WOLSU, STRA5, THICR, HAMD5, LACC3, LISMO, XYLFA, DESPS, PSEHT, SODGM, RHOS4, AGRT5
ISOCIT-CLEAV-RXN	Isocitrate lyase: 4.1.3.1	24	HODCD, CARRP, SULMW, BUCCC, MYCGE, BUCAI, BLASB, BAUCH, BLOFL, WIGBR, BLOPB, MYCHJ, RICTY, CHLTR, WOLTR, WOLPM, BARQU, LAWIP, ORITB, HELPY, STRTD, NEIG2, WOLSU, STRA5, THICR, HAMD5, LACC3, LISMO, XYLFA, DESPS, BACA2, BACSU, SODGM, RHOS4
KETOACYLCOATHIOL-RXN	Acetyl-CoA C-acyltransferase: 2.3.1.16	24	HODCD, CARRP, SULMW, BUCCC, MYCGE, BUCAI, BLASB, BAUCH, BLOFL, WIGBR, BLOPB, MYCHJ, RICTY, CHLTR, WOLTR, WOLPM, BARQU, LAWIP, ORITB, HELPY, STRTD, NEIG2, WOLSU, STRA5, THICR, HAMD5, LACC3, LISMO, XYLFA, BRUME, DESPS, SODGM, BACHK, BACAN
RXN-10	RXN-10: 6.3.4.5	23	HODCD, MYCGE, BAUCH, BLOFL, WIGBR, BLOPB, MYCHJ, RICTY, CHLTR, WOLTR, WOLPM, BARQU, ORITB, HELPY, NEIG2, HAMD5, LISMO, XYLFA, DESPS, PSEHT, BACA2, YERPE, BACSU, YERPY, MYCTU, SHIFL, ERWCT, BURMA, PSEE4, ECO57, BACHK, PSEAB, PSEFS, MYCS2, RALEH
MALATE-DEHYDROGENASE-ACCEPTOR-RXN	Malate dehydrogenase (acceptor): 1.1.99.16	23	HODCD, SULMW, BUCCC, MYCGE, BUCAI, BLASB, MYCHJ, RICTY, CHLTR, WOLTR, WOLPM, BARQU, LAWIP, ORITB, STRTD, STRA5, HAMD5, LACC3, LISMO, BRUME, DESPS, PSEHT, VIBCH, BACA2, YERPE, BACSU, YERPY, RHOS4, SALTI, PHOLL, BURMA, CUPTR, FRAAA, RHIME, RALEH
RXN-22	RXN-22: 4.3.2.1	23	HODCD, CARRP, MYCGE, BLASB, BAUCH, BLOFL, WIGBR, BLOPB, MYCHJ, RICTY, CHLTR, WOLTR, WOLPM, ORITB, HELPY, STRTD, HAMD5, LISMO, XYLFA, DESPS, BACA2, YERPE, BACSU, YERPY, MYCTU, SHIFL, ERWCT, PHOLL, PSEE4, ECO57, BACHK, PSEAB, PSEFS, MYCS2, RALEH
RXN-7001	RXN-7001: 2.4.2.1	23	HODCD, CARRP, SULMW, BUCCC, BAUCH, BLOFL, WIGBR, BLOPB, RICTY, CHLTR, WOLTR, WOLPM, BARQU, LAWIP, ORITB, STRTD, NEIG2, WOLSU, THICR, HAMD5, LACC3, XYLFA, BRUME, DESPS, PSEHT, YERPE, SHIFL, ERWCT, PHOLL, BURMA, PSEE4, ECO57, CUPTR, PSEFS, RALEH
DECAPCISTRANSFER-RXN	DECAPCISTRANSFER-RXN:	23	HODCD, CARRP, SULMW, BUCCC, MYCGE, BLASB, MYCHJ, CHLTR, BARQU, ORITB, STRTD, NEIG2, THICR, HAMD5, LACC3, LISMO, XYLFA, BRUME, DESPS, PSEHT, BACA2, YERPE, BACSU, YERPY, MYCTU, SHIFL, ERWCT, BURMA, PSEE4, ECO57, BACHK, PSEAB, PSEFS, MYCS2, RALEH
RXN-8973	RXN-8973:	23	HODCD, CARRP, SULMW, BUCCC, MYCGE, BLASB, BLOFL, WIGBR, BLOPB, MYCHJ, WOLPM, LAWIP, ORITB, STRTD, NEIG2, WOLSU, HAMD5, LISMO, PSEHT, BACA2, YERPE, BACSU, MYCTU, SHIFL, ERWCT, PHOLL, BURMA, PSEE4, ECO57, BACHK, BACAN, PSEAB, RHIME, PSEFS, RALEH
RXN-7614	RXN-7614: 6.2.1.26	23	HODCD, CARRP, SULMW, BUCCC, MYCGE, BUCAI, BAUCH, BLOFL, WIGBR, BLOPB, MYCHJ, RICTY, CHLTR, WOLTR, WOLPM, BARQU, LAWIP, ORITB, HELPY, STRTD, NEIG2, WOLSU, STRA5, THICR, HAMD5, BRUME, PSEHT, YERPE, SODGM, MYCTU, SHIFL, PHOLL, PSEE4, ECO57, AGRT5
RXN-8642	RXN-8642:	23	HODCD, CARRP, SULMW, BUCCC, MYCGE, BUCAI, BAUCH, BLOFL, WIGBR, BLOPB, MYCHJ, CHLTR, WOLTR, WOLPM, LAWIP, ORITB, HELPY, STRTD, STRA5, LACC3, LISMO, BRUME, DESPS, BACA2, YERPE, BACSU, SALTI, SHIFL, ERWCT, PHOLL, BURMA, ECO57, BACHK, BACAN, RHIME
IPPISOM-RXN	Isopentenyl-diphosphate &delta-isomerase: 5.3.3.2	23	HODCD, CARRP, SULMW, BUCCC, MYCGE, BUCAI, BAUCH, BLOFL, WIGBR, BLOPB, MYCHJ, CHLTR, WOLTR, WOLPM, BARQU, LAWIP, ORITB, HELPY, NEIG2, WOLSU, HAMD5, XYLFA, BRUME, DESPS, PSEHT, VIBCH, YERPE, SODGM, BURMA, AGRT5, CUPTR, PSEAB, RHIME, PSEFS, RALEH
KDOTRANS2-RXN	KDOTRANS2-RXN: 2.-.-.-	23	HODCD, CARRP, SULMW, BUCCC, MYCGE, BUCAI, BLASB, BAUCH, MYCHJ, CHLTR, WOLTR, WOLPM, ORITB, STRTD, WOLSU, STRA5, THICR, LACC3, LISMO, XYLFA, BRUME, DESPS, VIBCH, BACA2, BACSU, ECOLI, YERPY, SODGM, MYCTU, PSEE4, BACHK, BACAN, PSEAB, FRAAA, MYCS2
1.2.1.27-RXN	Methylmalonate-semialdehyde dehydrogenase (acylating): 1.2.1.27	23	HODCD, CARRP, SULMW, BUCCC, MYCGE, BUCAI, BLASB, BAUCH, BLOFL, WIGBR, BLOPB, RICTY, CHLTR, WOLTR, WOLPM, BARQU, LAWIP, ORITB, HELPY, STRTD, NEIG2, WOLSU, STRA5, THICR, HAMD5, LACC3, XYLFA, VIBCH, ECOLI, SODGM, SALTI, SHIFL, PHOLL, ECO57, RHIME
UDPGLCNACEPIM-RXN	UDP-N-acetylglucosamine 2-epimerase: 5.1.3.14	23	HODCD, CARRP, SULMW, BUCCC, MYCGE, BUCAI, BLASB, BAUCH, BLOFL, WIGBR, BLOPB, MYCHJ, CHLTR, WOLTR, WOLPM, BARQU, LAWIP, ORITB, HELPY, STRTD, NEIG2, HAMD5, LACC3, LISMO, XYLFA, BRUME, DESPS, RHOS4, MYCTU, BURMA, AGRT5, CUPTR, RHIME, MYCS2, RALEH
GLUC1PADENYLTRANS-RXN	Glucose-1-phosphate adenylyltransferase: 2.7.7.27	23	HODCD, CARRP, SULMW, BUCCC, MYCGE, BUCAI, BLASB, BAUCH, BLOFL, WIGBR, BLOPB, MYCHJ, RICTY, WOLTR, WOLPM, BARQU, LAWIP, ORITB, STRTD, NEIG2, WOLSU, HAMD5, LISMO, XYLFA, DESPS, PSEHT, BACA2, SODGM, PHOLL, BURMA, PSEE4, CUPTR, PSEAB, PSEFS, RALEH
RXN0-5462	RXN0-5462: 3.6.5.-	23	HODCD, CARRP, SULMW, BUCCC, MYCGE, BUCAI, BLASB, BAUCH, BLOFL, WIGBR, BLOPB, MYCHJ, RICTY, WOLTR, WOLPM, BARQU, LAWIP, HELPY, WOLSU, STRA5, HAMD5, PSEHT, VIBCH, ECOLI, SODGM, RHOS4, MYCTU, SALTI, PHOLL, PSEE4, AGRT5, BACAN, CUPTR, FRAAA, RHIME
AMYLOMALT-RXN	4-&alpha-glucanotransferase: 2.4.1.25	23	HODCD, CARRP, SULMW, BUCCC, MYCGE, BUCAI, BLASB, BAUCH, BLOFL, WIGBR, BLOPB, MYCHJ, RICTY, WOLTR, WOLPM, BARQU, LAWIP, ORITB, HELPY, NEIG2, WOLSU, HAMD5, LACC3, LISMO, XYLFA, BRUME, DESPS, PSEHT, BACA2, BACSU, SODGM, BACHK, AGRT5, BACAN, RHIME
LTAA-RXN	L-<i>allo</i>-threonine aldolase: 4.1.2.5	23	HODCD, CARRP, SULMW, BUCCC, MYCGE, BUCAI, BLASB, BAUCH, BLOFL, WIGBR, BLOPB, MYCHJ, RICTY, CHLTR, WOLTR, BARQU, LAWIP, ORITB, HELPY, STRTD, NEIG2, WOLSU, THICR, HAMD5, LACC3, LISMO, XYLFA, BACA2, BACSU, MYCTU, SALTI, ERWCT, PHOLL, BACHK, BACAN
THREONINE-ALDOLASE-RXN	Threonine aldolase: 4.1.2.5	23	HODCD, CARRP, SULMW, BUCCC, MYCGE, BUCAI, BLASB, BAUCH, BLOFL, WIGBR, BLOPB, MYCHJ, RICTY, CHLTR, WOLTR, BARQU, LAWIP, ORITB, HELPY, STRTD, NEIG2, WOLSU, THICR, HAMD5, LACC3, LISMO, XYLFA, BACA2, BACSU, MYCTU, SALTI, ERWCT, PHOLL, BACHK, BACAN
4OH2OXOGLUTARALDOL-RXN	4-hydroxy-2-oxoglutarate aldolase: 4.1.3.16	23	HODCD, CARRP, SULMW, BUCCC, MYCGE, BUCAI, BLASB, BAUCH, BLOFL, WIGBR, BLOPB, MYCHJ, RICTY, CHLTR, WOLTR, WOLPM, LAWIP, ORITB, STRTD, WOLSU, THICR, HAMD5, LACC3, LISMO, DESPS, BACA2, BACSU, ECOLI, YERPY, SODGM, MYCTU, AGRT5, BACAN, FRAAA, PSEFS
GLYCERALDEHYDE-DEHYDRO-RXN	GLYCERALDEHYDE-DEHYDRO-RXN:	23	HODCD, CARRP, SULMW, BUCCC, MYCGE, BUCAI, BLASB, BAUCH, BLOFL, WIGBR, BLOPB, MYCHJ, RICTY, CHLTR, WOLTR, WOLPM, LAWIP, ORITB, HELPY, STRTD, NEIG2, WOLSU, STRA5, THICR, HAMD5, LACC3, LISMO, XYLFA, DESPS, PSEHT, YERPE, SODGM, SHIFL, ERWCT, ECO57
PGLUCONDEHYDRAT-RXN	Phosphogluconate dehydratase: 4.2.1.12	23	HODCD, CARRP, SULMW, BUCCC, MYCGE, BUCAI, BLASB, BAUCH, BLOFL, WIGBR, BLOPB, MYCHJ, RICTY, CHLTR, WOLTR, WOLPM, LAWIP, ORITB, STRTD, WOLSU, STRA5, THICR, HAMD5, LACC3, LISMO, DESPS, BACA2, BACSU, SODGM, RHOS4, MYCTU, PHOLL, BACHK, BACAN, FRAAA
2.7.10.2-RXN	Non-specific protein-tyrosine kinase: 2.7.10.2	23	HODCD, CARRP, SULMW, BUCCC, MYCGE, BUCAI, BLASB, BAUCH, BLOFL, WIGBR, BLOPB, MYCHJ, RICTY, CHLTR, WOLTR, WOLPM, BARQU, ORITB, HELPY, NEIG2, WOLSU, HAMD5, LACC3, LISMO, XYLFA, BRUME, VIBCH, BACA2, YERPE, YERPY, MYCTU, BACAN, RHIME, PSEFS, MYCS2
MALIC-NAD-RXN	Malate dehydrogenase (oxaloacetate decarboxylating): 1.1.1.38	23	HODCD, CARRP, SULMW, BUCCC, MYCGE, BUCAI, BLASB, BAUCH, BLOFL, WIGBR, BLOPB, MYCHJ, RICTY, CHLTR, WOLTR, WOLPM, BARQU, LAWIP, HELPY, STRTD, NEIG2, WOLSU, THICR, LISMO, XYLFA, BRUME, DESPS, RHOS4, BURMA, PSEE4, AGRT5, CUPTR, RHIME, PSEFS, RALEH
RXN-6601	RXN-6601: 2.3.2.2	23	HODCD, CARRP, SULMW, BUCCC, MYCGE, BUCAI, BLASB, BAUCH, BLOFL, WIGBR, BLOPB, MYCHJ, RICTY, CHLTR, WOLTR, WOLPM, BARQU, LAWIP, ORITB, STRTD, WOLSU, STRA5, HAMD5, LACC3, LISMO, BRUME, DESPS, BACA2, YERPE, SODGM, SHIFL, ECO57, BACHK, BACAN, FRAAA
PEPCARBOX-RXN	Phosphoenolpyruvate carboxylase: 4.1.1.31	23	HODCD, CARRP, SULMW, BUCCC, MYCGE, BUCAI, BLASB, BAUCH, BLOFL, WIGBR, BLOPB, MYCHJ, RICTY, CHLTR, WOLTR, WOLPM, BARQU, LAWIP, ORITB, HELPY, HAMD5, LACC3, LISMO, XYLFA, BRUME, DESPS, BACA2, BACSU, SODGM, RHOS4, MYCTU, BACHK, AGRT5, BACAN, RHIME
RXN-7002	RXN-7002: NA	23	HODCD, CARRP, SULMW, BUCCC, MYCGE, BUCAI, BLASB, BAUCH, BLOFL, WIGBR, BLOPB, MYCHJ, RICTY, CHLTR, WOLTR, WOLPM, BARQU, LAWIP, ORITB, HELPY, STRTD, HAMD5, LISMO, XYLFA, PSEHT, BACA2, BACSU, MYCTU, SALTI, SHIFL, PHOLL, ECO57, BACHK, BACAN, MYCS2
XYLULOKIN-RXN	Xylulokinase: 2.7.1.17	23	HODCD, CARRP, SULMW, BUCCC, MYCGE, BUCAI, BLASB, BAUCH, BLOFL, WIGBR, BLOPB, MYCHJ, RICTY, CHLTR, WOLTR, WOLPM, BARQU, LAWIP, ORITB, HELPY, STRTD, NEIG2, WOLSU, STRA5, HAMD5, LACC3, LISMO, XYLFA, DESPS, PSEHT, VIBCH, BACAN, CUPTR, FRAAA, RALEH
NITRITREDUCT-RXN	Nitrite reductase (NAD(P)H): 1.7.1.4	23	HODCD, CARRP, SULMW, BUCCC, MYCGE, BUCAI, BLASB, BAUCH, BLOFL, WIGBR, BLOPB, MYCHJ, RICTY, CHLTR, WOLTR, WOLPM, BARQU, LAWIP, ORITB, HELPY, STRTD, NEIG2, WOLSU, STRA5, HAMD5, LACC3, LISMO, XYLFA, BRUME, DESPS, PSEHT, VIBCH, SODGM, RHOS4, PHOLL
RXN0-5141	RXN0-5141: 1.1.1.91	23	HODCD, CARRP, SULMW, BUCCC, MYCGE, BUCAI, BLASB, BAUCH, BLOFL, WIGBR, BLOPB, MYCHJ, RICTY, CHLTR, WOLTR, WOLPM, BARQU, LAWIP, ORITB, HELPY, STRTD, NEIG2, WOLSU, STRA5, THICR, HAMD5, LISMO, BRUME, DESPS, PSEHT, BACA2, BACSU, ECOLI, SODGM, MYCTU
R621-RXN	Nitric oxide dioxygenase: 1.14.12.17	23	HODCD, CARRP, SULMW, BUCCC, MYCGE, BUCAI, BLASB, BAUCH, BLOFL, WIGBR, BLOPB, MYCHJ, RICTY, CHLTR, WOLTR, WOLPM, BARQU, LAWIP, ORITB, HELPY, STRTD, NEIG2, WOLSU, STRA5, THICR, HAMD5, LACC3, LISMO, ECOLI, YERPY, SODGM, RHOS4, MYCTU, PHOLL, AGRT5
COBALAMINSYN-RXN	COBALAMINSYN-RXN: 2.7.8.26	22	CARRP, SULMW, BUCCC, MYCGE, BUCAI, BLASB, BAUCH, BLOFL, WIGBR, BLOPB, MYCHJ, RICTY, CHLTR, WOLTR, WOLPM, BARQU, LAWIP, ORITB, HELPY, STRTD, NEIG2, WOLSU, STRA5, THICR, HAMD5, LACC3, XYLFA, BACA2, YERPE, BACSU, YERPY, SODGM, ERWCT, PSEE4, BACHK, BACAN
RXN-7183	RXN-7183: 1.5.1.12	22	HODCD, BUCCC, MYCGE, BUCAI, BLASB, BAUCH, BLOFL, BLOPB, MYCHJ, RICTY, CHLTR, BARQU, LAWIP, ORITB, HELPY, STRTD, NEIG2, WOLSU, STRA5, THICR, HAMD5, LACC3, LISMO, XYLFA, PSEHT, VIBCH, YERPE, SHIFL, ERWCT, PHOLL, BURMA, PSEE4, ECO57, PSEAB, PSEFS, RALEH
SUCCGLU-SEMIALDEHYDE-SUCCGLU-RXN	SUCCGLU-SEMIALDEHYDE-SUCCGLU-RXN:	22	HODCD, BUCCC, MYCGE, BUCAI, BLASB, BAUCH, BLOFL, BLOPB, MYCHJ, RICTY, CHLTR, BARQU, LAWIP, ORITB, HELPY, STRTD, NEIG2, WOLSU, STRA5, THICR, HAMD5, LACC3, LISMO, XYLFA, PSEHT, VIBCH, YERPE, SHIFL, ERWCT, PHOLL, BURMA, PSEE4, ECO57, PSEAB, PSEFS, RALEH
HYDROXYPYRROLINEDEH-RXN	1-pyrroline-5-carboxylate dehydrogenase: 1.5.1.12	22	HODCD, BUCCC, MYCGE, BUCAI, BLASB, BAUCH, BLOFL, BLOPB, MYCHJ, RICTY, CHLTR, BARQU, LAWIP, ORITB, HELPY, STRTD, NEIG2, WOLSU, STRA5, THICR, HAMD5, LACC3, LISMO, XYLFA, PSEHT, VIBCH, YERPE, SHIFL, ERWCT, PHOLL, BURMA, PSEE4, ECO57, PSEAB, PSEFS, RALEH
PROPKIN-RXN	PROPKIN-RXN: 2.7.2.15	22	HODCD, CARRP, SULMW, BLASB, BAUCH, BLOFL, BLOPB, MYCHJ, RICTY, CHLTR, WOLTR, WOLPM, BARQU, LAWIP, ORITB, WOLSU, THICR, LACC3, LISMO, XYLFA, BRUME, PSEHT, VIBCH, BACA2, BACSU, ECOLI, SODGM, RHOS4, BURMA, PSEE4, AGRT5, CUPTR, PSEAB, RHIME, PSEFS, RALEH
RXN-6102	RXN-6102: 6.3.2.17	22	HODCD, CARRP, SULMW, BUCCC, MYCGE, BLASB, WIGBR, BLOPB, MYCHJ, CHLTR, WOLTR, ORITB, NEIG2, THICR, HAMD5, LISMO, XYLFA, PSEHT, VIBCH, BACA2, YERPE, BACSU, YERPY, SODGM, MYCTU, SHIFL, ERWCT, PHOLL, BURMA, PSEE4, ECO57, BACHK, PSEAB, PSEFS, MYCS2, RALEH
6.3.2.10-RXN	UDP-N-acetylmuramoylalanine-D-glutamyl-lysine--D-alanyl-D-alanine ligase: 6.3.2.10	22	HODCD, CARRP, SULMW, BUCCC, MYCGE, BLASB, BLOFL, WIGBR, BLOPB, MYCHJ, WOLPM, ORITB, HELPY, STRTD, NEIG2, WOLSU, HAMD5, LISMO, PSEHT, BACA2, YERPE, BACSU, MYCTU, SHIFL, ERWCT, PHOLL, BURMA, PSEE4, ECO57, BACHK, AGRT5, BACAN, PSEAB, RHIME, PSEFS, RALEH
RXN0-5405	RXN0-5405: 2.4.1.129	22	HODCD, CARRP, SULMW, BUCCC, MYCGE, BUCAI, BAUCH, BLOFL, WIGBR, BLOPB, MYCHJ, RICTY, CHLTR, WOLTR, WOLPM, BARQU, LAWIP, ORITB, HELPY, WOLSU, STRA5, LISMO, DESPS, VIBCH, BACA2, ECOLI, SODGM, RHOS4, MYCTU, SALTI, PHOLL, AGRT5, BACAN, CUPTR, FRAAA, RHIME
ISOCHORSYN-RXN	Isochorismate synthase: 5.4.4.2	22	HODCD, CARRP, SULMW, BUCCC, MYCGE, BUCAI, BAUCH, BLOFL, WIGBR, BLOPB, MYCHJ, RICTY, CHLTR, WOLTR, WOLPM, BARQU, LAWIP, ORITB, HELPY, STRTD, NEIG2, WOLSU, STRA5, THICR, HAMD5, LACC3, XYLFA, PSEHT, RHOS4, BURMA, AGRT5, CUPTR, FRAAA, RHIME, PSEFS, RALEH
URPHOS-RXN	Uridine phosphorylase: 2.4.2.3	22	HODCD, CARRP, SULMW, BUCCC, MYCGE, BUCAI, BLASB, BAUCH, WIGBR, MYCHJ, RICTY, CHLTR, WOLTR, WOLPM, BARQU, LAWIP, ORITB, HELPY, NEIG2, WOLSU, THICR, HAMD5, XYLFA, BRUME, DESPS, RHOS4, MYCTU, BURMA, PSEE4, AGRT5, PSEAB, FRAAA, RHIME, PSEFS, MYCS2, RALEH
SPERMACTRAN-RXN	SPERMACTRAN-RXN: 2.3.1.57	22	HODCD, CARRP, SULMW, BUCCC, MYCGE, BUCAI, BLASB, BAUCH, BLOFL, BLOPB, MYCHJ, RICTY, CHLTR, WOLTR, WOLPM, BARQU, LAWIP, ORITB, HELPY, STRTD, NEIG2, WOLSU, STRA5, THICR, LACC3, LISMO, XYLFA, BRUME, DESPS, PSEHT, RHOS4, MYCTU, PSEE4, AGRT5, FRAAA, MYCS2
DIAMACTRANS-RXN	Diamine N-acetyltransferase: 2.3.1.57	22	HODCD, CARRP, SULMW, BUCCC, MYCGE, BUCAI, BLASB, BAUCH, BLOFL, BLOPB, MYCHJ, RICTY, CHLTR, WOLTR, WOLPM, BARQU, LAWIP, ORITB, HELPY, STRTD, NEIG2, WOLSU, STRA5, THICR, LACC3, LISMO, XYLFA, BRUME, DESPS, PSEHT, RHOS4, MYCTU, PSEE4, AGRT5, FRAAA, MYCS2
2-OCTAPRENYLPHENOL-HYDROX-RXN	2-OCTAPRENYLPHENOL-HYDROX-RXN: NA	22	HODCD, CARRP, SULMW, BUCCC, MYCGE, BUCAI, BLASB, BAUCH, BLOFL, WIGBR, MYCHJ, RICTY, CHLTR, WOLTR, WOLPM, BARQU, LAWIP, HELPY, STRTD, NEIG2, WOLSU, STRA5, LACC3, LISMO, BRUME, DESPS, BACA2, BACSU, MYCTU, BACHK, AGRT5, BACAN, FRAAA, RHIME, PSEFS, MYCS2
GLYCOGENSYN-RXN	Starch (bacterial glycogen) synthase: 2.4.1.21	22	HODCD, CARRP, SULMW, BUCCC, MYCGE, BUCAI, BLASB, BAUCH, BLOFL, WIGBR, BLOPB, MYCHJ, RICTY, WOLTR, WOLPM, BARQU, LAWIP, ORITB, HELPY, STRTD, NEIG2, WOLSU, HAMD5, LISMO, XYLFA, BRUME, DESPS, PSEHT, BACA2, SODGM, MYCTU, PHOLL, BURMA, CUPTR, FRAAA, RALEH
GLUTAMATE-DEHYDROGENASE-RXN	Glutamate dehydrogenase: 1.4.1.2	22	HODCD, CARRP, SULMW, BUCCC, MYCGE, BUCAI, BLASB, BAUCH, BLOFL, WIGBR, BLOPB, MYCHJ, RICTY, CHLTR, WOLPM, BARQU, LAWIP, STRTD, STRA5, THICR, HAMD5, LACC3, LISMO, XYLFA, DESPS, VIBCH, YERPE, ECOLI, YERPY, SHIFL, PHOLL, BURMA, ECO57, BACHK, PSEAB, PSEFS
ALDHDEHYDROG-RXN	Aldehyde dehydrogenase (NAD+): 1.2.1.3	22	HODCD, CARRP, SULMW, BUCCC, MYCGE, BUCAI, BLASB, BAUCH, BLOFL, WIGBR, BLOPB, MYCHJ, RICTY, CHLTR, WOLTR, WOLPM, LAWIP, ORITB, HELPY, STRTD, NEIG2, WOLSU, STRA5, THICR, HAMD5, LACC3, LISMO, XYLFA, DESPS, PSEHT, YERPE, SODGM, SHIFL, ERWCT, PHOLL, ECO57
RXN-4142	RXN-4142: 1.2.1.3	22	HODCD, CARRP, SULMW, BUCCC, MYCGE, BUCAI, BLASB, BAUCH, BLOFL, WIGBR, BLOPB, MYCHJ, RICTY, CHLTR, WOLTR, WOLPM, LAWIP, ORITB, HELPY, STRTD, NEIG2, WOLSU, STRA5, THICR, HAMD5, LACC3, LISMO, XYLFA, DESPS, PSEHT, YERPE, SODGM, SHIFL, ERWCT, PHOLL, ECO57
RXN-6382	RXN-6382: 1.2.1.3	22	HODCD, CARRP, SULMW, BUCCC, MYCGE, BUCAI, BLASB, BAUCH, BLOFL, WIGBR, BLOPB, MYCHJ, RICTY, CHLTR, WOLTR, WOLPM, LAWIP, ORITB, HELPY, STRTD, NEIG2, WOLSU, STRA5, THICR, HAMD5, LACC3, LISMO, XYLFA, DESPS, PSEHT, YERPE, SODGM, SHIFL, ERWCT, PHOLL, ECO57
R222-RXN	Aldehyde dehydrogenase (NAD+): 1.2.1.3	22	HODCD, CARRP, SULMW, BUCCC, MYCGE, BUCAI, BLASB, BAUCH, BLOFL, WIGBR, BLOPB, MYCHJ, RICTY, CHLTR, WOLTR, WOLPM, LAWIP, ORITB, HELPY, STRTD, NEIG2, WOLSU, STRA5, THICR, HAMD5, LACC3, LISMO, XYLFA, DESPS, PSEHT, YERPE, SODGM, SHIFL, ERWCT, PHOLL, ECO57
RXN-37	RXN-37: 1.2.1.3	22	HODCD, CARRP, SULMW, BUCCC, MYCGE, BUCAI, BLASB, BAUCH, BLOFL, WIGBR, BLOPB, MYCHJ, RICTY, CHLTR, WOLTR, WOLPM, LAWIP, ORITB, HELPY, STRTD, NEIG2, WOLSU, STRA5, THICR, HAMD5, LACC3, LISMO, XYLFA, DESPS, PSEHT, YERPE, SODGM, SHIFL, ERWCT, PHOLL, ECO57
RXN66-3	RXN66-3: 1.2.1.3	22	HODCD, CARRP, SULMW, BUCCC, MYCGE, BUCAI, BLASB, BAUCH, BLOFL, WIGBR, BLOPB, MYCHJ, RICTY, CHLTR, WOLTR, WOLPM, LAWIP, ORITB, HELPY, STRTD, NEIG2, WOLSU, STRA5, THICR, HAMD5, LACC3, LISMO, XYLFA, DESPS, PSEHT, YERPE, SODGM, SHIFL, ERWCT, PHOLL, ECO57
DMBPPRIBOSYLTRANS-RXN	Nicotinate-nucleotide-dimethylbenzimidazole phosphoribosyltransferase: 2.4.2.21	22	HODCD, CARRP, SULMW, BUCCC, MYCGE, BUCAI, BLASB, BAUCH, BLOFL, WIGBR, BLOPB, MYCHJ, RICTY, CHLTR, WOLTR, WOLPM, LAWIP, ORITB, HELPY, STRTD, NEIG2, WOLSU, STRA5, THICR, HAMD5, LACC3, LISMO, XYLFA, BACA2, YERPE, BACSU, YERPY, SODGM, ERWCT, BACHK, BACAN
RXN6666-5	RXN6666-5:	22	HODCD, CARRP, SULMW, BUCCC, MYCGE, BUCAI, BLASB, BAUCH, BLOFL, WIGBR, BLOPB, MYCHJ, RICTY, CHLTR, WOLTR, WOLPM, LAWIP, ORITB, HELPY, STRTD, NEIG2, WOLSU, STRA5, THICR, HAMD5, LACC3, LISMO, XYLFA, DESPS, PSEHT, YERPE, SODGM, SHIFL, ERWCT, PHOLL, ECO57
HISTIDINE-AMMONIA-LYASE-RXN	Histidine ammonia-lyase: 4.3.1.3	22	HODCD, CARRP, SULMW, BUCCC, MYCGE, BUCAI, BLASB, BAUCH, BLOFL, WIGBR, BLOPB, MYCHJ, RICTY, CHLTR, WOLTR, WOLPM, LAWIP, ORITB, HELPY, STRTD, NEIG2, WOLSU, STRA5, THICR, HAMD5, LACC3, LISMO, XYLFA, ECOLI, SODGM, MYCTU, SHIFL, ERWCT, PHOLL, ECO57, FRAAA
RXN-3443	RXN-3443: 1.2.1.3	22	HODCD, CARRP, SULMW, BUCCC, MYCGE, BUCAI, BLASB, BAUCH, BLOFL, WIGBR, BLOPB, MYCHJ, RICTY, CHLTR, WOLTR, WOLPM, LAWIP, ORITB, HELPY, STRTD, NEIG2, WOLSU, STRA5, THICR, HAMD5, LACC3, LISMO, XYLFA, DESPS, PSEHT, YERPE, SODGM, SHIFL, ERWCT, PHOLL, ECO57
R547-RXN	R547-RXN: NA	22	HODCD, CARRP, SULMW, BUCCC, MYCGE, BUCAI, BLASB, BAUCH, BLOFL, WIGBR, BLOPB, MYCHJ, RICTY, CHLTR, WOLTR, WOLPM, LAWIP, ORITB, HELPY, STRTD, WOLSU, STRA5, THICR, HAMD5, LACC3, LISMO, XYLFA, BACA2, BACSU, SODGM, MYCTU, PHOLL, BACHK, BACAN, FRAAA, MYCS2
R544-RXN	R544-RXN: NA	22	HODCD, CARRP, SULMW, BUCCC, MYCGE, BUCAI, BLASB, BAUCH, BLOFL, WIGBR, BLOPB, MYCHJ, RICTY, CHLTR, WOLTR, WOLPM, LAWIP, ORITB, HELPY, STRTD, WOLSU, STRA5, THICR, HAMD5, LACC3, LISMO, XYLFA, BACA2, BACSU, SODGM, MYCTU, PHOLL, BACHK, BACAN, FRAAA, MYCS2
GDPMANDEHYDRA-RXN	GDP-mannose 4,6-dehydratase: 4.2.1.47	22	HODCD, CARRP, SULMW, BUCCC, MYCGE, BUCAI, BLASB, BAUCH, BLOFL, WIGBR, BLOPB, MYCHJ, RICTY, CHLTR, WOLTR, WOLPM, BARQU, ORITB, STRTD, NEIG2, WOLSU, STRA5, HAMD5, LACC3, LISMO, PSEHT, BACA2, YERPE, BACSU, ERWCT, PHOLL, PSEE4, BACHK, BACAN, RHIME, MYCS2
UTPHEXPURIDYLYLTRANS-RXN	UTP--hexose-1-phosphate uridylyltransferase: 2.7.7.10	22	HODCD, CARRP, SULMW, BUCCC, MYCGE, BUCAI, BLASB, BAUCH, BLOFL, WIGBR, BLOPB, MYCHJ, RICTY, CHLTR, WOLTR, WOLPM, BARQU, ORITB, STRTD, NEIG2, WOLSU, THICR, HAMD5, LISMO, XYLFA, BRUME, DESPS, BURMA, PSEE4, AGRT5, BACAN, CUPTR, PSEAB, RHIME, PSEFS, RALEH
RIBOSYLHOMOCYSTEINASE-RXN	RIBOSYLHOMOCYSTEINASE-RXN:	22	HODCD, CARRP, SULMW, BUCCC, MYCGE, BUCAI, BLASB, BAUCH, BLOFL, WIGBR, BLOPB, MYCHJ, RICTY, CHLTR, WOLTR, WOLPM, BARQU, LAWIP, ORITB, HAMD5, XYLFA, BRUME, PSEHT, ECOLI, RHOS4, MYCTU, BURMA, PSEE4, AGRT5, CUPTR, PSEAB, FRAAA, RHIME, PSEFS, MYCS2, RALEH
RXN-7421	RXN-7421: 2.1.1.79	22	HODCD, CARRP, SULMW, BUCCC, MYCGE, BUCAI, BLASB, BAUCH, BLOFL, WIGBR, BLOPB, MYCHJ, RICTY, CHLTR, WOLTR, WOLPM, BARQU, LAWIP, ORITB, HELPY, NEIG2, WOLSU, THICR, HAMD5, LISMO, XYLFA, BACA2, YERPE, BACSU, SODGM, SHIFL, PHOLL, ECO57, BACHK, BACAN, PSEAB
RXN0-5408	Myo-inositol-1(or 4)-monophosphatase: 3.1.3.25	22	HODCD, CARRP, SULMW, BUCCC, MYCGE, BUCAI, BLASB, BAUCH, BLOFL, WIGBR, BLOPB, MYCHJ, RICTY, CHLTR, WOLTR, WOLPM, BARQU, LAWIP, ORITB, HELPY, WOLSU, STRA5, LISMO, DESPS, VIBCH, ECOLI, SODGM, RHOS4, SALTI, PHOLL, AGRT5, BACAN, CUPTR, PSEAB, FRAAA, RHIME
2-METHYLCITRATE-SYNTHASE-RXN	2-methylcitrate synthase: 2.3.3.5	22	HODCD, CARRP, SULMW, BUCCC, MYCGE, BUCAI, BLASB, BAUCH, BLOFL, WIGBR, BLOPB, MYCHJ, RICTY, CHLTR, WOLTR, WOLPM, BARQU, LAWIP, ORITB, HELPY, WOLSU, STRA5, HAMD5, LACC3, XYLFA, BRUME, DESPS, YERPE, YERPY, SODGM, RHOS4, SHIFL, ERWCT, AGRT5, FRAAA, RHIME
RXN0-5289	2-hydroxy-3-oxopropionate reductase: 1.1.1.60	22	HODCD, CARRP, SULMW, BUCCC, MYCGE, BUCAI, BLASB, BAUCH, BLOFL, WIGBR, BLOPB, MYCHJ, RICTY, CHLTR, WOLTR, WOLPM, BARQU, LAWIP, ORITB, HELPY, STRTD, WOLSU, STRA5, THICR, HAMD5, LISMO, XYLFA, BRUME, DESPS, BACA2, BACSU, YERPY, RHOS4, MYCTU, PHOLL, FRAAA
ACID-PHOSPHATASE-RXN	Acid phosphatase: 3.1.3.2	22	HODCD, CARRP, SULMW, BUCCC, MYCGE, BUCAI, BLASB, BAUCH, BLOFL, WIGBR, BLOPB, MYCHJ, RICTY, CHLTR, WOLTR, WOLPM, BARQU, LAWIP, ORITB, HELPY, STRTD, NEIG2, HAMD5, LACC3, LISMO, XYLFA, BRUME, PSEHT, BACA2, BACSU, PHOLL, PSEE4, BACHK, RHIME, PSEFS, MYCS2
RXN0-5293	Succinate-semialdehyde dehydrogenase (NAD(P)+): 1.2.1.16	22	HODCD, CARRP, SULMW, BUCCC, MYCGE, BUCAI, BLASB, BAUCH, BLOFL, WIGBR, BLOPB, MYCHJ, RICTY, CHLTR, WOLTR, WOLPM, BARQU, LAWIP, ORITB, HELPY, STRTD, NEIG2, WOLSU, HAMD5, LISMO, XYLFA, DESPS, BACA2, YERPE, BACSU, YERPY, PHOLL, BURMA, PSEE4, ECO57, PSEAB
DIENOYLCOAREDUCT-RXN	2,4-dienoyl-CoA reductase (NADPH): 1.3.1.34	22	HODCD, CARRP, SULMW, BUCCC, MYCGE, BUCAI, BLASB, BAUCH, BLOFL, WIGBR, BLOPB, MYCHJ, RICTY, CHLTR, WOLTR, WOLPM, BARQU, LAWIP, ORITB, HELPY, STRTD, NEIG2, WOLSU, STRA5, THICR, HAMD5, LISMO, XYLFA, BRUME, DESPS, SODGM, RHOS4, SALTI, FRAAA, RHIME, RALEH
METHGLYSYN-RXN	Methylglyoxal synthase: 4.2.3.3	22	HODCD, CARRP, SULMW, BUCCC, MYCGE, BUCAI, BLASB, BAUCH, BLOFL, WIGBR, BLOPB, MYCHJ, RICTY, CHLTR, WOLTR, WOLPM, BARQU, LAWIP, ORITB, HELPY, STRTD, NEIG2, WOLSU, STRA5, THICR, HAMD5, LACC3, XYLFA, DESPS, RHOS4, MYCTU, PSEE4, PSEAB, FRAAA, PSEFS, MYCS2
IMIDAZOLONEPROPIONASE-RXN	Imidazolonepropionase: 3.5.2.7	22	HODCD, CARRP, SULMW, BUCCC, MYCGE, BUCAI, BLASB, BAUCH, BLOFL, WIGBR, BLOPB, MYCHJ, RICTY, CHLTR, WOLTR, WOLPM, BARQU, LAWIP, ORITB, HELPY, STRTD, NEIG2, WOLSU, STRA5, THICR, HAMD5, LACC3, LISMO, XYLFA, ECOLI, SODGM, MYCTU, SHIFL, ERWCT, PHOLL, ECO57
COBALAMIN5PSYN-RXN	COBALAMIN5PSYN-RXN: 2.7.8.26	21	CARRP, SULMW, BUCCC, MYCGE, BUCAI, BLASB, BAUCH, BLOFL, WIGBR, BLOPB, MYCHJ, RICTY, CHLTR, WOLTR, WOLPM, BARQU, LAWIP, ORITB, HELPY, STRTD, NEIG2, WOLSU, STRA5, THICR, HAMD5, LACC3, XYLFA, DESPS, BACA2, YERPE, BACSU, YERPY, SODGM, ERWCT, PSEE4, BACHK, BACAN
DMK-RXN	DMK-RXN: 2.5.1.-	21	HODCD, CARRP, BUCCC, MYCGE, BUCAI, BAUCH, BLOFL, WIGBR, BLOPB, MYCHJ, RICTY, CHLTR, WOLTR, WOLPM, BARQU, ORITB, HELPY, STRTD, NEIG2, WOLSU, STRA5, THICR, HAMD5, XYLFA, BRUME, PSEHT, SODGM, RHOS4, BURMA, PSEE4, AGRT5, CUPTR, PSEAB, FRAAA, RHIME, PSEFS, RALEH
RXN-7933	RXN-7933: 3.5.1.16	21	HODCD, CARRP, BUCCC, MYCGE, BAUCH, BLOFL, WIGBR, BLOPB, MYCHJ, RICTY, CHLTR, WOLTR, WOLPM, BARQU, LAWIP, ORITB, HELPY, STRTD, NEIG2, WOLSU, STRA5, THICR, HAMD5, LACC3, LISMO, BRUME, DESPS, PSEHT, YERPE, BACSU, MYCTU, SHIFL, ERWCT, PHOLL, BURMA, ECO57, FRAAA
DEOXYADENPHOSPHOR-RXN	DEOXYADENPHOSPHOR-RXN: NA	21	HODCD, CARRP, SULMW, BUCCC, BLASB, BAUCH, BLOFL, WIGBR, BLOPB, RICTY, CHLTR, WOLTR, WOLPM, BARQU, LAWIP, ORITB, NEIG2, WOLSU, THICR, HAMD5, XYLFA, BRUME, DESPS, VIBCH, ECOLI, RHOS4, MYCTU, BURMA, PSEE4, AGRT5, CUPTR, PSEAB, FRAAA, RHIME, PSEFS, MYCS2, RALEH
THYM-PHOSPH-RXN	Thymidine phosphorylase: 2.4.2.4	21	HODCD, CARRP, SULMW, BUCCC, BUCAI, BLASB, BAUCH, BLOFL, WIGBR, BLOPB, RICTY, CHLTR, WOLTR, WOLPM, BARQU, LAWIP, ORITB, HELPY, STRTD, NEIG2, WOLSU, STRA5, THICR, HAMD5, LISMO, XYLFA, BRUME, DESPS, PSEHT, BACA2, BACSU, PHOLL, PSEE4, BACHK, BACAN, PSEAB, PSEFS
URKI-RXN	Uridine kinase: 2.7.1.48	21	HODCD, CARRP, SULMW, BUCCC, BUCAI, BAUCH, BLOFL, WIGBR, BLOPB, MYCHJ, RICTY, CHLTR, WOLTR, WOLPM, BARQU, LAWIP, ORITB, HELPY, NEIG2, WOLSU, THICR, HAMD5, XYLFA, BRUME, DESPS, RHOS4, MYCTU, BURMA, PSEE4, AGRT5, CUPTR, PSEAB, FRAAA, RHIME, PSEFS, MYCS2, RALEH
DEOXYGUANPHOSPHOR-RXN	DEOXYGUANPHOSPHOR-RXN: NA	21	HODCD, CARRP, SULMW, BUCCC, BLASB, BAUCH, BLOFL, WIGBR, BLOPB, RICTY, CHLTR, WOLTR, WOLPM, BARQU, LAWIP, ORITB, NEIG2, WOLSU, THICR, HAMD5, XYLFA, BRUME, DESPS, VIBCH, ECOLI, RHOS4, MYCTU, BURMA, PSEE4, AGRT5, CUPTR, PSEAB, FRAAA, RHIME, PSEFS, MYCS2, RALEH
DEOXYINOPHOSPHOR-RXN	DEOXYINOPHOSPHOR-RXN: NA	21	HODCD, CARRP, SULMW, BUCCC, BLASB, BAUCH, BLOFL, WIGBR, BLOPB, RICTY, CHLTR, WOLTR, WOLPM, BARQU, LAWIP, ORITB, NEIG2, WOLSU, THICR, HAMD5, XYLFA, BRUME, DESPS, VIBCH, ECOLI, RHOS4, MYCTU, BURMA, PSEE4, AGRT5, CUPTR, PSEAB, FRAAA, RHIME, PSEFS, MYCS2, RALEH
XANTHOSINEPHOSPHORY-RXN	XANTHOSINEPHOSPHORY-RXN: NA	21	HODCD, CARRP, SULMW, BUCCC, BUCAI, BAUCH, BLOFL, WIGBR, BLOPB, RICTY, CHLTR, WOLTR, WOLPM, BARQU, LAWIP, ORITB, NEIG2, WOLSU, THICR, HAMD5, LACC3, XYLFA, BRUME, DESPS, PSEHT, VIBCH, MYCTU, SHIFL, ERWCT, PHOLL, BURMA, PSEE4, ECO57, CUPTR, PSEAB, PSEFS, RALEH
NQOR-RXN	NAD(P)H dehydrogenase (quinone): 1.6.5.2	21	HODCD, CARRP, SULMW, BUCCC, BUCAI, BLASB, BAUCH, BLOFL, WIGBR, BLOPB, MYCHJ, RICTY, CHLTR, WOLTR, WOLPM, BARQU, LAWIP, ORITB, HELPY, NEIG2, WOLSU, THICR, HAMD5, LACC3, LISMO, XYLFA, BRUME, DESPS, PSEHT, VIBCH, BACA2, BACSU, SODGM, MYCTU, ERWCT, BACHK, PSEFS
CYTDEAM-RXN	Cytosine deaminase: 3.5.4.1	21	HODCD, CARRP, SULMW, BUCCC, MYCGE, BUCAI, BAUCH, WIGBR, BLOPB, MYCHJ, RICTY, WOLTR, WOLPM, BARQU, LAWIP, HELPY, STRTD, NEIG2, STRA5, THICR, HAMD5, LACC3, LISMO, XYLFA, PSEHT, VIBCH, BACA2, BACSU, YERPY, SODGM, MYCTU, SHIFL, ERWCT, PHOLL, BACHK, BACAN, FRAAA
RXN-7774	RXN-7774: 4.1.1.71	21	HODCD, CARRP, SULMW, BUCCC, MYCGE, BUCAI, BAUCH, MYCHJ, RICTY, BARQU, LAWIP, HELPY, STRTD, NEIG2, WOLSU, STRA5, THICR, HAMD5, LACC3, LISMO, XYLFA, BRUME, DESPS, PSEHT, BACA2, BACSU, YERPY, SHIFL, PHOLL, PSEE4, ECO57, BACHK, CUPTR, PSEAB, FRAAA, PSEFS, RALEH
2.6.1.57-RXN	2.6.1.57-RXN:	21	HODCD, CARRP, SULMW, BUCCC, MYCGE, BUCAI, MYCHJ, RICTY, CHLTR, WOLTR, WOLPM, BARQU, LAWIP, ORITB, HELPY, STRTD, NEIG2, WOLSU, STRA5, THICR, LISMO, BRUME, PSEHT, BACA2, YERPE, BACSU, MYCTU, SHIFL, ERWCT, PHOLL, ECO57, BACHK, AGRT5, BACAN, FRAAA, RHIME, MYCS2
3.6.1.19-RXN	Nucleoside-triphosphate pyrophosphatase: 3.6.1.19	21	HODCD, CARRP, SULMW, BUCCC, MYCGE, BUCAI, BAUCH, BLOFL, WIGBR, BLOPB, MYCHJ, RICTY, CHLTR, WOLTR, WOLPM, BARQU, LAWIP, ORITB, HELPY, STRTD, NEIG2, WOLSU, STRA5, THICR, HAMD5, LACC3, LISMO, DESPS, VIBCH, BACA2, YERPY, PHOLL, BURMA, BACHK, BACAN, FRAAA, PSEFS
5.1.3.20-RXN	ADP-glyceromanno-heptose 6-epimerase: 5.1.3.20	21	HODCD, CARRP, SULMW, BUCCC, MYCGE, BUCAI, BLASB, BAUCH, WIGBR, MYCHJ, RICTY, CHLTR, WOLTR, WOLPM, BARQU, ORITB, STRTD, STRA5, LACC3, LISMO, XYLFA, BRUME, DESPS, PSEHT, BACA2, BACSU, RHOS4, MYCTU, PHOLL, PSEE4, BACHK, AGRT5, BACAN, FRAAA, RHIME, PSEFS, MYCS2
RXN0-4301	RXN0-4301: NA	21	HODCD, CARRP, SULMW, BUCCC, MYCGE, BUCAI, BLASB, BAUCH, WIGBR, MYCHJ, RICTY, CHLTR, WOLTR, WOLPM, BARQU, ORITB, STRTD, NEIG2, STRA5, LACC3, LISMO, XYLFA, BRUME, DESPS, BACA2, BACSU, RHOS4, MYCTU, SALTI, PSEE4, BACHK, AGRT5, BACAN, CUPTR, RHIME, PSEFS, RALEH
MYO-INOSITOL-2-DEHYDROGENASE-RXN	Myo-inositol 2-dehydrogenase: 1.1.1.18	21	HODCD, CARRP, SULMW, BUCCC, MYCGE, BUCAI, BLASB, BAUCH, BLOFL, WIGBR, BLOPB, RICTY, CHLTR, WOLTR, WOLPM, BARQU, LAWIP, ORITB, HELPY, STRTD, NEIG2, WOLSU, THICR, HAMD5, LACC3, LISMO, XYLFA, DESPS, PSEHT, ECOLI, SODGM, MYCTU, SHIFL, PSEE4, ECO57, CUPTR, RALEH
TRIACYLGLYCEROL-LIPASE-RXN	Triacylglycerol lipase: 3.1.1.3	21	HODCD, CARRP, SULMW, BUCCC, MYCGE, BUCAI, BLASB, BAUCH, BLOFL, WIGBR, BLOPB, RICTY, CHLTR, WOLTR, WOLPM, BARQU, LAWIP, ORITB, HELPY, STRTD, NEIG2, WOLSU, STRA5, THICR, HAMD5, LACC3, LISMO, BRUME, DESPS, PSEHT, YERPE, ECOLI, SODGM, RHOS4, ERWCT, AGRT5, RHIME
RXN-1603	RXN-1603: NA	21	HODCD, CARRP, SULMW, BUCCC, MYCGE, BUCAI, BLASB, BAUCH, BLOFL, WIGBR, BLOPB, RICTY, CHLTR, WOLTR, WOLPM, BARQU, LAWIP, ORITB, HELPY, STRTD, NEIG2, WOLSU, STRA5, THICR, HAMD5, LACC3, LISMO, BRUME, DESPS, PSEHT, YERPE, ECOLI, SODGM, RHOS4, ERWCT, AGRT5, RHIME
BHBDCLOS-RXN	BHBDCLOS-RXN: 1.1.1.35	21	HODCD, CARRP, SULMW, BUCCC, MYCGE, BUCAI, BLASB, BAUCH, BLOFL, WIGBR, BLOPB, MYCHJ, CHLTR, WOLTR, WOLPM, BARQU, LAWIP, ORITB, HELPY, STRTD, NEIG2, WOLSU, STRA5, THICR, HAMD5, LACC3, LISMO, XYLFA, DESPS, BACA2, YERPY, SODGM, MYCTU, SHIFL, PHOLL, ECO57, BACHK
PYRUVATE-CARBOXYLASE-RXN	Pyruvate carboxylase: 6.4.1.1	21	HODCD, CARRP, SULMW, BUCCC, MYCGE, BUCAI, BLASB, BAUCH, BLOFL, WIGBR, BLOPB, MYCHJ, RICTY, CHLTR, WOLPM, BARQU, LAWIP, ORITB, HELPY, STRTD, NEIG2, STRA5, THICR, HAMD5, XYLFA, PSEHT, YERPE, ECOLI, YERPY, SODGM, SALTI, SHIFL, ERWCT, PHOLL, BURMA, ECO57, PSEFS
ACETATE--COA-LIGASE-ADP-FORMING-RXN	Acetate--CoA ligase (ADP-forming): 6.2.1.13	21	HODCD, CARRP, SULMW, BUCCC, MYCGE, BUCAI, BLASB, BAUCH, BLOFL, WIGBR, BLOPB, MYCHJ, RICTY, CHLTR, WOLTR, WOLPM, LAWIP, ORITB, STRTD, NEIG2, STRA5, HAMD5, LACC3, LISMO, XYLFA, PSEHT, YERPE, YERPY, RHOS4, MYCTU, SALTI, ERWCT, PHOLL, BURMA, CUPTR, FRAAA, RHIME
RXN-8748	RXN-8748:	21	HODCD, CARRP, SULMW, BUCCC, MYCGE, BUCAI, BLASB, BAUCH, BLOFL, WIGBR, BLOPB, MYCHJ, RICTY, CHLTR, WOLTR, WOLPM, BARQU, ORITB, HELPY, STRTD, NEIG2, WOLSU, STRA5, THICR, HAMD5, LACC3, LISMO, DESPS, BACA2, YERPE, MYCTU, SHIFL, PHOLL, PSEE4, ECO57, AGRT5, PSEAB
RXN-8645	RXN-8645: 1.1.99.2	21	HODCD, CARRP, SULMW, BUCCC, MYCGE, BUCAI, BLASB, BAUCH, BLOFL, WIGBR, BLOPB, MYCHJ, RICTY, CHLTR, WOLTR, WOLPM, BARQU, ORITB, NEIG2, STRA5, THICR, LACC3, LISMO, XYLFA, BRUME, DESPS, VIBCH, ECOLI, YERPY, SODGM, MYCTU, BURMA, BACAN, CUPTR, FRAAA, MYCS2, RALEH
RXN0-5061	RXN0-5061: NA	21	HODCD, CARRP, SULMW, BUCCC, MYCGE, BUCAI, BLASB, BAUCH, BLOFL, WIGBR, BLOPB, MYCHJ, RICTY, CHLTR, WOLTR, WOLPM, BARQU, ORITB, STRTD, STRA5, THICR, HAMD5, LACC3, LISMO, XYLFA, BRUME, DESPS, BACA2, BACSU, RHOS4, MYCTU, PSEE4, BACHK, AGRT5, BACAN, RHIME, MYCS2
RXN-2962	RXN-2962: 1.1.1.284	21	HODCD, CARRP, SULMW, BUCCC, MYCGE, BUCAI, BLASB, BAUCH, BLOFL, WIGBR, BLOPB, MYCHJ, RICTY, CHLTR, WOLTR, WOLPM, BARQU, LAWIP, ORITB, HELPY, STRTD, WOLSU, STRA5, THICR, HAMD5, LACC3, LISMO, XYLFA, BRUME, DESPS, VIBCH, BACSU, MYCTU, SHIFL, ERWCT, PHOLL, BACHK
RXN-5822	RXN-5822: 3.1.3.2	21	HODCD, CARRP, SULMW, BUCCC, MYCGE, BUCAI, BLASB, BAUCH, BLOFL, WIGBR, BLOPB, MYCHJ, RICTY, CHLTR, WOLTR, WOLPM, BARQU, LAWIP, ORITB, HELPY, STRTD, NEIG2, HAMD5, LACC3, LISMO, XYLFA, BRUME, PSEHT, BACA2, BACSU, PHOLL, PSEE4, ECO57, BACHK, RHIME, PSEFS, MYCS2
1.2.1.2-RXN	1.2.1.2-RXN: 1.2.1.2	21	HODCD, CARRP, SULMW, BUCCC, MYCGE, BUCAI, BLASB, BAUCH, BLOFL, WIGBR, BLOPB, MYCHJ, RICTY, CHLTR, WOLTR, WOLPM, BARQU, LAWIP, ORITB, HELPY, STRTD, NEIG2, STRA5, THICR, HAMD5, LACC3, LISMO, XYLFA, DESPS, PSEHT, VIBCH, YERPE, BACSU, SODGM, PHOLL, PSEAB, PSEFS
3-HYDROXYBUTYRATE-DEHYDROGENASE-RXN	3-HYDROXYBUTYRATE-DEHYDROGENASE-RXN:	21	HODCD, CARRP, SULMW, BUCCC, MYCGE, BUCAI, BLASB, BAUCH, BLOFL, WIGBR, BLOPB, MYCHJ, RICTY, CHLTR, WOLTR, WOLPM, BARQU, LAWIP, ORITB, HELPY, STRTD, NEIG2, WOLSU, STRA5, HAMD5, LACC3, LISMO, XYLFA, DESPS, BACSU, ECOLI, MYCTU, SHIFL, ERWCT, PHOLL, ECO57, FRAAA
RXN0-4621	RXN0-4621: NA	21	HODCD, CARRP, SULMW, BUCCC, MYCGE, BUCAI, BLASB, BAUCH, BLOFL, WIGBR, BLOPB, MYCHJ, RICTY, CHLTR, WOLTR, WOLPM, BARQU, LAWIP, ORITB, HELPY, STRTD, NEIG2, WOLSU, STRA5, HAMD5, LACC3, LISMO, DESPS, PSEHT, BACA2, BACSU, MYCTU, PHOLL, PSEE4, CUPTR, FRAAA, PSEFS
LYSDECARBOX-RXN	Lysine decarboxylase: 4.1.1.18	21	HODCD, CARRP, SULMW, BUCCC, MYCGE, BUCAI, BLASB, BAUCH, BLOFL, WIGBR, BLOPB, MYCHJ, RICTY, CHLTR, WOLTR, WOLPM, BARQU, LAWIP, ORITB, HELPY, STRTD, NEIG2, WOLSU, STRA5, THICR, LISMO, XYLFA, DESPS, RHOS4, MYCTU, PHOLL, PSEE4, AGRT5, CUPTR, RHIME, MYCS2, RALEH
CITLY-RXN	Citrate lyase: 4.1.3.6	21	HODCD, CARRP, SULMW, BUCCC, MYCGE, BUCAI, BLASB, BAUCH, BLOFL, WIGBR, BLOPB, MYCHJ, RICTY, CHLTR, WOLTR, WOLPM, BARQU, LAWIP, ORITB, HELPY, STRTD, NEIG2, WOLSU, STRA5, THICR, HAMD5, LISMO, XYLFA, DESPS, PSEHT, BACA2, BACSU, SODGM, PHOLL, PSEE4, BACHK, BACAN
UROCANATE-HYDRATASE-RXN	Urocanate hydratase: 4.2.1.49	21	HODCD, CARRP, SULMW, BUCCC, MYCGE, BUCAI, BLASB, BAUCH, BLOFL, WIGBR, BLOPB, MYCHJ, RICTY, CHLTR, WOLTR, WOLPM, BARQU, LAWIP, ORITB, HELPY, STRTD, NEIG2, WOLSU, STRA5, THICR, HAMD5, LACC3, LISMO, XYLFA, ECOLI, SODGM, MYCTU, SHIFL, ERWCT, PHOLL, ECO57, FRAAA
ISOCHORMAT-RXN	Isochorismatase: 3.3.2.1	21	HODCD, CARRP, SULMW, BUCCC, MYCGE, BUCAI, BLASB, BAUCH, BLOFL, WIGBR, BLOPB, MYCHJ, RICTY, CHLTR, WOLTR, WOLPM, BARQU, LAWIP, ORITB, HELPY, STRTD, NEIG2, WOLSU, STRA5, THICR, HAMD5, LACC3, LISMO, XYLFA, DESPS, YERPE, YERPY, RHOS4, MYCTU, AGRT5, PSEAB, RALEH
RXN-8001	RXN-8001:	20	HODCD, CARRP, SULMW, MYCGE, BLASB, WIGBR, MYCHJ, RICTY, CHLTR, WOLTR, WOLPM, BARQU, LAWIP, ORITB, HELPY, STRTD, NEIG2, STRA5, HAMD5, LACC3, LISMO, XYLFA, BRUME, DESPS, PSEHT, BACA2, YERPE, BACSU, MYCTU, SHIFL, ERWCT, PHOLL, BURMA, PSEE4, ECO57, BACHK, PSEAB, MYCS2
RXN-7913	RXN-7913:	20	HODCD, CARRP, SULMW, BUCCC, BUCAI, BLASB, WIGBR, BLOPB, CHLTR, WOLTR, WOLPM, ORITB, HELPY, STRTD, NEIG2, WOLSU, HAMD5, LISMO, XYLFA, BRUME, DESPS, PSEHT, BACA2, YERPE, BACSU, YERPY, MYCTU, SHIFL, ERWCT, PHOLL, BURMA, PSEE4, ECO57, BACHK, PSEAB, PSEFS, MYCS2, RALEH
RXN-5984	RXN-5984: 2.8.1.6	20	HODCD, CARRP, SULMW, BUCCC, MYCGE, BLASB, BLOFL, WIGBR, BLOPB, MYCHJ, RICTY, CHLTR, WOLTR, WOLPM, BARQU, ORITB, STRTD, NEIG2, LACC3, LISMO, XYLFA, PSEHT, BACA2, YERPE, BACSU, YERPY, MYCTU, SHIFL, ERWCT, BURMA, PSEE4, ECO57, BACHK, PSEAB, RHIME, PSEFS, MYCS2, RALEH
RXN-8976	RXN-8976:	20	HODCD, CARRP, SULMW, BUCCC, MYCGE, BLASB, BAUCH, MYCHJ, CHLTR, WOLPM, LAWIP, ORITB, HELPY, STRTD, NEIG2, THICR, HAMD5, LACC3, LISMO, XYLFA, BRUME, DESPS, PSEHT, BACA2, YERPE, BACSU, YERPY, MYCTU, SHIFL, ERWCT, PHOLL, BURMA, PSEE4, ECO57, PSEAB, PSEFS, MYCS2, RALEH
R343-RXN	Cob(II)yrinic acid a,c-diamide reductase: 1.16.8.1	20	HODCD, CARRP, SULMW, BUCCC, MYCGE, BLASB, MYCHJ, RICTY, CHLTR, WOLTR, WOLPM, BARQU, LAWIP, ORITB, STRTD, NEIG2, STRA5, THICR, HAMD5, LACC3, LISMO, XYLFA, BRUME, DESPS, PSEHT, BACA2, YERPE, BACSU, YERPY, MYCTU, SHIFL, ERWCT, ECO57, BACHK, CUPTR, PSEAB, FRAAA, RALEH
RXN-5985	RXN-5985: 2.8.1.6	20	HODCD, CARRP, SULMW, BUCCC, MYCGE, BLASB, BLOFL, WIGBR, BLOPB, MYCHJ, RICTY, CHLTR, WOLTR, WOLPM, BARQU, ORITB, STRTD, NEIG2, LACC3, LISMO, XYLFA, PSEHT, BACA2, YERPE, BACSU, YERPY, MYCTU, SHIFL, ERWCT, BURMA, PSEE4, ECO57, BACHK, PSEAB, RHIME, PSEFS, MYCS2, RALEH
ERYTHRON4PDEHYDROG-RXN	ERYTHRON4PDEHYDROG-RXN: 1.1.1.290	20	HODCD, CARRP, SULMW, BUCCC, MYCGE, BUCAI, BLASB, MYCHJ, RICTY, CHLTR, WOLTR, WOLPM, BARQU, LAWIP, ORITB, HELPY, STRTD, NEIG2, WOLSU, STRA5, LACC3, LISMO, XYLFA, BRUME, DESPS, BACA2, BACSU, RHOS4, MYCTU, BURMA, BACHK, AGRT5, BACAN, CUPTR, FRAAA, RHIME, MYCS2, RALEH
RXN0-5118	RXN0-5118: 2.4.-.-	20	HODCD, CARRP, SULMW, BUCCC, MYCGE, BUCAI, BLASB, BAUCH, WIGBR, BLOPB, MYCHJ, RICTY, CHLTR, WOLTR, WOLPM, BARQU, ORITB, STRTD, NEIG2, STRA5, HAMD5, LACC3, LISMO, XYLFA, BRUME, DESPS, VIBCH, BACA2, BACSU, RHOS4, MYCTU, PSEE4, BACHK, AGRT5, BACAN, CUPTR, RHIME, MYCS2
3.5.1.80-RXN	3.5.1.80-RXN:	20	HODCD, CARRP, SULMW, BUCCC, MYCGE, BUCAI, BLASB, BAUCH, WIGBR, RICTY, CHLTR, WOLTR, WOLPM, BARQU, LAWIP, ORITB, HELPY, NEIG2, WOLSU, THICR, HAMD5, LISMO, DESPS, PSEHT, BACA2, BACSU, MYCTU, ERWCT, PHOLL, BURMA, PSEE4, BACHK, AGRT5, BACAN, CUPTR, FRAAA, MYCS2, RALEH
DARAB5PISOM-RXN	Arabinose-5-phosphate isomerase: 5.3.1.13	20	HODCD, CARRP, SULMW, BUCCC, MYCGE, BUCAI, BLASB, BAUCH, WIGBR, MYCHJ, CHLTR, WOLTR, WOLPM, BARQU, LAWIP, ORITB, HELPY, STRTD, WOLSU, STRA5, LACC3, LISMO, XYLFA, BRUME, DESPS, VIBCH, BACA2, BACSU, MYCTU, PSEE4, BACHK, AGRT5, BACAN, PSEAB, FRAAA, RHIME, MYCS2, RALEH
RXN0-5057	RXN0-5057: NA	20	HODCD, CARRP, SULMW, BUCCC, MYCGE, BUCAI, BLASB, BAUCH, WIGBR, BLOPB, MYCHJ, RICTY, CHLTR, WOLTR, WOLPM, BARQU, ORITB, STRTD, NEIG2, STRA5, HAMD5, LACC3, LISMO, XYLFA, BRUME, DESPS, VIBCH, BACA2, BACSU, RHOS4, MYCTU, PSEE4, BACHK, AGRT5, BACAN, CUPTR, RHIME, MYCS2
2.1.1.64-RXN	2.1.1.64-RXN: 2.1.1.64	20	HODCD, CARRP, SULMW, BUCCC, MYCGE, BUCAI, BLASB, BAUCH, MYCHJ, CHLTR, LAWIP, ORITB, HELPY, STRTD, NEIG2, WOLSU, STRA5, HAMD5, LACC3, LISMO, XYLFA, DESPS, PSEHT, BACA2, YERPE, BACSU, MYCTU, SHIFL, ERWCT, PHOLL, BURMA, PSEE4, ECO57, BACHK, BACAN, PSEAB, PSEFS, MYCS2
LACTALDDEHYDROG-RXN	Lactaldehyde dehydrogenase: 1.2.1.22	20	HODCD, CARRP, SULMW, BUCCC, MYCGE, BUCAI, BLASB, BAUCH, BLOFL, WIGBR, BLOPB, MYCHJ, RICTY, CHLTR, WOLTR, WOLPM, LAWIP, ORITB, HELPY, STRTD, WOLSU, STRA5, THICR, HAMD5, LACC3, LISMO, XYLFA, DESPS, PSEHT, BACA2, YERPE, BACSU, YERPY, SODGM, MYCTU, PHOLL, PSEE4, PSEAB
MANNPGUANYLTRANGDP-RXN	MANNPGUANYLTRANGDP-RXN:	20	HODCD, CARRP, SULMW, BUCCC, MYCGE, BUCAI, BLASB, BAUCH, BLOFL, WIGBR, BLOPB, MYCHJ, RICTY, CHLTR, WOLTR, WOLPM, BARQU, ORITB, HELPY, STRTD, NEIG2, WOLSU, STRA5, HAMD5, LACC3, LISMO, XYLFA, PSEHT, BACA2, BACSU, MYCTU, SHIFL, PHOLL, BACHK, BACAN, PSEAB, FRAAA, MYCS2
TSA-REDUCT-RXN	2-hydroxy-3-oxopropionate reductase: 1.1.1.60	20	HODCD, CARRP, SULMW, BUCCC, MYCGE, BUCAI, BLASB, BAUCH, BLOFL, WIGBR, BLOPB, MYCHJ, RICTY, CHLTR, WOLTR, WOLPM, BARQU, LAWIP, ORITB, HELPY, STRTD, WOLSU, STRA5, THICR, HAMD5, LISMO, XYLFA, BRUME, DESPS, BACA2, BACSU, YERPY, RHOS4, MYCTU, PHOLL, PSEE4, FRAAA, PSEFS
ALDOSE-1-EPIMERASE-RXN	ALDOSE-1-EPIMERASE-RXN:	20	HODCD, CARRP, SULMW, BUCCC, MYCGE, BUCAI, BLASB, BAUCH, BLOFL, WIGBR, BLOPB, MYCHJ, RICTY, CHLTR, WOLTR, WOLPM, BARQU, LAWIP, ORITB, HELPY, STRTD, WOLSU, HAMD5, LISMO, XYLFA, DESPS, PSEHT, BACA2, YERPE, BACSU, SODGM, MYCTU, BURMA, BACHK, BACAN, CUPTR, PSEAB, MYCS2
THREOSPON-RXN	THREOSPON-RXN: NA	20	HODCD, CARRP, SULMW, BUCCC, MYCGE, BUCAI, BLASB, BAUCH, BLOFL, WIGBR, BLOPB, MYCHJ, RICTY, CHLTR, WOLTR, WOLPM, BARQU, LAWIP, ORITB, HELPY, STRTD, WOLSU, THICR, HAMD5, LACC3, XYLFA, PSEHT, VIBCH, YERPE, BACSU, YERPY, SODGM, RHOS4, MYCTU, BACHK, AGRT5, BACAN, FRAAA
RXN0-2301	RXN0-2301: 1.3.99.10	20	HODCD, CARRP, SULMW, BUCCC, MYCGE, BUCAI, BLASB, BAUCH, BLOFL, WIGBR, BLOPB, MYCHJ, RICTY, CHLTR, WOLTR, WOLPM, BARQU, LAWIP, ORITB, HELPY, STRTD, NEIG2, STRA5, THICR, HAMD5, LACC3, LISMO, XYLFA, DESPS, VIBCH, BACA2, BACSU, SODGM, MYCTU, ERWCT, PHOLL, BACHK, BACAN
ADDALT-RXN	ADDALT-RXN: NA	20	HODCD, CARRP, SULMW, BUCCC, MYCGE, BUCAI, BLASB, BAUCH, BLOFL, WIGBR, BLOPB, MYCHJ, RICTY, CHLTR, WOLTR, WOLPM, BARQU, LAWIP, ORITB, HELPY, STRTD, NEIG2, STRA5, THICR, HAMD5, LACC3, LISMO, XYLFA, BRUME, DESPS, BACA2, YERPE, BACSU, ECOLI, SODGM, BACHK, BACAN, PSEAB
ACETALD-DEHYDROG-RXN	Acetaldehyde dehydrogenase (acetylating): 1.2.1.10	20	HODCD, CARRP, SULMW, BUCCC, MYCGE, BUCAI, BLASB, BAUCH, BLOFL, WIGBR, BLOPB, MYCHJ, RICTY, CHLTR, WOLTR, WOLPM, BARQU, LAWIP, ORITB, HELPY, STRTD, NEIG2, WOLSU, THICR, HAMD5, XYLFA, BRUME, BACA2, BACSU, RHOS4, SALTI, BURMA, PSEE4, BACHK, AGRT5, PSEAB, RHIME, PSEFS
GLUTAMIN-RXN	Glutaminase: 3.5.1.2	20	HODCD, CARRP, SULMW, BUCCC, MYCGE, BUCAI, BLASB, BAUCH, BLOFL, WIGBR, BLOPB, MYCHJ, RICTY, CHLTR, WOLTR, WOLPM, BARQU, LAWIP, ORITB, HELPY, STRTD, NEIG2, WOLSU, STRA5, THICR, HAMD5, LACC3, LISMO, XYLFA, DESPS, SODGM, RHOS4, MYCTU, SALTI, ERWCT, CUPTR, FRAAA, RALEH
OHBUTYRYL-COA-EPIM-RXN	3-hydroxybutyryl-CoA epimerase: 5.1.2.3	20	HODCD, CARRP, SULMW, BUCCC, MYCGE, BUCAI, BLASB, BAUCH, BLOFL, WIGBR, BLOPB, MYCHJ, RICTY, CHLTR, WOLTR, WOLPM, BARQU, LAWIP, ORITB, HELPY, STRTD, NEIG2, WOLSU, STRA5, THICR, HAMD5, LACC3, LISMO, XYLFA, DESPS, BACA2, BACSU, SODGM, RHOS4, MYCTU, BURMA, BACHK, BACAN
MANNONOXIDOREDUCT-RXN	Fructuronate reductase: 1.1.1.57	20	HODCD, CARRP, SULMW, BUCCC, MYCGE, BUCAI, BLASB, BAUCH, BLOFL, WIGBR, BLOPB, MYCHJ, RICTY, CHLTR, WOLTR, WOLPM, BARQU, LAWIP, ORITB, HELPY, STRTD, NEIG2, WOLSU, STRA5, THICR, HAMD5, LACC3, LISMO, XYLFA, DESPS, VIBCH, MYCTU, PSEE4, BACHK, BACAN, FRAAA, PSEFS, RALEH
MERCAPYSTRANS-RXN	3-mercaptopyruvate sulfurtransferase: 2.8.1.2	20	HODCD, CARRP, SULMW, BUCCC, MYCGE, BUCAI, BLASB, BAUCH, BLOFL, WIGBR, BLOPB, MYCHJ, RICTY, CHLTR, WOLTR, WOLPM, BARQU, LAWIP, ORITB, HELPY, STRTD, NEIG2, WOLSU, STRA5, THICR, HAMD5, LACC3, LISMO, XYLFA, BRUME, BACA2, BACSU, YERPY, SODGM, BURMA, PSEE4, BACHK, BACAN
LCYSDESULF-RXN	LCYSDESULF-RXN: 4.4.1.1	19	CARRP, SULMW, BUCCC, MYCGE, BUCAI, BLASB, BAUCH, WIGBR, MYCHJ, RICTY, CHLTR, WOLTR, WOLPM, BARQU, LAWIP, ORITB, HELPY, STRTD, NEIG2, WOLSU, STRA5, THICR, HAMD5, LISMO, XYLFA, BRUME, DESPS, ECOLI, YERPY, SODGM, RHOS4, MYCTU, SALTI, PSEE4, BACHK, AGRT5, BACAN, FRAAA, RHIME
RXN-6321	RXN-6321: NA	19	SULMW, BUCCC, MYCGE, BUCAI, BLASB, BLOFL, WIGBR, BLOPB, MYCHJ, RICTY, CHLTR, WOLTR, WOLPM, BARQU, LAWIP, ORITB, STRTD, NEIG2, WOLSU, THICR, LACC3, LISMO, XYLFA, DESPS, PSEHT, BACA2, YERPE, BACSU, YERPY, SODGM, MYCTU, SHIFL, PHOLL, ECO57, BACHK, BACAN, PSEFS, MYCS2, RALEH
R345-RXN	Adenosylcobyric acid synthase (glutamine-hydrolyzing): 6.3.5.10	19	CARRP, SULMW, BUCCC, MYCGE, BUCAI, BLASB, BAUCH, BLOFL, WIGBR, BLOPB, MYCHJ, RICTY, CHLTR, WOLTR, WOLPM, BARQU, LAWIP, ORITB, HELPY, STRTD, NEIG2, WOLSU, STRA5, THICR, HAMD5, LACC3, XYLFA, DESPS, BACA2, YERPE, BACSU, ECOLI, YERPY, SODGM, SHIFL, ERWCT, ECO57, BACHK, BACAN
3.6.5.3-RXN	3.6.5.3-RXN:	19	HODCD, SULMW, MYCGE, BUCAI, WIGBR, RICTY, CHLTR, HELPY, STRTD, NEIG2, WOLSU, STRA5, HAMD5, LISMO, XYLFA, DESPS, PSEHT, VIBCH, BACA2, BACSU, ECOLI, YERPY, MYCTU, SALTI, SHIFL, ERWCT, PHOLL, BURMA, PSEE4, ECO57, BACHK, AGRT5, BACAN, CUPTR, FRAAA, RHIME, PSEFS, MYCS2, RALEH
3.6.1.48-RXN	3.6.1.48-RXN:	19	HODCD, SULMW, MYCGE, BUCAI, WIGBR, RICTY, CHLTR, HELPY, STRTD, NEIG2, WOLSU, STRA5, HAMD5, LISMO, XYLFA, DESPS, PSEHT, VIBCH, BACA2, BACSU, ECOLI, YERPY, MYCTU, SALTI, SHIFL, ERWCT, PHOLL, BURMA, PSEE4, ECO57, BACHK, AGRT5, BACAN, CUPTR, FRAAA, RHIME, PSEFS, MYCS2, RALEH
2.8.1.8-RXN	2.8.1.8-RXN:	19	HODCD, CARRP, MYCGE, BLASB, BLOFL, BLOPB, MYCHJ, CHLTR, BARQU, LAWIP, ORITB, HELPY, STRTD, NEIG2, WOLSU, STRA5, HAMD5, LACC3, LISMO, XYLFA, DESPS, PSEHT, BACA2, YERPE, BACSU, ECOLI, YERPY, MYCTU, SHIFL, ERWCT, PHOLL, BURMA, PSEE4, ECO57, BACHK, FRAAA, PSEFS, MYCS2, RALEH
1.17.1.2-RXN	1.17.1.2-RXN:	19	HODCD, CARRP, SULMW, BUCCC, MYCGE, BLASB, BLOFL, BLOPB, MYCHJ, RICTY, CHLTR, LAWIP, ORITB, HELPY, STRTD, NEIG2, STRA5, THICR, HAMD5, LACC3, LISMO, XYLFA, BRUME, DESPS, PSEHT, BACA2, YERPE, BACSU, YERPY, SHIFL, ERWCT, PHOLL, PSEE4, ECO57, BACHK, PSEAB, PSEFS, MYCS2, RALEH
SAMDECARB-RXN	Adenosylmethionine decarboxylase: 4.1.1.50	19	HODCD, CARRP, SULMW, BUCCC, MYCGE, BLASB, BAUCH, BLOFL, WIGBR, BLOPB, MYCHJ, RICTY, CHLTR, WOLTR, WOLPM, BARQU, LAWIP, ORITB, HELPY, STRTD, NEIG2, WOLSU, STRA5, LACC3, LISMO, BRUME, DESPS, VIBCH, RHOS4, MYCTU, BURMA, PSEE4, AGRT5, CUPTR, FRAAA, RHIME, PSEFS, MYCS2, RALEH
KDO-8PPHOSPHAT-RXN	3-deoxy-manno-octulosonate-8-phosphatase: 3.1.3.45	19	HODCD, CARRP, SULMW, BUCCC, MYCGE, BUCAI, BAUCH, BLOFL, WIGBR, BLOPB, MYCHJ, RICTY, CHLTR, WOLTR, WOLPM, BARQU, ORITB, HELPY, STRTD, WOLSU, STRA5, LACC3, LISMO, XYLFA, BRUME, DESPS, BACA2, BACSU, RHOS4, MYCTU, BACHK, AGRT5, BACAN, CUPTR, PSEAB, FRAAA, RHIME, MYCS2, RALEH
RXN0-4022	RXN0-4022: NA	19	HODCD, CARRP, SULMW, BUCCC, MYCGE, BUCAI, BLASB, BLOFL, WIGBR, BLOPB, MYCHJ, CHLTR, WOLTR, WOLPM, BARQU, ORITB, HELPY, STRTD, NEIG2, WOLSU, STRA5, HAMD5, LACC3, LISMO, PSEHT, BACA2, BACSU, ECOLI, RHOS4, MYCTU, PHOLL, PSEE4, BACHK, AGRT5, BACAN, FRAAA, RHIME, PSEFS, MYCS2
NADPH-DEHYDROGENASE-RXN	NADPH dehydrogenase: 1.6.99.1	19	HODCD, CARRP, SULMW, BUCCC, MYCGE, BUCAI, BLASB, BAUCH, BLOFL, WIGBR, BLOPB, RICTY, CHLTR, WOLTR, WOLPM, BARQU, LAWIP, ORITB, HELPY, STRTD, NEIG2, WOLSU, STRA5, THICR, HAMD5, XYLFA, BRUME, YERPE, BACSU, ECOLI, YERPY, RHOS4, MYCTU, SALTI, SHIFL, PHOLL, PSEE4, AGRT5, FRAAA
R147-RXN	Acireductone dioxygenase (Fe(2+)-requiring): 1.13.11.54	19	HODCD, CARRP, SULMW, BUCCC, MYCGE, BUCAI, BLASB, BAUCH, BLOFL, WIGBR, BLOPB, RICTY, CHLTR, WOLTR, WOLPM, BARQU, LAWIP, ORITB, HELPY, STRTD, NEIG2, THICR, HAMD5, LACC3, LISMO, BRUME, DESPS, VIBCH, YERPE, SODGM, MYCTU, SALTI, SHIFL, PHOLL, BURMA, PSEE4, ECO57, AGRT5, RALEH
PPPGPPHYDRO-RXN	Guanosine-5'-triphosphate,3'-diphosphate pyrophosphatase: 3.6.1.40	19	HODCD, CARRP, SULMW, BUCCC, MYCGE, BUCAI, BLASB, BAUCH, BLOFL, WIGBR, BLOPB, MYCHJ, CHLTR, WOLTR, WOLPM, BARQU, LAWIP, ORITB, STRTD, STRA5, HAMD5, LACC3, LISMO, BRUME, DESPS, BACA2, YERPE, BACSU, MYCTU, PHOLL, BURMA, PSEE4, BACHK, CUPTR, PSEAB, RHIME, PSEFS, MYCS2, RALEH
RXN-7082	RXN-7082: 3.2.1.21	19	HODCD, CARRP, SULMW, BUCCC, MYCGE, BUCAI, BLASB, BAUCH, BLOFL, WIGBR, BLOPB, MYCHJ, CHLTR, WOLTR, WOLPM, BARQU, LAWIP, ORITB, HELPY, STRTD, NEIG2, WOLSU, STRA5, THICR, HAMD5, BRUME, PSEHT, VIBCH, SODGM, SHIFL, PHOLL, BURMA, PSEE4, ECO57, BACHK, BACAN, PSEAB, FRAAA, RALEH
PYRAZIN-RXN	PYRAZIN-RXN: 3.5.1.-	19	HODCD, CARRP, SULMW, BUCCC, MYCGE, BUCAI, BLASB, BAUCH, BLOFL, WIGBR, BLOPB, MYCHJ, RICTY, CHLTR, WOLTR, WOLPM, LAWIP, ORITB, HELPY, STRTD, NEIG2, WOLSU, STRA5, THICR, HAMD5, LACC3, LISMO, XYLFA, DESPS, PSEHT, BACA2, BACSU, ECOLI, YERPY, SODGM, PSEE4, BACAN, PSEFS, MYCS2
RXN0-5184	Phosphorylase: 2.4.1.1	19	HODCD, CARRP, SULMW, BUCCC, MYCGE, BUCAI, BLASB, BAUCH, BLOFL, WIGBR, BLOPB, MYCHJ, RICTY, CHLTR, WOLTR, WOLPM, BARQU, ORITB, HELPY, STRTD, NEIG2, WOLSU, HAMD5, LISMO, XYLFA, BRUME, DESPS, PSEHT, BACA2, BACSU, SODGM, BURMA, PSEE4, BACHK, AGRT5, BACAN, PSEAB, PSEFS, RALEH
RXN0-5182	maltodextrin phosphorylase: 2.4.1.1	19	HODCD, CARRP, SULMW, BUCCC, MYCGE, BUCAI, BLASB, BAUCH, BLOFL, WIGBR, BLOPB, MYCHJ, RICTY, CHLTR, WOLTR, WOLPM, BARQU, ORITB, HELPY, STRTD, NEIG2, WOLSU, HAMD5, LISMO, XYLFA, BRUME, DESPS, PSEHT, BACA2, BACSU, SODGM, BURMA, PSEE4, BACHK, AGRT5, BACAN, PSEAB, PSEFS, RALEH
FUCPALDOL-RXN	L-fuculose-phosphate aldolase: 4.1.2.17	19	HODCD, CARRP, SULMW, BUCCC, MYCGE, BUCAI, BLASB, BAUCH, BLOFL, WIGBR, BLOPB, MYCHJ, RICTY, CHLTR, WOLTR, WOLPM, BARQU, LAWIP, ORITB, STRTD, NEIG2, WOLSU, STRA5, THICR, HAMD5, LACC3, LISMO, XYLFA, DESPS, PSEHT, VIBCH, BACA2, BACSU, PHOLL, PSEE4, AGRT5, FRAAA, MYCS2, RALEH
GALACTOKIN-RXN	Galactokinase: 2.7.1.6	19	HODCD, CARRP, SULMW, BUCCC, MYCGE, BUCAI, BLASB, BAUCH, BLOFL, WIGBR, BLOPB, MYCHJ, RICTY, CHLTR, WOLTR, WOLPM, BARQU, LAWIP, ORITB, HELPY, NEIG2, WOLSU, STRA5, THICR, HAMD5, LISMO, XYLFA, BRUME, DESPS, RHOS4, PSEE4, BACHK, AGRT5, BACAN, CUPTR, PSEAB, RHIME, PSEFS, RALEH
RXN0-901	Xanthine dehydrogenase: 1.17.1.4	19	HODCD, CARRP, SULMW, BUCCC, MYCGE, BUCAI, BLASB, BAUCH, BLOFL, WIGBR, BLOPB, MYCHJ, RICTY, CHLTR, WOLTR, WOLPM, BARQU, LAWIP, ORITB, HELPY, NEIG2, WOLSU, STRA5, THICR, HAMD5, LACC3, LISMO, XYLFA, PSEHT, VIBCH, YERPE, YERPY, SODGM, MYCTU, SALTI, ERWCT, PHOLL, BACHK, BACAN
GALACTURIDYLYLTRANS-RXN	UDP-glucose--hexose-1-phosphate uridylyltransferase: 2.7.7.12	19	HODCD, CARRP, SULMW, BUCCC, MYCGE, BUCAI, BLASB, BAUCH, BLOFL, WIGBR, BLOPB, MYCHJ, RICTY, CHLTR, WOLTR, WOLPM, BARQU, LAWIP, ORITB, HELPY, NEIG2, WOLSU, THICR, HAMD5, LISMO, XYLFA, BRUME, DESPS, RHOS4, MYCTU, BURMA, PSEE4, AGRT5, BACAN, CUPTR, PSEAB, RHIME, PSEFS, RALEH
ACETYLHOMOSER-CYS-RXN	ACETYLHOMOSER-CYS-RXN: 2.5.1.49	19	HODCD, CARRP, SULMW, BUCCC, MYCGE, BUCAI, BLASB, BAUCH, BLOFL, WIGBR, BLOPB, MYCHJ, RICTY, CHLTR, WOLTR, WOLPM, BARQU, LAWIP, ORITB, HELPY, STRTD, NEIG2, STRA5, THICR, HAMD5, LACC3, LISMO, XYLFA, PSEHT, VIBCH, BACA2, YERPE, ECOLI, YERPY, SODGM, SALTI, SHIFL, PHOLL, ECO57
O-ACETYLHOMOSERINE-THIOL-LYASE-RXN	O-ACETYLHOMOSERINE-THIOL-LYASE-RXN:	19	HODCD, CARRP, SULMW, BUCCC, MYCGE, BUCAI, BLASB, BAUCH, BLOFL, WIGBR, BLOPB, MYCHJ, RICTY, CHLTR, WOLTR, WOLPM, BARQU, LAWIP, ORITB, HELPY, STRTD, NEIG2, STRA5, THICR, HAMD5, LACC3, LISMO, XYLFA, PSEHT, VIBCH, BACA2, YERPE, ECOLI, YERPY, SODGM, SALTI, SHIFL, PHOLL, ECO57
PYRIDOXKIN-RXN	Pyridoxal kinase: 2.7.1.35	19	HODCD, CARRP, SULMW, BUCCC, MYCGE, BUCAI, BLASB, BAUCH, BLOFL, WIGBR, BLOPB, MYCHJ, RICTY, CHLTR, WOLTR, WOLPM, BARQU, LAWIP, ORITB, HELPY, STRTD, NEIG2, WOLSU, STRA5, THICR, HAMD5, LISMO, XYLFA, DESPS, PSEHT, VIBCH, BACA2, SODGM, MYCTU, BACHK, CUPTR, FRAAA, MYCS2, RALEH
RXN-2901	RXN-2901: 2.6.1.19	19	HODCD, CARRP, SULMW, BUCCC, MYCGE, BUCAI, BLASB, BAUCH, BLOFL, WIGBR, BLOPB, MYCHJ, RICTY, CHLTR, WOLTR, WOLPM, BARQU, LAWIP, ORITB, HELPY, STRTD, NEIG2, WOLSU, STRA5, THICR, HAMD5, LACC3, LISMO, XYLFA, DESPS, PSEHT, SODGM, RHOS4, SHIFL, PHOLL, PSEE4, ECO57, AGRT5, PSEAB
RXN-6902	RXN-6902: 2.6.1.19	19	HODCD, CARRP, SULMW, BUCCC, MYCGE, BUCAI, BLASB, BAUCH, BLOFL, WIGBR, BLOPB, MYCHJ, RICTY, CHLTR, WOLTR, WOLPM, BARQU, LAWIP, ORITB, HELPY, STRTD, NEIG2, WOLSU, STRA5, THICR, HAMD5, LACC3, LISMO, XYLFA, DESPS, PSEHT, SODGM, RHOS4, SHIFL, PHOLL, PSEE4, ECO57, AGRT5, PSEAB
CHD-RXN	Choline dehydrogenase: 1.1.99.1	19	HODCD, CARRP, SULMW, BUCCC, MYCGE, BUCAI, BLASB, BAUCH, BLOFL, WIGBR, BLOPB, MYCHJ, RICTY, CHLTR, WOLTR, WOLPM, BARQU, LAWIP, ORITB, HELPY, STRTD, NEIG2, WOLSU, STRA5, THICR, HAMD5, LACC3, LISMO, XYLFA, DESPS, VIBCH, BACA2, SODGM, MYCTU, SALTI, SHIFL, PHOLL, BACAN, FRAAA
AKBLIG-RXN	Glycine C-acetyltransferase: 2.3.1.29	19	HODCD, CARRP, SULMW, BUCCC, MYCGE, BUCAI, BLASB, BAUCH, BLOFL, WIGBR, BLOPB, MYCHJ, RICTY, CHLTR, WOLTR, WOLPM, BARQU, LAWIP, ORITB, HELPY, STRTD, NEIG2, WOLSU, STRA5, THICR, HAMD5, LACC3, LISMO, XYLFA, BRUME, DESPS, BACA2, SODGM, MYCTU, PSEE4, AGRT5, PSEAB, FRAAA, MYCS2
RXN0-280	RXN0-280: 1.14.14.5	19	HODCD, CARRP, SULMW, BUCCC, MYCGE, BUCAI, BLASB, BAUCH, BLOFL, WIGBR, BLOPB, MYCHJ, RICTY, CHLTR, WOLTR, WOLPM, BARQU, LAWIP, ORITB, HELPY, STRTD, NEIG2, WOLSU, STRA5, THICR, HAMD5, LACC3, LISMO, XYLFA, BRUME, DESPS, PSEHT, VIBCH, SODGM, RHOS4, MYCTU, SALTI, PHOLL, RHIME
RXN-7181	RXN-7181: 1.5.99.8	18	HODCD, SULMW, BUCCC, MYCGE, BUCAI, BLASB, BAUCH, BLOFL, BLOPB, MYCHJ, RICTY, CHLTR, BARQU, LAWIP, ORITB, HELPY, STRTD, NEIG2, WOLSU, STRA5, THICR, HAMD5, LACC3, LISMO, XYLFA, PSEHT, VIBCH, BACA2, YERPE, BACSU, YERPY, SHIFL, ERWCT, PHOLL, BURMA, PSEE4, ECO57, PSEAB, PSEFS, RALEH
2.5.1.64-RXN	2-succinyl-6-hydroxy-2,4-cyclohexadiene-1-carboxylate synthase: 2.2.1.9	18	HODCD, CARRP, SULMW, BUCCC, MYCGE, BUCAI, BAUCH, BLOFL, WIGBR, BLOPB, MYCHJ, RICTY, CHLTR, WOLTR, WOLPM, BARQU, LAWIP, ORITB, HELPY, STRTD, NEIG2, WOLSU, STRA5, THICR, HAMD5, LACC3, XYLFA, BRUME, PSEHT, SODGM, RHOS4, BURMA, PSEE4, AGRT5, CUPTR, PSEAB, FRAAA, RHIME, PSEFS, RALEH
2-HEXADECENAL-REDUCTASE-RXN	2-hexadecenal reductase: 1.3.1.27	18	HODCD, CARRP, SULMW, BUCCC, MYCGE, BUCAI, BLASB, BLOFL, WIGBR, MYCHJ, CHLTR, WOLPM, BARQU, ORITB, HELPY, STRTD, NEIG2, STRA5, THICR, HAMD5, LACC3, LISMO, XYLFA, BRUME, DESPS, PSEHT, BACA2, YERPE, BACSU, ECOLI, MYCTU, SHIFL, PHOLL, PSEE4, ECO57, BACHK, CUPTR, FRAAA, RHIME, MYCS2
RXN-8635	RXN-8635: 1.11.1.7	18	HODCD, CARRP, SULMW, BUCCC, MYCGE, BUCAI, BLASB, BAUCH, WIGBR, MYCHJ, RICTY, CHLTR, WOLTR, WOLPM, BARQU, LAWIP, ORITB, HELPY, STRTD, NEIG2, WOLSU, STRA5, THICR, HAMD5, LACC3, LISMO, XYLFA, BRUME, DESPS, BACA2, BACSU, YERPY, RHOS4, MYCTU, PHOLL, BURMA, BACHK, BACAN, PSEAB, RHIME
R170-RXN	R170-RXN: 1.16.1.-	18	HODCD, CARRP, SULMW, BUCCC, MYCGE, BUCAI, BLASB, BAUCH, BLOFL, BLOPB, MYCHJ, RICTY, CHLTR, WOLTR, WOLPM, BARQU, LAWIP, ORITB, HELPY, STRTD, NEIG2, WOLSU, STRA5, THICR, HAMD5, LACC3, LISMO, XYLFA, BRUME, DESPS, VIBCH, BACA2, YERPE, ECOLI, YERPY, SODGM, RHOS4, BACHK, BACAN, FRAAA
KETOBUTFORMLY-RXN	formate C-acetyltransferase: 2.3.1.-	18	HODCD, CARRP, SULMW, BUCCC, MYCGE, BUCAI, BLASB, BAUCH, BLOFL, WIGBR, MYCHJ, RICTY, CHLTR, WOLTR, WOLPM, BARQU, LAWIP, ORITB, HELPY, NEIG2, WOLSU, THICR, HAMD5, XYLFA, BRUME, PSEHT, BACA2, BACSU, RHOS4, MYCTU, BURMA, PSEE4, AGRT5, CUPTR, PSEAB, FRAAA, RHIME, PSEFS, MYCS2, RALEH
RXN0-4361	RXN0-4361: NA	18	HODCD, CARRP, SULMW, BUCCC, MYCGE, BUCAI, BLASB, BAUCH, BLOFL, WIGBR, MYCHJ, RICTY, CHLTR, WOLTR, WOLPM, BARQU, LAWIP, ORITB, HELPY, STRTD, WOLSU, STRA5, THICR, HAMD5, LACC3, LISMO, XYLFA, BRUME, DESPS, BACA2, BACSU, RHOS4, PSEE4, BACHK, AGRT5, BACAN, CUPTR, FRAAA, RHIME, MYCS2
PYRUVFORMLY-RXN	Formate C-acetyltransferase: 2.3.1.54	18	HODCD, CARRP, SULMW, BUCCC, MYCGE, BUCAI, BLASB, BAUCH, BLOFL, WIGBR, MYCHJ, RICTY, CHLTR, WOLTR, WOLPM, BARQU, LAWIP, ORITB, HELPY, NEIG2, WOLSU, THICR, HAMD5, XYLFA, BRUME, PSEHT, BACA2, BACSU, RHOS4, MYCTU, BURMA, PSEE4, AGRT5, CUPTR, PSEAB, FRAAA, RHIME, PSEFS, MYCS2, RALEH
PROPIONYL-COA-CARBOXY-RXN	Propionyl-CoA carboxylase: 6.4.1.3	18	HODCD, CARRP, SULMW, BUCCC, MYCGE, BUCAI, BLASB, BAUCH, BLOFL, WIGBR, BLOPB, MYCHJ, CHLTR, BARQU, LAWIP, ORITB, HELPY, STRTD, NEIG2, WOLSU, STRA5, THICR, HAMD5, LACC3, LISMO, XYLFA, DESPS, PSEHT, VIBCH, YERPE, ECOLI, YERPY, SODGM, SALTI, SHIFL, ERWCT, PHOLL, BURMA, PSEE4, ECO57
ENOYL-COA-DELTA-ISOM-RXN	Dodecenoyl-CoA &delta-isomerase: 5.3.3.8	18	HODCD, CARRP, SULMW, BUCCC, MYCGE, BUCAI, BLASB, BAUCH, BLOFL, WIGBR, BLOPB, MYCHJ, CHLTR, WOLTR, WOLPM, BARQU, LAWIP, ORITB, HELPY, STRTD, NEIG2, WOLSU, STRA5, THICR, HAMD5, LACC3, LISMO, XYLFA, BRUME, DESPS, BACA2, BACSU, SODGM, RHOS4, MYCTU, BACHK, BACAN, FRAAA, RHIME, RALEH
AMP-NUCLEOSID-RXN	AMP nucleosidase: 3.2.2.4	18	HODCD, CARRP, SULMW, BUCCC, MYCGE, BUCAI, BLASB, BAUCH, BLOFL, WIGBR, BLOPB, MYCHJ, RICTY, WOLTR, WOLPM, BARQU, LAWIP, ORITB, HELPY, STRTD, NEIG2, WOLSU, STRA5, THICR, HAMD5, LACC3, LISMO, XYLFA, DESPS, PSEHT, VIBCH, BACA2, BACSU, SODGM, MYCTU, PHOLL, BACHK, BACAN, FRAAA, MYCS2
RXN0-5181	RXN0-5181: 3.2.1.1	18	HODCD, CARRP, SULMW, BUCCC, MYCGE, BUCAI, BLASB, BAUCH, BLOFL, WIGBR, BLOPB, MYCHJ, RICTY, CHLTR, WOLTR, WOLPM, BARQU, ORITB, HELPY, STRTD, NEIG2, WOLSU, THICR, HAMD5, LACC3, LISMO, XYLFA, BRUME, DESPS, YERPY, SODGM, MYCTU, ERWCT, PHOLL, PSEE4, CUPTR, PSEAB, FRAAA, RHIME, RALEH
ALPHA-AMYL-RXN	&alpha-amylase: 3.2.1.1	18	HODCD, CARRP, SULMW, BUCCC, MYCGE, BUCAI, BLASB, BAUCH, BLOFL, WIGBR, BLOPB, MYCHJ, RICTY, CHLTR, WOLTR, WOLPM, BARQU, ORITB, HELPY, NEIG2, WOLSU, THICR, HAMD5, LACC3, LISMO, XYLFA, BRUME, DESPS, YERPE, YERPY, SODGM, MYCTU, ERWCT, PHOLL, PSEE4, CUPTR, PSEAB, FRAAA, RHIME, RALEH
CARBOXYMETHYLENEBUTENOLIDASE-RXN	Carboxymethylenebutenolidase: 3.1.1.45	18	HODCD, CARRP, SULMW, BUCCC, MYCGE, BUCAI, BLASB, BAUCH, BLOFL, WIGBR, BLOPB, MYCHJ, RICTY, CHLTR, WOLTR, WOLPM, BARQU, ORITB, HELPY, STRTD, NEIG2, WOLSU, STRA5, THICR, HAMD5, LACC3, LISMO, XYLFA, DESPS, PSEHT, VIBCH, BACA2, BACSU, SODGM, RHOS4, MYCTU, PHOLL, BACHK, BACAN, PSEAB
THIAZOLSYN3-RXN	Hydroxyethylthiazole kinase: 2.7.1.50	18	HODCD, CARRP, SULMW, BUCCC, MYCGE, BUCAI, BLASB, BAUCH, BLOFL, WIGBR, BLOPB, MYCHJ, RICTY, CHLTR, WOLTR, WOLPM, BARQU, LAWIP, ORITB, STRTD, NEIG2, WOLSU, THICR, HAMD5, XYLFA, BRUME, PSEHT, YERPE, YERPY, MYCTU, PHOLL, BURMA, PSEE4, CUPTR, PSEAB, FRAAA, RHIME, PSEFS, MYCS2, RALEH
RXN0-5295	RXN0-5295: 3.2.1.86	18	HODCD, CARRP, SULMW, BUCCC, MYCGE, BUCAI, BLASB, BAUCH, BLOFL, WIGBR, BLOPB, MYCHJ, RICTY, CHLTR, WOLTR, WOLPM, BARQU, LAWIP, ORITB, HELPY, NEIG2, WOLSU, THICR, HAMD5, XYLFA, BRUME, DESPS, PSEHT, SODGM, RHOS4, MYCTU, BURMA, PSEE4, AGRT5, CUPTR, PSEAB, FRAAA, RHIME, PSEFS, RALEH
6-PHOSPHO-BETA-GLUCOSIDASE-RXN	6-phospho-&beta-glucosidase: 3.2.1.86	18	HODCD, CARRP, SULMW, BUCCC, MYCGE, BUCAI, BLASB, BAUCH, BLOFL, WIGBR, BLOPB, MYCHJ, RICTY, CHLTR, WOLTR, WOLPM, BARQU, LAWIP, ORITB, HELPY, NEIG2, WOLSU, THICR, HAMD5, XYLFA, BRUME, DESPS, PSEHT, SODGM, RHOS4, MYCTU, BURMA, PSEE4, AGRT5, CUPTR, PSEAB, FRAAA, RHIME, PSEFS, RALEH
THREODEHYD-RXN	L-threonine 3-dehydrogenase: 1.1.1.103	18	HODCD, CARRP, SULMW, BUCCC, MYCGE, BUCAI, BLASB, BAUCH, BLOFL, WIGBR, BLOPB, MYCHJ, RICTY, CHLTR, WOLTR, WOLPM, BARQU, LAWIP, ORITB, HELPY, STRTD, WOLSU, STRA5, THICR, HAMD5, LACC3, LISMO, XYLFA, BRUME, DESPS, SODGM, MYCTU, PSEE4, BACHK, AGRT5, BACAN, CUPTR, PSEAB, FRAAA, PSEFS
HOMOSERINE-O-ACETYLTRANSFERASE-RXN	Homoserine O-acetyltransferase: 2.3.1.31	18	HODCD, CARRP, SULMW, BUCCC, MYCGE, BUCAI, BLASB, BAUCH, BLOFL, WIGBR, BLOPB, MYCHJ, RICTY, CHLTR, WOLTR, WOLPM, BARQU, LAWIP, ORITB, HELPY, STRTD, STRA5, HAMD5, LACC3, BRUME, VIBCH, BACA2, YERPE, BACSU, ECOLI, YERPY, SODGM, RHOS4, SALTI, SHIFL, ERWCT, PHOLL, ECO57, AGRT5, RHIME
GLY3KIN-RXN	Glycerate kinase: 2.7.1.31	18	HODCD, CARRP, SULMW, BUCCC, MYCGE, BUCAI, BLASB, BAUCH, BLOFL, WIGBR, BLOPB, MYCHJ, RICTY, CHLTR, WOLTR, WOLPM, BARQU, LAWIP, ORITB, HELPY, STRTD, WOLSU, HAMD5, LACC3, LISMO, XYLFA, BRUME, DESPS, PSEHT, VIBCH, RHOS4, MYCTU, SHIFL, ERWCT, BACHK, AGRT5, BACAN, CUPTR, PSEAB, RHIME
METHYLISOCITRATE-LYASE-RXN	Methylisocitrate lyase: 4.1.3.30	18	HODCD, CARRP, SULMW, BUCCC, MYCGE, BUCAI, BLASB, BAUCH, BLOFL, WIGBR, BLOPB, MYCHJ, RICTY, CHLTR, WOLTR, WOLPM, BARQU, LAWIP, ORITB, HELPY, STRTD, WOLSU, STRA5, THICR, HAMD5, LACC3, LISMO, BRUME, DESPS, BACA2, YERPE, YERPY, SODGM, RHOS4, MYCTU, SHIFL, ERWCT, AGRT5, BACAN, RHIME
ARYLSULFAT-RXN	Arylsulfatase: 3.1.6.1	18	HODCD, CARRP, SULMW, BUCCC, MYCGE, BUCAI, BLASB, BAUCH, BLOFL, WIGBR, BLOPB, MYCHJ, RICTY, CHLTR, WOLTR, WOLPM, BARQU, LAWIP, ORITB, HELPY, STRTD, WOLSU, STRA5, THICR, LACC3, LISMO, XYLFA, BRUME, DESPS, PSEHT, VIBCH, BACA2, BACSU, SODGM, RHOS4, ERWCT, PHOLL, BURMA, AGRT5, FRAAA
GUANINE-DEAMINASE-RXN	Guanine deaminase: 3.5.4.3	18	HODCD, CARRP, SULMW, BUCCC, MYCGE, BUCAI, BLASB, BAUCH, BLOFL, WIGBR, BLOPB, MYCHJ, RICTY, CHLTR, WOLTR, WOLPM, BARQU, LAWIP, ORITB, HELPY, STRTD, NEIG2, STRA5, THICR, HAMD5, LISMO, XYLFA, DESPS, PSEHT, VIBCH, BACA2, YERPY, MYCTU, SALTI, SHIFL, ERWCT, PHOLL, BACHK, BACAN, FRAAA
2.7.9.3-RXN	Selenide,water dikinase: 2.7.9.3	18	HODCD, CARRP, SULMW, BUCCC, MYCGE, BUCAI, BLASB, BAUCH, BLOFL, WIGBR, BLOPB, MYCHJ, RICTY, CHLTR, WOLTR, WOLPM, BARQU, LAWIP, ORITB, HELPY, STRTD, NEIG2, STRA5, HAMD5, LACC3, LISMO, XYLFA, BRUME, PSEHT, VIBCH, BACA2, BACSU, SODGM, MYCTU, ERWCT, BACHK, AGRT5, BACAN, FRAAA, PSEFS
4-CARBOXYMUCONOLACTONE-DECARBOXYLASE-RXN	4-carboxymuconolactone decarboxylase: 4.1.1.44	18	HODCD, CARRP, SULMW, BUCCC, MYCGE, BUCAI, BLASB, BAUCH, BLOFL, WIGBR, BLOPB, MYCHJ, RICTY, CHLTR, WOLTR, WOLPM, BARQU, LAWIP, ORITB, HELPY, STRTD, NEIG2, WOLSU, THICR, HAMD5, LISMO, XYLFA, DESPS, PSEHT, VIBCH, BACA2, BACSU, ECOLI, SODGM, SALTI, SHIFL, ERWCT, PHOLL, ECO57, FRAAA
3-HYDROXYBUTYRYL-COA-DEHYDROGENASE-RXN	3-HYDROXYBUTYRYL-COA-DEHYDROGENASE-RXN:	18	HODCD, CARRP, SULMW, BUCCC, MYCGE, BUCAI, BLASB, BAUCH, BLOFL, WIGBR, BLOPB, MYCHJ, RICTY, CHLTR, WOLTR, WOLPM, BARQU, LAWIP, ORITB, HELPY, STRTD, NEIG2, WOLSU, THICR, HAMD5, LACC3, LISMO, XYLFA, DESPS, VIBCH, YERPE, YERPY, SODGM, RHOS4, SALTI, SHIFL, ERWCT, PHOLL, ECO57, PSEFS
RXN-7908	RXN-7908: 4.2.1.96	18	HODCD, CARRP, SULMW, BUCCC, MYCGE, BUCAI, BLASB, BAUCH, BLOFL, WIGBR, BLOPB, MYCHJ, RICTY, CHLTR, WOLTR, WOLPM, BARQU, LAWIP, ORITB, HELPY, STRTD, NEIG2, WOLSU, STRA5, HAMD5, LACC3, LISMO, DESPS, BACA2, YERPE, BACSU, ECOLI, YERPY, SODGM, SALTI, SHIFL, ERWCT, PHOLL, ECO57, PSEFS
ARYL-ALCOHOL-DEHYDROGENASE-NADP+-RXN	ARYL-ALCOHOL-DEHYDROGENASE-NADP+-RXN:	18	HODCD, CARRP, SULMW, BUCCC, MYCGE, BUCAI, BLASB, BAUCH, BLOFL, WIGBR, BLOPB, MYCHJ, RICTY, CHLTR, WOLTR, WOLPM, BARQU, LAWIP, ORITB, HELPY, STRTD, NEIG2, WOLSU, STRA5, THICR, HAMD5, LISMO, BRUME, DESPS, PSEHT, BACA2, BACSU, ECOLI, SODGM, MYCTU, SHIFL, PHOLL, PSEE4, ECO57, RALEH
3-HYDROXYISOBUTYRATE-DEHYDROGENASE-RXN	3-hydroxyisobutyrate dehydrogenase: 1.1.1.31	18	HODCD, CARRP, SULMW, BUCCC, MYCGE, BUCAI, BLASB, BAUCH, BLOFL, WIGBR, BLOPB, MYCHJ, RICTY, CHLTR, WOLTR, WOLPM, BARQU, LAWIP, ORITB, HELPY, STRTD, NEIG2, WOLSU, STRA5, THICR, HAMD5, LISMO, XYLFA, DESPS, BACA2, YERPE, BACSU, ECOLI, SODGM, SHIFL, ERWCT, PHOLL, BURMA, ECO57, BACAN
KDUD-RXN	KDUD-RXN:	18	HODCD, CARRP, SULMW, BUCCC, MYCGE, BUCAI, BLASB, BAUCH, BLOFL, WIGBR, BLOPB, MYCHJ, RICTY, CHLTR, WOLTR, WOLPM, BARQU, LAWIP, ORITB, HELPY, STRTD, NEIG2, WOLSU, STRA5, THICR, HAMD5, XYLFA, DESPS, PSEHT, VIBCH, BACA2, MYCTU, PHOLL, PSEE4, BACHK, BACAN, CUPTR, PSEAB, PSEFS, RALEH
ORNITHINE-CYCLODEAMINASE-RXN	Ornithine cyclodeaminase: 4.3.1.12	18	HODCD, CARRP, SULMW, BUCCC, MYCGE, BUCAI, BLASB, BAUCH, BLOFL, WIGBR, BLOPB, MYCHJ, RICTY, CHLTR, WOLTR, WOLPM, BARQU, LAWIP, ORITB, HELPY, STRTD, NEIG2, WOLSU, STRA5, THICR, HAMD5, LISMO, XYLFA, DESPS, VIBCH, BACA2, BACSU, ECOLI, SODGM, MYCTU, SALTI, SHIFL, ECO57, FRAAA, MYCS2
ESTRADIOL-17-BETA-DEHYDROGENASE-RXN	Estradiol 17 &beta-dehydrogenase: 1.1.1.62	18	HODCD, CARRP, SULMW, BUCCC, MYCGE, BUCAI, BLASB, BAUCH, BLOFL, WIGBR, BLOPB, MYCHJ, RICTY, CHLTR, WOLTR, WOLPM, BARQU, LAWIP, ORITB, HELPY, STRTD, NEIG2, WOLSU, STRA5, THICR, HAMD5, LISMO, BRUME, PSEHT, BACSU, ECOLI, SODGM, MYCTU, SALTI, SHIFL, PHOLL, PSEE4, ECO57, CUPTR, FRAAA
BADH-RXN	Betaine-aldehyde dehydrogenase: 1.2.1.8	18	HODCD, CARRP, SULMW, BUCCC, MYCGE, BUCAI, BLASB, BAUCH, BLOFL, WIGBR, BLOPB, MYCHJ, RICTY, CHLTR, WOLTR, WOLPM, BARQU, LAWIP, ORITB, HELPY, STRTD, NEIG2, WOLSU, STRA5, THICR, HAMD5, LACC3, LISMO, XYLFA, DESPS, VIBCH, BACA2, SODGM, MYCTU, SALTI, SHIFL, PHOLL, BACHK, BACAN, FRAAA
COBINAMIDEKIN-RXN	COBINAMIDEKIN-RXN: 2.7.1.156	18	HODCD, CARRP, SULMW, BUCCC, MYCGE, BUCAI, BLASB, BAUCH, BLOFL, WIGBR, BLOPB, MYCHJ, RICTY, CHLTR, WOLTR, WOLPM, BARQU, LAWIP, ORITB, HELPY, STRTD, NEIG2, WOLSU, STRA5, THICR, HAMD5, LACC3, LISMO, XYLFA, DESPS, BACA2, YERPE, BACSU, ECOLI, YERPY, SODGM, ERWCT, BACHK, BACAN, PSEFS
RXN-8761	Precorrin-3B C17-methyltransferase: 2.1.1.131	17	CARRP, SULMW, BUCCC, MYCGE, BUCAI, BLASB, BAUCH, BLOFL, WIGBR, BLOPB, MYCHJ, RICTY, CHLTR, WOLTR, WOLPM, BARQU, LAWIP, ORITB, HELPY, STRTD, NEIG2, WOLSU, STRA5, THICR, HAMD5, LACC3, XYLFA, PSEHT, VIBCH, BACA2, YERPE, BACSU, ECOLI, YERPY, SODGM, SHIFL, ERWCT, ECO57, BACHK, BACAN, RALEH
CYTIDINEKIN-RXN	CYTIDINEKIN-RXN: 2.7.1.-	17	HODCD, CARRP, SULMW, BUCCC, BUCAI, BLASB, BAUCH, BLOFL, WIGBR, BLOPB, MYCHJ, RICTY, CHLTR, WOLTR, WOLPM, BARQU, LAWIP, ORITB, HELPY, NEIG2, WOLSU, THICR, HAMD5, LACC3, XYLFA, BRUME, DESPS, ECOLI, SODGM, RHOS4, MYCTU, BURMA, PSEE4, AGRT5, CUPTR, PSEAB, FRAAA, RHIME, PSEFS, MYCS2, RALEH
RXN0-5217	RXN0-5217: NA	17	HODCD, CARRP, SULMW, BUCCC, MYCGE, BLASB, BAUCH, BLOFL, WIGBR, BLOPB, MYCHJ, RICTY, CHLTR, WOLTR, WOLPM, BARQU, LAWIP, ORITB, HELPY, STRTD, NEIG2, WOLSU, STRA5, THICR, LACC3, LISMO, BRUME, DESPS, VIBCH, ECOLI, SODGM, RHOS4, MYCTU, PSEE4, AGRT5, CUPTR, FRAAA, RHIME, PSEFS, MYCS2, RALEH
RXN-6401	RXN-6401:	17	HODCD, CARRP, SULMW, BUCCC, MYCGE, BLASB, BLOFL, BLOPB, MYCHJ, RICTY, CHLTR, WOLTR, WOLPM, LAWIP, ORITB, HELPY, STRTD, NEIG2, STRA5, HAMD5, LACC3, LISMO, XYLFA, BRUME, DESPS, PSEHT, BACA2, YERPE, BACSU, YERPY, MYCTU, SHIFL, ERWCT, PHOLL, BURMA, PSEE4, ECO57, BACHK, PSEAB, MYCS2, RALEH
3.6.3.15-RXN	Sodium-transporting two-sector ATPase: 3.6.3.15	17	HODCD, CARRP, SULMW, BUCCC, MYCGE, BUCAI, BAUCH, BLOFL, WIGBR, BLOPB, MYCHJ, RICTY, WOLTR, WOLPM, BARQU, HELPY, STRTD, NEIG2, WOLSU, STRA5, LISMO, XYLFA, BRUME, VIBCH, BACSU, ECOLI, SODGM, MYCTU, SALTI, SHIFL, ERWCT, PHOLL, PSEE4, AGRT5, BACAN, CUPTR, FRAAA, RHIME, PSEFS, MYCS2, RALEH
RXN-9583	RXN-9583:	17	HODCD, CARRP, SULMW, BUCCC, MYCGE, BUCAI, BAUCH, BLOFL, WIGBR, BLOPB, MYCHJ, RICTY, CHLTR, WOLTR, WOLPM, BARQU, LAWIP, ORITB, HELPY, STRTD, WOLSU, STRA5, LACC3, LISMO, DESPS, PSEHT, VIBCH, ECOLI, SODGM, RHOS4, SALTI, SHIFL, PHOLL, PSEE4, ECO57, AGRT5, BACAN, CUPTR, PSEAB, FRAAA, RHIME
QUINOLINATE-SYNTHE-MULTI-RXN	QUINOLINATE-SYNTHE-MULTI-RXN:	17	HODCD, CARRP, SULMW, BUCCC, MYCGE, BUCAI, BLASB, BLOFL, BLOPB, MYCHJ, RICTY, CHLTR, WOLTR, WOLPM, BARQU, ORITB, STRTD, STRA5, THICR, LACC3, LISMO, BRUME, DESPS, PSEHT, BACA2, YERPE, BACSU, ECOLI, YERPY, SODGM, RHOS4, MYCTU, SHIFL, ERWCT, BURMA, PSEE4, ECO57, BACHK, PSEAB, MYCS2, RALEH
GLUCOSE-1-PHOSPHAT-RXN	Glucose-1-phosphatase: 3.1.3.10	17	HODCD, CARRP, SULMW, BUCCC, MYCGE, BUCAI, BLASB, BAUCH, WIGBR, MYCHJ, RICTY, CHLTR, WOLTR, WOLPM, BARQU, LAWIP, ORITB, HELPY, NEIG2, WOLSU, THICR, HAMD5, LISMO, XYLFA, BRUME, DESPS, PSEHT, VIBCH, BACSU, YERPY, RHOS4, MYCTU, BURMA, PSEE4, AGRT5, CUPTR, PSEAB, FRAAA, RHIME, PSEFS, RALEH
CHORPYRLY-RXN	CHORPYRLY-RXN: 4.1.3.40	17	HODCD, CARRP, SULMW, BUCCC, MYCGE, BUCAI, BLASB, BAUCH, BLOFL, WIGBR, BLOPB, MYCHJ, RICTY, CHLTR, WOLTR, WOLPM, LAWIP, ORITB, HELPY, STRTD, NEIG2, WOLSU, STRA5, LACC3, LISMO, XYLFA, BRUME, DESPS, PSEHT, BACA2, BACSU, ECOLI, RHOS4, MYCTU, BACHK, AGRT5, BACAN, CUPTR, FRAAA, RHIME, MYCS2
RXN-1823	&alpha-amylase: 3.2.1.1	17	HODCD, CARRP, SULMW, BUCCC, MYCGE, BUCAI, BLASB, BAUCH, BLOFL, WIGBR, BLOPB, MYCHJ, RICTY, CHLTR, WOLTR, WOLPM, BARQU, ORITB, HELPY, STRTD, NEIG2, WOLSU, THICR, HAMD5, LACC3, LISMO, XYLFA, BRUME, DESPS, YERPE, YERPY, SODGM, MYCTU, ERWCT, PHOLL, PSEE4, CUPTR, PSEAB, FRAAA, RHIME, RALEH
RXN-1825	&alpha-amylase: 3.2.1.1	17	HODCD, CARRP, SULMW, BUCCC, MYCGE, BUCAI, BLASB, BAUCH, BLOFL, WIGBR, BLOPB, MYCHJ, RICTY, CHLTR, WOLTR, WOLPM, BARQU, ORITB, HELPY, STRTD, NEIG2, WOLSU, THICR, HAMD5, LACC3, LISMO, XYLFA, BRUME, DESPS, YERPE, YERPY, SODGM, MYCTU, ERWCT, PHOLL, PSEE4, CUPTR, PSEAB, FRAAA, RHIME, RALEH
2.6.1.50-RXN	Glutamine--scyllo-inosose aminotransferase: 2.6.1.50	17	HODCD, CARRP, SULMW, BUCCC, MYCGE, BUCAI, BLASB, BAUCH, BLOFL, WIGBR, BLOPB, MYCHJ, RICTY, CHLTR, WOLTR, WOLPM, BARQU, ORITB, HELPY, STRTD, NEIG2, STRA5, HAMD5, LACC3, LISMO, XYLFA, PSEHT, BACA2, BACSU, ECOLI, RHOS4, MYCTU, SALTI, SHIFL, PSEE4, BACHK, AGRT5, BACAN, CUPTR, FRAAA, MYCS2
GLYCOLATEDEHYDRO-RXN	Glycolate dehydrogenase: 1.1.99.14	17	HODCD, CARRP, SULMW, BUCCC, MYCGE, BUCAI, BLASB, BAUCH, BLOFL, WIGBR, BLOPB, MYCHJ, RICTY, CHLTR, WOLTR, WOLPM, BARQU, LAWIP, ORITB, STRTD, NEIG2, STRA5, THICR, HAMD5, LACC3, LISMO, XYLFA, BRUME, PSEHT, VIBCH, BACA2, YERPE, YERPY, SODGM, MYCTU, SALTI, ERWCT, PHOLL, ECO57, FRAAA, PSEFS
4.2.1.99-RXN	2-methylisocitrate dehydratase: 4.2.1.99	17	HODCD, CARRP, SULMW, BUCCC, MYCGE, BUCAI, BLASB, BAUCH, BLOFL, WIGBR, BLOPB, MYCHJ, RICTY, CHLTR, WOLTR, WOLPM, BARQU, LAWIP, ORITB, STRTD, STRA5, THICR, HAMD5, LACC3, LISMO, XYLFA, BRUME, DESPS, VIBCH, BACA2, BACSU, SODGM, RHOS4, MYCTU, BURMA, BACHK, BACAN, FRAAA, RHIME, PSEFS, MYCS2
PHOSPHOLIPASE-A1-RXN	Phospholipase A1: 3.1.1.32	17	HODCD, CARRP, SULMW, BUCCC, MYCGE, BUCAI, BLASB, BAUCH, BLOFL, WIGBR, BLOPB, MYCHJ, RICTY, CHLTR, WOLTR, WOLPM, BARQU, LAWIP, ORITB, STRTD, STRA5, LACC3, LISMO, XYLFA, BRUME, DESPS, VIBCH, BACA2, BACSU, RHOS4, MYCTU, BURMA, PSEE4, BACHK, AGRT5, BACAN, PSEAB, FRAAA, RHIME, PSEFS, MYCS2
PALMITOYL-COA-HYDROLASE-RXN	Palmitoyl-CoA hydrolase: 3.1.2.2	17	HODCD, CARRP, SULMW, BUCCC, MYCGE, BUCAI, BLASB, BAUCH, BLOFL, WIGBR, BLOPB, MYCHJ, RICTY, CHLTR, WOLTR, WOLPM, BARQU, LAWIP, ORITB, HELPY, STRTD, WOLSU, STRA5, THICR, HAMD5, LACC3, LISMO, XYLFA, BRUME, PSEHT, BACA2, ECOLI, RHOS4, PHOLL, BURMA, PSEE4, BACHK, AGRT5, BACAN, PSEAB, FRAAA
RXN0-2361	RXN0-2361: 6.3.2.-	17	HODCD, CARRP, SULMW, BUCCC, MYCGE, BUCAI, BLASB, BAUCH, BLOFL, WIGBR, BLOPB, MYCHJ, RICTY, CHLTR, WOLTR, WOLPM, BARQU, LAWIP, ORITB, HELPY, STRTD, WOLSU, STRA5, THICR, HAMD5, LACC3, LISMO, XYLFA, BRUME, BACA2, BACSU, YERPY, RHOS4, MYCTU, BACHK, AGRT5, BACAN, FRAAA, RHIME, MYCS2, RALEH
MANNONDEHYDRAT-RXN	Mannonate dehydratase: 4.2.1.8	17	HODCD, CARRP, SULMW, BUCCC, MYCGE, BUCAI, BLASB, BAUCH, BLOFL, WIGBR, BLOPB, MYCHJ, RICTY, CHLTR, WOLTR, WOLPM, BARQU, LAWIP, ORITB, HELPY, STRTD, NEIG2, WOLSU, THICR, HAMD5, LACC3, LISMO, XYLFA, DESPS, PSEHT, VIBCH, MYCTU, BURMA, PSEE4, BACHK, BACAN, PSEAB, FRAAA, PSEFS, MYCS2, RALEH
R22-RXN	Butyryl-CoA dehydrogenase: 1.3.99.2	17	HODCD, CARRP, SULMW, BUCCC, MYCGE, BUCAI, BLASB, BAUCH, BLOFL, WIGBR, BLOPB, MYCHJ, RICTY, CHLTR, WOLTR, WOLPM, BARQU, LAWIP, ORITB, HELPY, STRTD, NEIG2, WOLSU, STRA5, HAMD5, LACC3, LISMO, XYLFA, DESPS, BACA2, YERPE, ECOLI, YERPY, SODGM, MYCTU, SALTI, SHIFL, ERWCT, PHOLL, ECO57, RHIME
SULFOCYS-RXN	SULFOCYS-RXN:	17	HODCD, CARRP, SULMW, BUCCC, MYCGE, BUCAI, BLASB, BAUCH, BLOFL, WIGBR, BLOPB, MYCHJ, RICTY, CHLTR, WOLTR, WOLPM, BARQU, LAWIP, ORITB, HELPY, STRTD, NEIG2, WOLSU, STRA5, THICR, LISMO, PSEHT, VIBCH, YERPE, ECOLI, SODGM, RHOS4, SALTI, SHIFL, PHOLL, ECO57, AGRT5, BACAN, CUPTR, FRAAA, RHIME
RXN-7835	RXN-7835: 1.3.1.34	17	HODCD, CARRP, SULMW, BUCCC, MYCGE, BUCAI, BLASB, BAUCH, BLOFL, WIGBR, BLOPB, MYCHJ, RICTY, CHLTR, WOLTR, WOLPM, BARQU, LAWIP, ORITB, HELPY, STRTD, NEIG2, WOLSU, STRA5, THICR, HAMD5, LISMO, XYLFA, BRUME, DESPS, YERPE, SODGM, RHOS4, MYCTU, SALTI, SHIFL, PSEE4, ECO57, FRAAA, RHIME, RALEH
RXN-5341	RXN-5341: 3.2.1.21	17	HODCD, CARRP, SULMW, BUCCC, MYCGE, BUCAI, BLASB, BAUCH, BLOFL, WIGBR, BLOPB, MYCHJ, RICTY, CHLTR, WOLTR, WOLPM, BARQU, LAWIP, ORITB, HELPY, STRTD, NEIG2, WOLSU, STRA5, THICR, HAMD5, LISMO, BRUME, PSEHT, VIBCH, SODGM, SHIFL, PHOLL, BURMA, PSEE4, ECO57, BACHK, BACAN, PSEAB, FRAAA, RALEH
RXN-8036	RXN-8036: 3.2.1.21	17	HODCD, CARRP, SULMW, BUCCC, MYCGE, BUCAI, BLASB, BAUCH, BLOFL, WIGBR, BLOPB, MYCHJ, RICTY, CHLTR, WOLTR, WOLPM, BARQU, LAWIP, ORITB, HELPY, STRTD, NEIG2, WOLSU, STRA5, THICR, HAMD5, LISMO, BRUME, PSEHT, VIBCH, SODGM, SHIFL, PHOLL, BURMA, PSEE4, ECO57, BACHK, BACAN, PSEAB, FRAAA, RALEH
ALLANTOATE-DEIMINASE-RXN	Allantoate deiminase: 3.5.3.9	17	HODCD, CARRP, SULMW, BUCCC, MYCGE, BUCAI, BLASB, BAUCH, BLOFL, WIGBR, BLOPB, MYCHJ, RICTY, CHLTR, WOLTR, WOLPM, BARQU, LAWIP, ORITB, HELPY, STRTD, NEIG2, WOLSU, STRA5, THICR, HAMD5, LACC3, XYLFA, DESPS, PSEHT, VIBCH, YERPY, SODGM, MYCTU, PHOLL, PSEE4, BACHK, BACAN, CUPTR, FRAAA, PSEFS
URUR-RXN	URUR-RXN: 3.5.3.-	17	HODCD, CARRP, SULMW, BUCCC, MYCGE, BUCAI, BLASB, BAUCH, BLOFL, WIGBR, BLOPB, MYCHJ, RICTY, CHLTR, WOLTR, WOLPM, BARQU, LAWIP, ORITB, HELPY, STRTD, NEIG2, WOLSU, STRA5, THICR, HAMD5, LACC3, XYLFA, DESPS, PSEHT, VIBCH, YERPY, SODGM, MYCTU, PHOLL, PSEE4, BACHK, BACAN, CUPTR, FRAAA, PSEFS
RXN-9644	RXN-9644: 6.2.1.3	17	HODCD, CARRP, SULMW, BUCCC, MYCGE, BUCAI, BLASB, BAUCH, BLOFL, WIGBR, BLOPB, MYCHJ, RICTY, CHLTR, WOLTR, WOLPM, BARQU, LAWIP, ORITB, HELPY, STRTD, NEIG2, WOLSU, STRA5, THICR, HAMD5, LACC3, LISMO, VIBCH, YERPE, ECOLI, SODGM, RHOS4, SALTI, SHIFL, PHOLL, AGRT5, BACAN, CUPTR, FRAAA, RHIME
NADPYROPHOSPHAT-RXN	NAD+ pyrophosphatase: 3.6.1.22	17	HODCD, CARRP, SULMW, BUCCC, MYCGE, BUCAI, BLASB, BAUCH, BLOFL, WIGBR, BLOPB, MYCHJ, RICTY, CHLTR, WOLTR, WOLPM, BARQU, LAWIP, ORITB, HELPY, STRTD, NEIG2, WOLSU, STRA5, THICR, HAMD5, LACC3, LISMO, XYLFA, DESPS, PSEHT, BACA2, BACSU, SODGM, BURMA, PSEE4, BACHK, AGRT5, BACAN, CUPTR, RHIME
COBINPGUANYLYLTRANS-RXN	Adenosylcobinamide-phosphate guanylyltransferase: 2.7.7.62	17	HODCD, CARRP, SULMW, BUCCC, MYCGE, BUCAI, BLASB, BAUCH, BLOFL, WIGBR, BLOPB, MYCHJ, RICTY, CHLTR, WOLTR, WOLPM, BARQU, LAWIP, ORITB, HELPY, STRTD, NEIG2, WOLSU, STRA5, THICR, HAMD5, LACC3, LISMO, XYLFA, DESPS, BACA2, YERPE, BACSU, ECOLI, YERPY, SODGM, RHOS4, ERWCT, BACHK, BACAN, PSEFS
RXN0-3962	RXN0-3962: 1.2.1.4	17	HODCD, CARRP, SULMW, BUCCC, MYCGE, BUCAI, BLASB, BAUCH, BLOFL, WIGBR, BLOPB, MYCHJ, RICTY, CHLTR, WOLTR, WOLPM, BARQU, LAWIP, ORITB, HELPY, STRTD, NEIG2, WOLSU, STRA5, THICR, HAMD5, LACC3, LISMO, XYLFA, BRUME, VIBCH, BACA2, YERPE, BACSU, ECOLI, YERPY, SODGM, RHOS4, MYCTU, BACHK, BACAN
2-METHYLCITRATE-DEHYDRATASE-RXN	2-methylcitrate dehydratase: 4.2.1.79	17	HODCD, CARRP, SULMW, BUCCC, MYCGE, BUCAI, BLASB, BAUCH, BLOFL, WIGBR, BLOPB, MYCHJ, RICTY, CHLTR, WOLTR, WOLPM, BARQU, LAWIP, ORITB, HELPY, STRTD, NEIG2, WOLSU, STRA5, THICR, HAMD5, LACC3, LISMO, XYLFA, BRUME, DESPS, VIBCH, YERPE, YERPY, SODGM, RHOS4, SHIFL, ERWCT, AGRT5, CUPTR, RHIME
RXN-7644	RXN-7644: 1.1.1.14	17	HODCD, CARRP, SULMW, BUCCC, MYCGE, BUCAI, BLASB, BAUCH, BLOFL, WIGBR, BLOPB, MYCHJ, RICTY, CHLTR, WOLTR, WOLPM, BARQU, LAWIP, ORITB, HELPY, STRTD, NEIG2, WOLSU, STRA5, THICR, HAMD5, LACC3, LISMO, XYLFA, BRUME, DESPS, PSEHT, VIBCH, SODGM, MYCTU, SALTI, PHOLL, PSEE4, BACHK, FRAAA, RALEH
L-IDITOL-2-DEHYDROGENASE-RXN	L-iditol 2-dehydrogenase: 1.1.1.14	17	HODCD, CARRP, SULMW, BUCCC, MYCGE, BUCAI, BLASB, BAUCH, BLOFL, WIGBR, BLOPB, MYCHJ, RICTY, CHLTR, WOLTR, WOLPM, BARQU, LAWIP, ORITB, HELPY, STRTD, NEIG2, WOLSU, STRA5, THICR, HAMD5, LACC3, LISMO, XYLFA, BRUME, DESPS, PSEHT, VIBCH, SODGM, MYCTU, SALTI, PHOLL, PSEE4, BACHK, FRAAA, RALEH
2.1.1.131-RXN	Precorrin-3B C17-methyltransferase: 2.1.1.131	16	CARRP, SULMW, BUCCC, MYCGE, BUCAI, BLASB, BAUCH, BLOFL, WIGBR, BLOPB, MYCHJ, RICTY, CHLTR, WOLTR, WOLPM, BARQU, LAWIP, ORITB, HELPY, STRTD, NEIG2, WOLSU, STRA5, THICR, HAMD5, LACC3, XYLFA, PSEHT, VIBCH, BACA2, YERPE, BACSU, ECOLI, YERPY, SODGM, SHIFL, ERWCT, ECO57, BACHK, BACAN, CUPTR, RALEH
R341-RXN	hydrogenobyrinic acid a,c-diamide synthase (glutamine-hydrolysing): 6.3.5.9	16	CARRP, SULMW, BUCCC, MYCGE, BUCAI, BLASB, BAUCH, BLOFL, WIGBR, BLOPB, MYCHJ, RICTY, CHLTR, WOLTR, WOLPM, BARQU, LAWIP, ORITB, HELPY, STRTD, NEIG2, WOLSU, STRA5, HAMD5, LACC3, XYLFA, PSEHT, VIBCH, BACA2, YERPE, BACSU, ECOLI, YERPY, SODGM, MYCTU, SHIFL, ERWCT, ECO57, BACHK, BACAN, CUPTR, RALEH
RXNI-3	RXNI-3: 1.1.99.16	16	HODCD, SULMW, BUCCC, MYCGE, BUCAI, BLASB, MYCHJ, RICTY, CHLTR, WOLTR, WOLPM, BARQU, LAWIP, ORITB, STRTD, STRA5, HAMD5, LACC3, LISMO, XYLFA, BRUME, DESPS, PSEHT, VIBCH, BACA2, YERPE, BACSU, YERPY, RHOS4, MYCTU, SALTI, ERWCT, PHOLL, BURMA, ECO57, BACHK, CUPTR, FRAAA, RHIME, PSEFS, MYCS2, RALEH
GMP-REDUCT-RXN	GMP reductase: 1.7.1.7	16	HODCD, CARRP, SULMW, BUCCC, MYCGE, BLASB, BAUCH, BLOFL, WIGBR, BLOPB, MYCHJ, RICTY, CHLTR, WOLTR, WOLPM, BARQU, LAWIP, ORITB, STRTD, NEIG2, WOLSU, THICR, HAMD5, LISMO, XYLFA, BRUME, DESPS, PSEHT, SODGM, RHOS4, MYCTU, PHOLL, BURMA, PSEE4, AGRT5, CUPTR, PSEAB, FRAAA, RHIME, PSEFS, MYCS2, RALEH
RXN-3742	RXN-3742: 6.3.2.17	16	HODCD, CARRP, SULMW, BUCCC, MYCGE, BLASB, WIGBR, BLOPB, MYCHJ, CHLTR, WOLTR, LAWIP, ORITB, HELPY, NEIG2, WOLSU, THICR, HAMD5, LISMO, XYLFA, PSEHT, VIBCH, BACA2, YERPE, BACSU, YERPY, SODGM, RHOS4, MYCTU, SHIFL, ERWCT, PHOLL, BURMA, PSEE4, ECO57, BACHK, AGRT5, BACAN, PSEAB, PSEFS, MYCS2, RALEH
1.7.1.13-RXN	1.7.1.13-RXN:	16	HODCD, CARRP, SULMW, BUCCC, MYCGE, BUCAI, BLASB, BLOFL, WIGBR, BLOPB, MYCHJ, CHLTR, WOLTR, WOLPM, BARQU, LAWIP, ORITB, HELPY, STRTD, NEIG2, STRA5, THICR, LACC3, LISMO, XYLFA, DESPS, PSEHT, YERPE, BACSU, ECOLI, RHOS4, MYCTU, SHIFL, ERWCT, PHOLL, BURMA, PSEE4, ECO57, PSEAB, FRAAA, MYCS2, RALEH
2-OCTAPRENYL-6-METHOXYPHENOL-HYDROX-RXN	2-OCTAPRENYL-6-METHOXYPHENOL-HYDROX-RXN: 1.14.3.-	16	HODCD, CARRP, SULMW, BUCCC, MYCGE, BUCAI, BLASB, BAUCH, MYCHJ, RICTY, CHLTR, WOLTR, WOLPM, LAWIP, ORITB, HELPY, STRTD, NEIG2, WOLSU, STRA5, THICR, LACC3, LISMO, XYLFA, BRUME, DESPS, BACA2, BACSU, ECOLI, YERPY, SODGM, RHOS4, MYCTU, SALTI, ERWCT, BACHK, AGRT5, BACAN, FRAAA, RHIME, PSEFS, MYCS2
RIBULPEPIM-RXN	L-ribulose-phosphate 4-epimerase: 5.1.3.4	16	HODCD, CARRP, SULMW, BUCCC, MYCGE, BUCAI, BLASB, BAUCH, BLOFL, WIGBR, BLOPB, RICTY, CHLTR, WOLTR, WOLPM, BARQU, LAWIP, ORITB, HELPY, STRTD, NEIG2, WOLSU, THICR, HAMD5, LISMO, XYLFA, BRUME, DESPS, PSEHT, RHOS4, MYCTU, PHOLL, BURMA, PSEE4, BACHK, AGRT5, BACAN, CUPTR, FRAAA, RHIME, PSEFS, RALEH
ORNDECARBOX-RXN	Ornithine decarboxylase: 4.1.1.17	16	HODCD, CARRP, SULMW, BUCCC, MYCGE, BUCAI, BLASB, BAUCH, BLOFL, WIGBR, BLOPB, MYCHJ, RICTY, CHLTR, WOLTR, WOLPM, LAWIP, ORITB, HELPY, STRTD, NEIG2, WOLSU, STRA5, HAMD5, LACC3, LISMO, XYLFA, DESPS, PSEHT, BACA2, BACSU, SODGM, MYCTU, SALTI, PHOLL, BURMA, BACHK, BACAN, CUPTR, FRAAA, MYCS2, RALEH
RXN0-2441	Trans-aconitate 2-methyltransferase: 2.1.1.144	16	HODCD, CARRP, SULMW, BUCCC, MYCGE, BUCAI, BLASB, BAUCH, BLOFL, WIGBR, BLOPB, MYCHJ, RICTY, CHLTR, WOLTR, WOLPM, BARQU, ORITB, HELPY, STRTD, NEIG2, WOLSU, STRA5, THICR, HAMD5, LACC3, LISMO, XYLFA, DESPS, PSEHT, VIBCH, BACA2, BACSU, SODGM, RHOS4, SALTI, ERWCT, PHOLL, BURMA, BACHK, BACAN, PSEAB
MALTACETYLTRAN-RXN	Maltose O-acetyltransferase: 2.3.1.79	16	HODCD, CARRP, SULMW, BUCCC, MYCGE, BUCAI, BLASB, BAUCH, BLOFL, WIGBR, BLOPB, MYCHJ, RICTY, CHLTR, WOLTR, WOLPM, BARQU, ORITB, HELPY, STRTD, NEIG2, WOLSU, THICR, HAMD5, LISMO, XYLFA, BRUME, BACA2, YERPE, YERPY, SODGM, MYCTU, ERWCT, PHOLL, BURMA, PSEE4, AGRT5, PSEAB, FRAAA, RHIME, MYCS2, RALEH
1.1.1.271-RXN	GDP-L-fucose synthase: 1.1.1.271	16	HODCD, CARRP, SULMW, BUCCC, MYCGE, BUCAI, BLASB, BAUCH, BLOFL, WIGBR, BLOPB, MYCHJ, RICTY, CHLTR, WOLTR, WOLPM, BARQU, ORITB, STRTD, NEIG2, WOLSU, STRA5, THICR, HAMD5, LACC3, LISMO, XYLFA, PSEHT, VIBCH, BACA2, BACSU, MYCTU, ERWCT, PHOLL, BURMA, PSEE4, BACHK, BACAN, PSEAB, FRAAA, RHIME, RALEH
RXN-9025	maltodextrin phosphorylase: 2.4.1.1	16	HODCD, CARRP, SULMW, BUCCC, MYCGE, BUCAI, BLASB, BAUCH, BLOFL, WIGBR, BLOPB, MYCHJ, RICTY, CHLTR, WOLTR, WOLPM, BARQU, ORITB, HELPY, STRTD, NEIG2, WOLSU, HAMD5, LISMO, XYLFA, BRUME, DESPS, PSEHT, BACA2, YERPE, BACSU, SODGM, SHIFL, ERWCT, PHOLL, BURMA, PSEE4, ECO57, BACHK, PSEAB, PSEFS, RALEH
2.7.8.6-RXN	2.7.8.6-RXN:	16	HODCD, CARRP, SULMW, BUCCC, MYCGE, BUCAI, BLASB, BAUCH, BLOFL, WIGBR, BLOPB, MYCHJ, RICTY, CHLTR, WOLTR, WOLPM, BARQU, ORITB, HELPY, STRTD, NEIG2, WOLSU, STRA5, HAMD5, LACC3, LISMO, XYLFA, DESPS, BACA2, YERPE, BACSU, ECOLI, YERPY, RHOS4, MYCTU, SHIFL, PHOLL, PSEE4, ECO57, BACAN, PSEAB, RALEH
5.3.3.10-RXN	5-carboxymethyl-2-hydroxymuconate &delta-isomerase: 5.3.3.10	16	HODCD, CARRP, SULMW, BUCCC, MYCGE, BUCAI, BLASB, BAUCH, BLOFL, WIGBR, BLOPB, MYCHJ, RICTY, CHLTR, WOLTR, WOLPM, BARQU, ORITB, HELPY, STRTD, NEIG2, WOLSU, STRA5, THICR, HAMD5, LACC3, LISMO, XYLFA, DESPS, BACA2, BACSU, ECOLI, SODGM, RHOS4, MYCTU, ERWCT, ECO57, BACHK, BACAN, FRAAA, RHIME, PSEFS
ALANINE-DEHYDROGENASE-RXN	Alanine dehydrogenase: 1.4.1.1	16	HODCD, CARRP, SULMW, BUCCC, MYCGE, BUCAI, BLASB, BAUCH, BLOFL, WIGBR, BLOPB, MYCHJ, RICTY, CHLTR, WOLTR, WOLPM, BARQU, LAWIP, ORITB, STRTD, NEIG2, STRA5, THICR, HAMD5, LISMO, XYLFA, BRUME, YERPE, ECOLI, YERPY, SODGM, SHIFL, ERWCT, PHOLL, BURMA, PSEE4, ECO57, AGRT5, CUPTR, PSEAB, FRAAA, PSEFS
1.6.4.4-RXN	1.6.4.4-RXN:	16	HODCD, CARRP, SULMW, BUCCC, MYCGE, BUCAI, BLASB, BAUCH, BLOFL, WIGBR, BLOPB, MYCHJ, RICTY, CHLTR, WOLTR, WOLPM, BARQU, LAWIP, ORITB, HELPY, STRTD, WOLSU, STRA5, HAMD5, LACC3, LISMO, XYLFA, BRUME, DESPS, BACA2, BACSU, RHOS4, MYCTU, PHOLL, BURMA, BACHK, AGRT5, BACAN, FRAAA, RHIME, MYCS2, RALEH
DNA-LIGASE-ATP-RXN	DNA-LIGASE-ATP-RXN:	16	HODCD, CARRP, SULMW, BUCCC, MYCGE, BUCAI, BLASB, BAUCH, BLOFL, WIGBR, BLOPB, MYCHJ, RICTY, CHLTR, WOLTR, WOLPM, BARQU, LAWIP, ORITB, HELPY, STRTD, WOLSU, STRA5, HAMD5, LACC3, LISMO, XYLFA, BRUME, DESPS, YERPE, BACSU, ECOLI, YERPY, SODGM, SALTI, SHIFL, ERWCT, PHOLL, BURMA, ECO57, BACHK, BACAN
ISOVALERYL-COA-FAD-RXN	Isovaleryl-CoA dehydrogenase: 1.3.99.10	16	HODCD, CARRP, SULMW, BUCCC, MYCGE, BUCAI, BLASB, BAUCH, BLOFL, WIGBR, BLOPB, MYCHJ, RICTY, CHLTR, WOLTR, WOLPM, BARQU, LAWIP, ORITB, HELPY, STRTD, NEIG2, STRA5, THICR, HAMD5, LACC3, LISMO, XYLFA, DESPS, VIBCH, BACA2, YERPE, BACSU, SODGM, MYCTU, SALTI, SHIFL, ERWCT, PHOLL, ECO57, BACHK, BACAN
RXN0-2201	RXN0-2201: 1.1.1.276	16	HODCD, CARRP, SULMW, BUCCC, MYCGE, BUCAI, BLASB, BAUCH, BLOFL, WIGBR, BLOPB, MYCHJ, RICTY, CHLTR, WOLTR, WOLPM, BARQU, LAWIP, ORITB, HELPY, STRTD, NEIG2, THICR, HAMD5, LACC3, LISMO, BRUME, PSEHT, VIBCH, BACA2, YERPE, BACSU, ECOLI, RHOS4, MYCTU, PSEE4, BACHK, BACAN, CUPTR, FRAAA, RHIME, RALEH
TRE6PHYDRO-RXN	&alpha,&alpha-phosphotrehalase: 3.2.1.93	16	HODCD, CARRP, SULMW, BUCCC, MYCGE, BUCAI, BLASB, BAUCH, BLOFL, WIGBR, BLOPB, MYCHJ, RICTY, CHLTR, WOLTR, WOLPM, BARQU, LAWIP, ORITB, HELPY, STRTD, NEIG2, WOLSU, THICR, HAMD5, LISMO, XYLFA, BRUME, DESPS, PSEHT, SODGM, RHOS4, MYCTU, BURMA, PSEE4, AGRT5, CUPTR, PSEAB, FRAAA, RHIME, MYCS2, RALEH
HIPPURATE-HYDROLASE-RXN	HIPPURATE-HYDROLASE-RXN:	16	HODCD, CARRP, SULMW, BUCCC, MYCGE, BUCAI, BLASB, BAUCH, BLOFL, WIGBR, BLOPB, MYCHJ, RICTY, CHLTR, WOLTR, WOLPM, BARQU, LAWIP, ORITB, HELPY, STRTD, NEIG2, WOLSU, STRA5, HAMD5, LISMO, XYLFA, BRUME, PSEHT, VIBCH, BACA2, YERPE, BACSU, ECOLI, YERPY, MYCTU, SALTI, SHIFL, PHOLL, PSEE4, BACHK, FRAAA
PHOSPHORIBULOKINASE-RXN	Phosphoribulokinase: 2.7.1.19	16	HODCD, CARRP, SULMW, BUCCC, MYCGE, BUCAI, BLASB, BAUCH, BLOFL, WIGBR, BLOPB, MYCHJ, RICTY, CHLTR, WOLTR, WOLPM, BARQU, LAWIP, ORITB, HELPY, STRTD, NEIG2, WOLSU, STRA5, HAMD5, LACC3, LISMO, XYLFA, BRUME, DESPS, BACA2, BACSU, MYCTU, BURMA, PSEE4, BACHK, AGRT5, BACAN, PSEAB, FRAAA, PSEFS, MYCS2
2.7.7.13-RXN	Mannose-1-phosphate guanylyltransferase: 2.7.7.13	16	HODCD, CARRP, SULMW, BUCCC, MYCGE, BUCAI, BLASB, BAUCH, BLOFL, WIGBR, BLOPB, MYCHJ, RICTY, CHLTR, WOLTR, WOLPM, BARQU, LAWIP, ORITB, HELPY, STRTD, NEIG2, WOLSU, STRA5, HAMD5, LACC3, LISMO, XYLFA, VIBCH, BACA2, BACSU, ECOLI, YERPY, SODGM, RHOS4, SALTI, PHOLL, PSEE4, AGRT5, CUPTR, RHIME, MYCS2
RXN-7911	RXN-7911:	16	HODCD, CARRP, SULMW, BUCCC, MYCGE, BUCAI, BLASB, BAUCH, BLOFL, WIGBR, BLOPB, MYCHJ, RICTY, CHLTR, WOLTR, WOLPM, BARQU, LAWIP, ORITB, HELPY, STRTD, NEIG2, WOLSU, STRA5, THICR, HAMD5, LISMO, XYLFA, BRUME, DESPS, YERPE, SODGM, RHOS4, MYCTU, SALTI, SHIFL, PHOLL, PSEE4, ECO57, FRAAA, RHIME, RALEH
MUCONATE-CYCLOISOMERASE-RXN	Muconate cycloisomerase: 5.5.1.1	16	HODCD, CARRP, SULMW, BUCCC, MYCGE, BUCAI, BLASB, BAUCH, BLOFL, WIGBR, BLOPB, MYCHJ, RICTY, CHLTR, WOLTR, WOLPM, BARQU, LAWIP, ORITB, HELPY, STRTD, NEIG2, WOLSU, STRA5, THICR, HAMD5, LISMO, XYLFA, DESPS, PSEHT, VIBCH, BACA2, YERPE, BACSU, ECOLI, YERPY, SODGM, MYCTU, SHIFL, PHOLL, ECO57, FRAAA
ADENINE-DEAMINASE-RXN	adenine deaminase: 3.5.4.2	16	HODCD, CARRP, SULMW, BUCCC, MYCGE, BUCAI, BLASB, BAUCH, BLOFL, WIGBR, BLOPB, MYCHJ, RICTY, CHLTR, WOLTR, WOLPM, BARQU, LAWIP, ORITB, HELPY, STRTD, NEIG2, WOLSU, STRA5, THICR, HAMD5, LACC3, XYLFA, PSEHT, VIBCH, YERPE, YERPY, SODGM, MYCTU, SALTI, ERWCT, PHOLL, BURMA, PSEE4, CUPTR, PSEAB, PSEFS
RXN0-305	Hydroxypyruvate isomerase: 5.3.1.22	16	HODCD, CARRP, SULMW, BUCCC, MYCGE, BUCAI, BLASB, BAUCH, BLOFL, WIGBR, BLOPB, MYCHJ, RICTY, CHLTR, WOLTR, WOLPM, BARQU, LAWIP, ORITB, HELPY, STRTD, NEIG2, WOLSU, STRA5, THICR, HAMD5, LACC3, LISMO, XYLFA, DESPS, PSEHT, VIBCH, BACA2, YERPE, BACSU, RHOS4, MYCTU, PHOLL, BACHK, AGRT5, BACAN, FRAAA
XYLISOM-RXN	Xylose isomerase: 5.3.1.5	16	HODCD, CARRP, SULMW, BUCCC, MYCGE, BUCAI, BLASB, BAUCH, BLOFL, WIGBR, BLOPB, MYCHJ, RICTY, CHLTR, WOLTR, WOLPM, BARQU, LAWIP, ORITB, HELPY, STRTD, NEIG2, WOLSU, STRA5, THICR, HAMD5, LACC3, LISMO, XYLFA, DESPS, PSEHT, VIBCH, SODGM, MYCTU, BURMA, PSEE4, BACHK, BACAN, CUPTR, PSEAB, FRAAA, RALEH
3.2.1.141-RXN	4-&alpha-D-{(1->4)-&alpha-D-glucano}-trehalose trehalohydrolase: 3.2.1.141	16	HODCD, CARRP, SULMW, BUCCC, MYCGE, BUCAI, BLASB, BAUCH, BLOFL, WIGBR, BLOPB, MYCHJ, RICTY, CHLTR, WOLTR, WOLPM, BARQU, LAWIP, ORITB, HELPY, STRTD, NEIG2, WOLSU, STRA5, THICR, HAMD5, LACC3, LISMO, XYLFA, BRUME, DESPS, VIBCH, BACA2, YERPE, BACSU, ECOLI, YERPY, SODGM, ERWCT, PHOLL, ECO57, RHIME
R342-RXN	Cobaltochelatase: 6.6.1.2	15	CARRP, SULMW, BUCCC, MYCGE, BUCAI, BLASB, BAUCH, BLOFL, WIGBR, BLOPB, MYCHJ, RICTY, CHLTR, WOLTR, WOLPM, ORITB, HELPY, STRTD, NEIG2, WOLSU, STRA5, THICR, HAMD5, LACC3, LISMO, XYLFA, PSEHT, VIBCH, BACA2, YERPE, BACSU, ECOLI, YERPY, SODGM, SALTI, SHIFL, ERWCT, PHOLL, ECO57, BACHK, BACAN, PSEFS, RALEH
GUANPHOSPHOR-RXN	Guanosine phosphorylase: 2.4.2.15	15	HODCD, CARRP, SULMW, BUCCC, BLASB, BAUCH, BLOFL, WIGBR, BLOPB, RICTY, CHLTR, WOLTR, WOLPM, BARQU, LAWIP, ORITB, STRTD, NEIG2, WOLSU, THICR, HAMD5, LACC3, LISMO, XYLFA, BRUME, DESPS, PSEHT, BACA2, YERPE, BACSU, YERPY, MYCTU, SHIFL, ERWCT, BURMA, PSEE4, ECO57, BACHK, CUPTR, PSEAB, PSEFS, MYCS2, RALEH
RXN0-385	RXN0-385: 3.6.1.-	15	HODCD, CARRP, SULMW, BUCCC, MYCGE, BLASB, BAUCH, BLOFL, WIGBR, BLOPB, MYCHJ, RICTY, CHLTR, WOLTR, WOLPM, LAWIP, ORITB, HELPY, NEIG2, WOLSU, STRA5, THICR, LACC3, LISMO, BRUME, VIBCH, BACA2, YERPE, BACSU, ECOLI, YERPY, SODGM, RHOS4, MYCTU, BURMA, PSEE4, AGRT5, BACAN, PSEAB, FRAAA, RHIME, PSEFS, MYCS2
RXN-9106	Trans-octaprenyltranstransferase: 2.5.1.-	15	HODCD, CARRP, SULMW, BUCCC, MYCGE, BUCAI, BAUCH, BLOFL, WIGBR, BLOPB, MYCHJ, RICTY, CHLTR, WOLTR, WOLPM, BARQU, LAWIP, HELPY, STRTD, WOLSU, STRA5, THICR, LACC3, LISMO, BRUME, VIBCH, BACA2, BACSU, ECOLI, YERPY, SODGM, RHOS4, MYCTU, SALTI, PHOLL, BACHK, AGRT5, BACAN, CUPTR, FRAAA, RHIME, MYCS2, RALEH
RXN-9139	RXN-9139:	15	HODCD, CARRP, SULMW, BUCCC, MYCGE, BUCAI, BAUCH, BLOFL, WIGBR, BLOPB, MYCHJ, RICTY, CHLTR, WOLTR, WOLPM, BARQU, LAWIP, HELPY, STRTD, WOLSU, STRA5, THICR, LACC3, LISMO, BRUME, VIBCH, BACA2, BACSU, ECOLI, YERPY, SODGM, RHOS4, MYCTU, SALTI, PHOLL, BACHK, AGRT5, BACAN, CUPTR, FRAAA, RHIME, MYCS2, RALEH
RXN-9138	RXN-9138:	15	HODCD, CARRP, SULMW, BUCCC, MYCGE, BUCAI, BAUCH, BLOFL, WIGBR, BLOPB, MYCHJ, RICTY, CHLTR, WOLTR, WOLPM, BARQU, LAWIP, HELPY, STRTD, WOLSU, STRA5, THICR, LACC3, LISMO, BRUME, VIBCH, BACA2, BACSU, ECOLI, YERPY, SODGM, RHOS4, MYCTU, SALTI, PHOLL, BACHK, AGRT5, BACAN, CUPTR, FRAAA, RHIME, MYCS2, RALEH
TRANS-OCTAPRENYLTRANSTRANSFERASE-RXN	Trans-octaprenyltranstransferase: 2.5.1.11	15	HODCD, CARRP, SULMW, BUCCC, MYCGE, BUCAI, BAUCH, BLOFL, WIGBR, BLOPB, MYCHJ, RICTY, CHLTR, WOLTR, WOLPM, BARQU, LAWIP, HELPY, STRTD, WOLSU, STRA5, THICR, LACC3, LISMO, BRUME, VIBCH, BACA2, BACSU, ECOLI, YERPY, SODGM, RHOS4, MYCTU, SALTI, PHOLL, BACHK, AGRT5, BACAN, CUPTR, FRAAA, RHIME, MYCS2, RALEH
RXN-9364	RXN-9364:	15	HODCD, CARRP, SULMW, BUCCC, MYCGE, BUCAI, BAUCH, BLOFL, WIGBR, BLOPB, MYCHJ, RICTY, CHLTR, WOLTR, WOLPM, BARQU, LAWIP, HELPY, STRTD, WOLSU, STRA5, THICR, LACC3, LISMO, BRUME, VIBCH, BACA2, BACSU, ECOLI, YERPY, SODGM, RHOS4, MYCTU, SALTI, PHOLL, BACHK, AGRT5, BACAN, CUPTR, FRAAA, RHIME, MYCS2, RALEH
TRYPTOPHAN-AMINOTRANSFERASE-RXN	Tryptophan aminotransferase: 2.6.1.27	15	HODCD, CARRP, SULMW, BUCCC, MYCGE, BUCAI, BLASB, MYCHJ, RICTY, CHLTR, WOLTR, WOLPM, BARQU, LAWIP, ORITB, HELPY, STRTD, NEIG2, WOLSU, STRA5, THICR, HAMD5, LISMO, BRUME, PSEHT, VIBCH, BACA2, YERPE, BACSU, ECOLI, YERPY, MYCTU, SHIFL, ERWCT, PHOLL, ECO57, BACHK, AGRT5, BACAN, CUPTR, FRAAA, RHIME, MYCS2
RXN3O-4157	RXN3O-4157: 2.6.1.58	15	HODCD, CARRP, SULMW, BUCCC, MYCGE, BUCAI, BLASB, MYCHJ, RICTY, CHLTR, WOLTR, WOLPM, BARQU, LAWIP, ORITB, HELPY, STRTD, NEIG2, WOLSU, STRA5, THICR, HAMD5, LISMO, BRUME, PSEHT, VIBCH, BACA2, YERPE, BACSU, ECOLI, YERPY, MYCTU, SHIFL, ERWCT, PHOLL, ECO57, BACHK, AGRT5, BACAN, CUPTR, FRAAA, RHIME, MYCS2
325-BISPHOSPHATE-NUCLEOTIDASE-RXN	3'(2'),5'-bisphosphate nucleotidase: 3.1.3.7	15	HODCD, CARRP, SULMW, BUCCC, MYCGE, BUCAI, BLASB, BLOFL, WIGBR, BLOPB, MYCHJ, WOLTR, WOLPM, BARQU, LAWIP, ORITB, HELPY, STRTD, NEIG2, WOLSU, STRA5, THICR, HAMD5, LACC3, LISMO, XYLFA, DESPS, VIBCH, BACA2, ECOLI, SODGM, RHOS4, SALTI, PHOLL, BURMA, BACHK, AGRT5, BACAN, CUPTR, FRAAA, RHIME, PSEFS, RALEH
2.6.1.28-RXN	Tryptophan--phenylpyruvate aminotransferase: 2.6.1.28	15	HODCD, CARRP, SULMW, BUCCC, MYCGE, BUCAI, BLASB, MYCHJ, RICTY, CHLTR, WOLTR, WOLPM, BARQU, LAWIP, ORITB, HELPY, STRTD, NEIG2, WOLSU, STRA5, THICR, HAMD5, LISMO, BRUME, PSEHT, VIBCH, BACA2, YERPE, BACSU, ECOLI, YERPY, MYCTU, SHIFL, ERWCT, PHOLL, ECO57, BACHK, AGRT5, BACAN, CUPTR, FRAAA, RHIME, MYCS2
RXN-7708	RXN-7708: NA	15	HODCD, CARRP, SULMW, BUCCC, MYCGE, BUCAI, BLASB, MYCHJ, RICTY, CHLTR, WOLTR, WOLPM, BARQU, LAWIP, ORITB, HELPY, STRTD, NEIG2, WOLSU, STRA5, THICR, HAMD5, LISMO, BRUME, PSEHT, VIBCH, BACA2, YERPE, BACSU, ECOLI, YERPY, MYCTU, SHIFL, ERWCT, PHOLL, ECO57, BACHK, AGRT5, BACAN, CUPTR, FRAAA, RHIME, MYCS2
2.6.1.58-RXN	Phenylalanine(histidine) aminotransferase: 2.6.1.58	15	HODCD, CARRP, SULMW, BUCCC, MYCGE, BUCAI, BLASB, MYCHJ, RICTY, CHLTR, WOLTR, WOLPM, BARQU, LAWIP, ORITB, HELPY, STRTD, NEIG2, WOLSU, STRA5, THICR, HAMD5, LISMO, BRUME, PSEHT, VIBCH, BACA2, YERPE, BACSU, ECOLI, YERPY, MYCTU, SHIFL, ERWCT, PHOLL, ECO57, BACHK, AGRT5, BACAN, CUPTR, FRAAA, RHIME, MYCS2
SUGAR-PHOSPHATASE-RXN	Sugar-phosphatase: 3.1.3.23	15	HODCD, CARRP, SULMW, BUCCC, MYCGE, BUCAI, BLASB, BAUCH, WIGBR, MYCHJ, RICTY, CHLTR, WOLTR, WOLPM, BARQU, LAWIP, ORITB, HELPY, NEIG2, WOLSU, THICR, HAMD5, LISMO, XYLFA, BRUME, DESPS, PSEHT, VIBCH, BACSU, ECOLI, YERPY, SODGM, RHOS4, MYCTU, BURMA, PSEE4, AGRT5, CUPTR, PSEAB, FRAAA, RHIME, PSEFS, RALEH
HEXENEDIOATE-AUTOTRANSFORMATION-RXN	HEXENEDIOATE-AUTOTRANSFORMATION-RXN: NA	15	HODCD, CARRP, SULMW, BUCCC, MYCGE, BUCAI, BLASB, BAUCH, BLOFL, WIGBR, BLOPB, MYCHJ, RICTY, CHLTR, BARQU, LAWIP, ORITB, HELPY, STRTD, NEIG2, WOLSU, STRA5, THICR, HAMD5, LACC3, LISMO, XYLFA, DESPS, PSEHT, VIBCH, BACA2, BACSU, YERPY, SODGM, MYCTU, SALTI, SHIFL, ERWCT, PHOLL, ECO57, BACHK, BACAN, FRAAA
4-COUMARATE--COA-LIGASE-RXN	4-coumarate--CoA ligase: 6.2.1.12	15	HODCD, CARRP, SULMW, BUCCC, MYCGE, BUCAI, BLASB, BAUCH, BLOFL, WIGBR, BLOPB, MYCHJ, RICTY, CHLTR, WOLTR, WOLPM, LAWIP, ORITB, HELPY, STRTD, NEIG2, STRA5, THICR, HAMD5, LACC3, LISMO, BRUME, VIBCH, BACA2, BACSU, ECOLI, YERPY, SODGM, RHOS4, BURMA, PSEE4, AGRT5, BACAN, CUPTR, PSEAB, RHIME, PSEFS, RALEH
ADENOSYLHOMOCYSTEINASE-RXN	Adenosylhomocysteinase: 3.3.1.1	15	HODCD, CARRP, SULMW, BUCCC, MYCGE, BUCAI, BLASB, BAUCH, BLOFL, WIGBR, BLOPB, MYCHJ, RICTY, CHLTR, WOLTR, WOLPM, ORITB, HELPY, STRTD, NEIG2, WOLSU, STRA5, THICR, HAMD5, LACC3, LISMO, DESPS, PSEHT, VIBCH, BACA2, YERPE, BACSU, ECOLI, YERPY, SODGM, SALTI, SHIFL, ERWCT, PHOLL, ECO57, BACHK, BACAN, MYCS2
D-ALANINE-AMINOTRANSFERASE-RXN	D-ALANINE-AMINOTRANSFERASE-RXN:	15	HODCD, CARRP, SULMW, BUCCC, MYCGE, BUCAI, BLASB, BAUCH, BLOFL, WIGBR, BLOPB, MYCHJ, RICTY, CHLTR, WOLTR, WOLPM, BARQU, ORITB, HELPY, STRTD, NEIG2, WOLSU, STRA5, HAMD5, LACC3, XYLFA, PSEHT, VIBCH, YERPE, ECOLI, YERPY, SODGM, RHOS4, MYCTU, SALTI, SHIFL, PHOLL, PSEE4, ECO57, PSEAB, FRAAA, PSEFS, MYCS2
LTARTDEHYDRA-RXN	L(+)-tartrate dehydratase: 4.2.1.32	15	HODCD, CARRP, SULMW, BUCCC, MYCGE, BUCAI, BLASB, BAUCH, BLOFL, WIGBR, BLOPB, MYCHJ, RICTY, CHLTR, WOLTR, WOLPM, BARQU, ORITB, HELPY, STRTD, NEIG2, STRA5, THICR, HAMD5, LACC3, LISMO, BRUME, PSEHT, BACA2, YERPE, BACSU, SODGM, MYCTU, ERWCT, PHOLL, PSEE4, BACHK, AGRT5, CUPTR, FRAAA, RHIME, MYCS2, RALEH
RXNI-2	RXNI-2: 2.8.3.5	15	HODCD, CARRP, SULMW, BUCCC, MYCGE, BUCAI, BLASB, BAUCH, BLOFL, WIGBR, BLOPB, MYCHJ, RICTY, CHLTR, WOLTR, WOLPM, BARQU, LAWIP, ORITB, STRTD, NEIG2, WOLSU, STRA5, THICR, HAMD5, LACC3, LISMO, XYLFA, BRUME, DESPS, VIBCH, YERPE, ECOLI, YERPY, SODGM, SALTI, SHIFL, ERWCT, PHOLL, ECO57, BACHK, CUPTR, RHIME
RXN0-2043	RXN0-2043: NA	15	HODCD, CARRP, SULMW, BUCCC, MYCGE, BUCAI, BLASB, BAUCH, BLOFL, WIGBR, BLOPB, MYCHJ, RICTY, CHLTR, WOLTR, WOLPM, BARQU, LAWIP, ORITB, HELPY, NEIG2, WOLSU, THICR, HAMD5, LACC3, LISMO, XYLFA, BRUME, DESPS, VIBCH, BACA2, YERPE, BACSU, YERPY, SODGM, MYCTU, SALTI, SHIFL, ERWCT, ECO57, BACHK, BACAN, MYCS2
RXN-8751	RXN-8751: NA	15	HODCD, CARRP, SULMW, BUCCC, MYCGE, BUCAI, BLASB, BAUCH, BLOFL, WIGBR, BLOPB, MYCHJ, RICTY, CHLTR, WOLTR, WOLPM, BARQU, LAWIP, ORITB, HELPY, NEIG2, WOLSU, STRA5, THICR, HAMD5, LACC3, LISMO, XYLFA, BRUME, DESPS, PSEHT, VIBCH, YERPE, YERPY, SODGM, MYCTU, SALTI, SHIFL, ERWCT, PHOLL, ECO57, BACHK, BACAN
RXN-8752	RXN-8752: NA	15	HODCD, CARRP, SULMW, BUCCC, MYCGE, BUCAI, BLASB, BAUCH, BLOFL, WIGBR, BLOPB, MYCHJ, RICTY, CHLTR, WOLTR, WOLPM, BARQU, LAWIP, ORITB, HELPY, NEIG2, WOLSU, STRA5, THICR, HAMD5, LACC3, LISMO, XYLFA, BRUME, DESPS, PSEHT, VIBCH, YERPE, YERPY, SODGM, MYCTU, SALTI, SHIFL, ERWCT, PHOLL, ECO57, BACHK, BACAN
RXN-8753	RXN-8753: NA	15	HODCD, CARRP, SULMW, BUCCC, MYCGE, BUCAI, BLASB, BAUCH, BLOFL, WIGBR, BLOPB, MYCHJ, RICTY, CHLTR, WOLTR, WOLPM, BARQU, LAWIP, ORITB, HELPY, NEIG2, WOLSU, STRA5, THICR, HAMD5, LACC3, LISMO, XYLFA, BRUME, DESPS, PSEHT, VIBCH, YERPE, YERPY, SODGM, MYCTU, SALTI, SHIFL, ERWCT, PHOLL, ECO57, BACHK, BACAN
RXN-8754	RXN-8754: NA	15	HODCD, CARRP, SULMW, BUCCC, MYCGE, BUCAI, BLASB, BAUCH, BLOFL, WIGBR, BLOPB, MYCHJ, RICTY, CHLTR, WOLTR, WOLPM, BARQU, LAWIP, ORITB, HELPY, NEIG2, WOLSU, STRA5, THICR, HAMD5, LACC3, LISMO, XYLFA, BRUME, DESPS, PSEHT, VIBCH, YERPE, YERPY, SODGM, MYCTU, SALTI, SHIFL, ERWCT, PHOLL, ECO57, BACHK, BACAN
BETA-PHOSPHOGLUCOMUTASE-RXN	&beta-phosphoglucomutase: 5.4.2.6	15	HODCD, CARRP, SULMW, BUCCC, MYCGE, BUCAI, BLASB, BAUCH, BLOFL, WIGBR, BLOPB, MYCHJ, RICTY, CHLTR, WOLTR, WOLPM, BARQU, LAWIP, ORITB, HELPY, WOLSU, STRA5, THICR, HAMD5, LISMO, BRUME, PSEHT, VIBCH, BACA2, ECOLI, SODGM, RHOS4, MYCTU, PHOLL, BURMA, PSEE4, BACHK, AGRT5, BACAN, CUPTR, RHIME, MYCS2, RALEH
NITRIC-OXIDE-REDUCTASE-RXN	Nitric-oxide reductase: 1.7.99.7	15	HODCD, CARRP, SULMW, BUCCC, MYCGE, BUCAI, BLASB, BAUCH, BLOFL, WIGBR, BLOPB, MYCHJ, RICTY, CHLTR, WOLTR, WOLPM, BARQU, LAWIP, ORITB, HELPY, STRTD, WOLSU, STRA5, THICR, HAMD5, LACC3, LISMO, XYLFA, DESPS, VIBCH, BACA2, YERPE, ECOLI, YERPY, SODGM, MYCTU, SALTI, PHOLL, PSEE4, ECO57, BACAN, FRAAA, MYCS2
INOSINE-NUCLEOSIDASE-RXN	Inosine nucleosidase: 3.2.2.2	15	HODCD, CARRP, SULMW, BUCCC, MYCGE, BUCAI, BLASB, BAUCH, BLOFL, WIGBR, BLOPB, MYCHJ, RICTY, CHLTR, WOLTR, WOLPM, BARQU, LAWIP, ORITB, HELPY, STRTD, NEIG2, WOLSU, THICR, HAMD5, LACC3, LISMO, XYLFA, DESPS, PSEHT, VIBCH, BACA2, YERPE, BACSU, YERPY, SODGM, PHOLL, BURMA, CUPTR, PSEAB, FRAAA, MYCS2, RALEH
RXN0-5297	RXN0-5297: 3.2.1.86	15	HODCD, CARRP, SULMW, BUCCC, MYCGE, BUCAI, BLASB, BAUCH, BLOFL, WIGBR, BLOPB, MYCHJ, RICTY, CHLTR, WOLTR, WOLPM, BARQU, LAWIP, ORITB, HELPY, STRTD, NEIG2, WOLSU, THICR, HAMD5, XYLFA, BRUME, DESPS, PSEHT, SODGM, RHOS4, MYCTU, PHOLL, BURMA, PSEE4, ECO57, AGRT5, CUPTR, PSEAB, FRAAA, RHIME, PSEFS, RALEH
RXN-7710	1,4-&alpha-glucan branching enzyme: 2.4.1.18	15	HODCD, CARRP, SULMW, BUCCC, MYCGE, BUCAI, BLASB, BAUCH, BLOFL, WIGBR, BLOPB, MYCHJ, RICTY, CHLTR, WOLTR, WOLPM, BARQU, LAWIP, ORITB, HELPY, STRTD, NEIG2, WOLSU, HAMD5, LISMO, XYLFA, BRUME, DESPS, PSEHT, BACA2, YERPE, BACSU, SODGM, MYCTU, SHIFL, ERWCT, PHOLL, PSEE4, ECO57, BACHK, PSEAB, MYCS2, RALEH
ADENOSINE-NUCLEOSIDASE-RXN	Adenosine nucleosidase: 3.2.2.7	15	HODCD, CARRP, SULMW, BUCCC, MYCGE, BUCAI, BLASB, BAUCH, BLOFL, WIGBR, BLOPB, MYCHJ, RICTY, CHLTR, WOLTR, WOLPM, BARQU, LAWIP, ORITB, HELPY, STRTD, NEIG2, WOLSU, THICR, HAMD5, LACC3, LISMO, XYLFA, DESPS, PSEHT, VIBCH, BACA2, YERPE, BACSU, YERPY, SODGM, PHOLL, BURMA, CUPTR, PSEAB, FRAAA, MYCS2, RALEH
1.1.1.215-RXN	Gluconate 2-dehydrogenase: 1.1.1.215	15	HODCD, CARRP, SULMW, BUCCC, MYCGE, BUCAI, BLASB, BAUCH, BLOFL, WIGBR, BLOPB, MYCHJ, RICTY, CHLTR, WOLTR, WOLPM, BARQU, LAWIP, ORITB, HELPY, STRTD, NEIG2, WOLSU, THICR, HAMD5, LACC3, LISMO, XYLFA, DESPS, PSEHT, VIBCH, BACSU, YERPY, SODGM, RHOS4, MYCTU, PHOLL, BURMA, AGRT5, FRAAA, RHIME, MYCS2, RALEH
RXN0-366	RXN0-366: 3.2.2.1	15	HODCD, CARRP, SULMW, BUCCC, MYCGE, BUCAI, BLASB, BAUCH, BLOFL, WIGBR, BLOPB, MYCHJ, RICTY, CHLTR, WOLTR, WOLPM, BARQU, LAWIP, ORITB, HELPY, STRTD, NEIG2, WOLSU, THICR, HAMD5, LACC3, LISMO, XYLFA, DESPS, PSEHT, VIBCH, BACA2, YERPE, BACSU, YERPY, SODGM, PHOLL, BURMA, CUPTR, PSEAB, FRAAA, MYCS2, RALEH
CHLORAMPHENICOL-O-ACETYLTRANSFERASE-RXN	CHLORAMPHENICOL-O-ACETYLTRANSFERASE-RXN:	15	HODCD, CARRP, SULMW, BUCCC, MYCGE, BUCAI, BLASB, BAUCH, BLOFL, WIGBR, BLOPB, MYCHJ, RICTY, CHLTR, WOLTR, WOLPM, BARQU, LAWIP, ORITB, HELPY, STRTD, NEIG2, WOLSU, THICR, HAMD5, LACC3, LISMO, XYLFA, BACA2, YERPE, BACSU, ECOLI, SODGM, MYCTU, SALTI, BURMA, ECO57, CUPTR, FRAAA, RHIME, PSEFS, MYCS2, RALEH
RXN-7669	1,4-&alpha-glucan branching enzyme: 2.4.1.18	15	HODCD, CARRP, SULMW, BUCCC, MYCGE, BUCAI, BLASB, BAUCH, BLOFL, WIGBR, BLOPB, MYCHJ, RICTY, CHLTR, WOLTR, WOLPM, BARQU, LAWIP, ORITB, HELPY, STRTD, NEIG2, WOLSU, HAMD5, LISMO, XYLFA, BRUME, DESPS, PSEHT, BACA2, YERPE, BACSU, SODGM, MYCTU, SHIFL, ERWCT, PHOLL, PSEE4, ECO57, BACHK, PSEAB, MYCS2, RALEH
SARCOX-RXN	Sarcosine oxidase: 1.5.3.1	15	HODCD, CARRP, SULMW, BUCCC, MYCGE, BUCAI, BLASB, BAUCH, BLOFL, WIGBR, BLOPB, MYCHJ, RICTY, CHLTR, WOLTR, WOLPM, BARQU, LAWIP, ORITB, HELPY, STRTD, NEIG2, WOLSU, STRA5, HAMD5, LACC3, LISMO, XYLFA, PSEHT, VIBCH, YERPE, BACSU, ECOLI, YERPY, MYCTU, SALTI, SHIFL, ERWCT, PHOLL, BURMA, ECO57, BACAN, RALEH
DCYSDESULF-RXN	D-cysteine desulfhydrase: 4.4.1.15	15	HODCD, CARRP, SULMW, BUCCC, MYCGE, BUCAI, BLASB, BAUCH, BLOFL, WIGBR, BLOPB, MYCHJ, RICTY, CHLTR, WOLTR, WOLPM, BARQU, LAWIP, ORITB, HELPY, STRTD, NEIG2, WOLSU, STRA5, HAMD5, LACC3, LISMO, XYLFA, BRUME, VIBCH, BACA2, BACSU, RHOS4, MYCTU, PHOLL, PSEE4, AGRT5, CUPTR, PSEAB, FRAAA, RHIME, MYCS2, RALEH
MALTODEXGLUCOSID-RXN	&alpha-glucosidase: 3.2.1.20	15	HODCD, CARRP, SULMW, BUCCC, MYCGE, BUCAI, BLASB, BAUCH, BLOFL, WIGBR, BLOPB, MYCHJ, RICTY, CHLTR, WOLTR, WOLPM, BARQU, LAWIP, ORITB, HELPY, STRTD, NEIG2, WOLSU, STRA5, THICR, HAMD5, LISMO, XYLFA, BRUME, DESPS, VIBCH, BACA2, BACSU, SODGM, ERWCT, PHOLL, BURMA, PSEE4, BACAN, CUPTR, PSEAB, PSEFS, RALEH
RXN0-5183	RXN0-5183: 3.2.1.20	15	HODCD, CARRP, SULMW, BUCCC, MYCGE, BUCAI, BLASB, BAUCH, BLOFL, WIGBR, BLOPB, MYCHJ, RICTY, CHLTR, WOLTR, WOLPM, BARQU, LAWIP, ORITB, HELPY, STRTD, NEIG2, WOLSU, STRA5, THICR, HAMD5, LISMO, XYLFA, BRUME, DESPS, VIBCH, BACA2, BACSU, SODGM, ERWCT, PHOLL, BURMA, PSEE4, BACAN, CUPTR, PSEAB, PSEFS, RALEH
HYDGLUTSYN-RXN	2-hydroxyglutarate synthase: 2.3.3.11	15	HODCD, CARRP, SULMW, BUCCC, MYCGE, BUCAI, BLASB, BAUCH, BLOFL, WIGBR, BLOPB, MYCHJ, RICTY, CHLTR, WOLTR, WOLPM, BARQU, LAWIP, ORITB, HELPY, STRTD, NEIG2, WOLSU, STRA5, THICR, HAMD5, LACC3, XYLFA, BRUME, PSEHT, VIBCH, ECOLI, SODGM, RHOS4, BURMA, PSEE4, AGRT5, CUPTR, PSEAB, FRAAA, RHIME, PSEFS, RALEH
CELLULOSE-SYNTHASE-UDP-FORMING-RXN	Cellulose synthase (UDP-forming): 2.4.1.12	15	HODCD, CARRP, SULMW, BUCCC, MYCGE, BUCAI, BLASB, BAUCH, BLOFL, WIGBR, BLOPB, MYCHJ, RICTY, CHLTR, WOLTR, WOLPM, BARQU, LAWIP, ORITB, HELPY, STRTD, NEIG2, WOLSU, STRA5, THICR, HAMD5, LACC3, LISMO, XYLFA, DESPS, VIBCH, YERPE, BACSU, YERPY, MYCTU, PHOLL, PSEE4, BACHK, BACAN, PSEAB, FRAAA, MYCS2, RALEH
RXN-7682	RXN-7682: 1.17.1.4	15	HODCD, CARRP, SULMW, BUCCC, MYCGE, BUCAI, BLASB, BAUCH, BLOFL, WIGBR, BLOPB, MYCHJ, RICTY, CHLTR, WOLTR, WOLPM, BARQU, LAWIP, ORITB, HELPY, STRTD, NEIG2, WOLSU, STRA5, THICR, HAMD5, LACC3, LISMO, XYLFA, PSEHT, VIBCH, YERPE, ECOLI, YERPY, SODGM, MYCTU, SALTI, SHIFL, ERWCT, PHOLL, ECO57, BACHK, BACAN
HYDROXYMETHYLGLUTARYL-COA-LYASE-RXN	Hydroxymethylglutaryl-CoA lyase: 4.1.3.4	15	HODCD, CARRP, SULMW, BUCCC, MYCGE, BUCAI, BLASB, BAUCH, BLOFL, WIGBR, BLOPB, MYCHJ, RICTY, CHLTR, WOLTR, WOLPM, BARQU, LAWIP, ORITB, HELPY, STRTD, NEIG2, WOLSU, STRA5, THICR, HAMD5, LACC3, LISMO, XYLFA, DESPS, VIBCH, YERPE, ECOLI, YERPY, SODGM, MYCTU, SALTI, SHIFL, ERWCT, PHOLL, BURMA, ECO57, FRAAA
RXN0-299	RXN0-299: 1.14.11.17	15	HODCD, CARRP, SULMW, BUCCC, MYCGE, BUCAI, BLASB, BAUCH, BLOFL, WIGBR, BLOPB, MYCHJ, RICTY, CHLTR, WOLTR, WOLPM, BARQU, LAWIP, ORITB, HELPY, STRTD, NEIG2, WOLSU, STRA5, THICR, HAMD5, LACC3, LISMO, XYLFA, BRUME, DESPS, VIBCH, BACA2, BACSU, SODGM, MYCTU, SALTI, ERWCT, PHOLL, BACHK, AGRT5, BACAN, RHIME
RXN-0	RXN-0: 2.3.1.57	15	HODCD, CARRP, SULMW, BUCCC, MYCGE, BUCAI, BLASB, BAUCH, BLOFL, WIGBR, BLOPB, MYCHJ, RICTY, CHLTR, WOLTR, WOLPM, BARQU, LAWIP, ORITB, HELPY, STRTD, NEIG2, WOLSU, STRA5, THICR, HAMD5, LACC3, LISMO, XYLFA, BRUME, DESPS, PSEHT, YERPE, SODGM, RHOS4, MYCTU, PHOLL, PSEE4, ECO57, AGRT5, FRAAA, MYCS2, RALEH
RXN0-4401	RXN0-4401: 3.6.1.9	15	HODCD, CARRP, SULMW, BUCCC, MYCGE, BUCAI, BLASB, BAUCH, BLOFL, WIGBR, BLOPB, MYCHJ, RICTY, CHLTR, WOLTR, WOLPM, BARQU, LAWIP, ORITB, HELPY, STRTD, NEIG2, WOLSU, STRA5, THICR, HAMD5, LACC3, LISMO, XYLFA, BRUME, DESPS, PSEHT, BACA2, BACSU, SODGM, RHOS4, BURMA, PSEE4, BACHK, AGRT5, BACAN, CUPTR, RHIME
5.4.1.2-RXN	Precorrin-8X methylmutase: 5.4.1.2	14	CARRP, SULMW, BUCCC, MYCGE, BUCAI, BLASB, BAUCH, BLOFL, WIGBR, BLOPB, MYCHJ, RICTY, CHLTR, WOLTR, WOLPM, BARQU, LAWIP, ORITB, HELPY, STRTD, NEIG2, WOLSU, STRA5, THICR, HAMD5, LACC3, XYLFA, PSEHT, VIBCH, BACA2, YERPE, BACSU, ECOLI, YERPY, SODGM, SALTI, SHIFL, ERWCT, PHOLL, ECO57, BACHK, BACAN, CUPTR, RALEH
RXN-8762	Precorrin-4 C11-methyltransferase: 2.1.1.133	14	CARRP, SULMW, BUCCC, MYCGE, BUCAI, BLASB, BAUCH, BLOFL, WIGBR, BLOPB, MYCHJ, RICTY, CHLTR, WOLTR, WOLPM, BARQU, LAWIP, ORITB, HELPY, STRTD, NEIG2, WOLSU, STRA5, THICR, HAMD5, LACC3, LISMO, XYLFA, PSEHT, VIBCH, BACA2, YERPE, BACSU, ECOLI, YERPY, SODGM, SALTI, SHIFL, ERWCT, ECO57, BACHK, BACAN, CUPTR, RALEH
2.1.1.133-RXN	Precorrin-4 C11-methyltransferase: 2.1.1.133	14	CARRP, SULMW, BUCCC, MYCGE, BUCAI, BLASB, BAUCH, BLOFL, WIGBR, BLOPB, MYCHJ, RICTY, CHLTR, WOLTR, WOLPM, BARQU, LAWIP, ORITB, HELPY, STRTD, NEIG2, WOLSU, STRA5, THICR, HAMD5, LACC3, LISMO, XYLFA, PSEHT, VIBCH, BACA2, YERPE, BACSU, ECOLI, YERPY, SODGM, SALTI, SHIFL, ERWCT, ECO57, BACHK, BACAN, CUPTR, RALEH
3.6.4.3-RXN	3.6.4.3-RXN:	14	HODCD, CARRP, BUCCC, MYCGE, BUCAI, BLASB, BLOFL, WIGBR, BLOPB, MYCHJ, RICTY, BARQU, ORITB, HELPY, STRTD, NEIG2, STRA5, THICR, LISMO, XYLFA, BRUME, DESPS, PSEHT, VIBCH, BACA2, BACSU, ECOLI, RHOS4, MYCTU, SALTI, SHIFL, ERWCT, PHOLL, BURMA, PSEE4, ECO57, BACHK, BACAN, CUPTR, FRAAA, RHIME, PSEFS, MYCS2, RALEH
L-LACTATE-DEHYDROGENASE-RXN	L-lactate dehydrogenase: 1.1.1.27	14	HODCD, CARRP, SULMW, BUCCC, BUCAI, BLASB, BAUCH, BLOFL, WIGBR, BLOPB, RICTY, CHLTR, WOLTR, WOLPM, BARQU, LAWIP, ORITB, HELPY, NEIG2, WOLSU, THICR, HAMD5, XYLFA, BRUME, DESPS, PSEHT, VIBCH, YERPE, ECOLI, YERPY, SODGM, MYCTU, SALTI, SHIFL, PHOLL, BURMA, PSEE4, ECO57, AGRT5, PSEAB, FRAAA, RHIME, PSEFS, MYCS2
MANNPDEHYDROG-RXN	Mannitol-1-phosphate 5-dehydrogenase: 1.1.1.17	14	HODCD, CARRP, SULMW, BUCCC, MYCGE, BLASB, BAUCH, BLOFL, WIGBR, BLOPB, RICTY, CHLTR, WOLTR, WOLPM, BARQU, LAWIP, ORITB, HELPY, STRTD, NEIG2, WOLSU, STRA5, THICR, HAMD5, LISMO, XYLFA, BRUME, DESPS, PSEHT, RHOS4, MYCTU, PHOLL, BURMA, PSEE4, BACHK, AGRT5, BACAN, CUPTR, PSEAB, FRAAA, RHIME, PSEFS, MYCS2, RALEH
6-PHYT-RXN	6-phytase: 3.1.3.26	14	HODCD, CARRP, SULMW, BUCCC, MYCGE, BUCAI, BLASB, BLOFL, MYCHJ, RICTY, CHLTR, WOLTR, WOLPM, BARQU, LAWIP, ORITB, HELPY, NEIG2, WOLSU, STRA5, THICR, LACC3, LISMO, XYLFA, BRUME, DESPS, PSEHT, BACA2, YERPE, RHOS4, MYCTU, SALTI, ERWCT, PHOLL, BURMA, PSEE4, BACHK, BACAN, CUPTR, PSEAB, FRAAA, RHIME, PSEFS, RALEH
ADPSUGPPHOSPHAT-RXN	ADP-sugar diphosphatase: 3.6.1.21	14	HODCD, CARRP, SULMW, BUCCC, MYCGE, BUCAI, BLASB, BLOFL, WIGBR, BLOPB, MYCHJ, RICTY, CHLTR, WOLTR, WOLPM, BARQU, LAWIP, ORITB, HELPY, STRTD, NEIG2, WOLSU, STRA5, HAMD5, LACC3, LISMO, BRUME, DESPS, VIBCH, BACA2, BACSU, ECOLI, YERPY, RHOS4, MYCTU, BURMA, BACHK, AGRT5, BACAN, CUPTR, FRAAA, RHIME, MYCS2, RALEH
RXN0-1241	RXN0-1241: NA	14	HODCD, CARRP, SULMW, BUCCC, MYCGE, BUCAI, BLASB, BLOFL, WIGBR, MYCHJ, RICTY, CHLTR, WOLTR, WOLPM, LAWIP, ORITB, HELPY, STRTD, NEIG2, WOLSU, THICR, LACC3, LISMO, XYLFA, BRUME, DESPS, VIBCH, BACA2, YERPE, YERPY, SODGM, RHOS4, MYCTU, SALTI, ERWCT, BURMA, BACHK, AGRT5, BACAN, PSEAB, RHIME, PSEFS, MYCS2, RALEH
2.6.1.7-RXN	Kynurenine--oxoglutarate aminotransferase: 2.6.1.7	14	HODCD, CARRP, SULMW, BUCCC, MYCGE, BUCAI, BLASB, MYCHJ, RICTY, CHLTR, WOLTR, WOLPM, BARQU, LAWIP, ORITB, HELPY, STRTD, WOLSU, STRA5, THICR, HAMD5, LISMO, XYLFA, BRUME, DESPS, VIBCH, BACA2, BACSU, ECOLI, YERPY, SODGM, RHOS4, MYCTU, PSEE4, BACHK, AGRT5, BACAN, CUPTR, PSEAB, FRAAA, RHIME, PSEFS, MYCS2, RALEH
PYRUVATEORTHOPHOSPHATE-DIKINASE-RXN	Pyruvate,phosphate dikinase: 2.7.9.1	14	HODCD, CARRP, SULMW, BUCCC, MYCGE, BUCAI, BLASB, BAUCH, BLOFL, WIGBR, BLOPB, MYCHJ, CHLTR, LAWIP, HELPY, STRTD, NEIG2, WOLSU, THICR, HAMD5, XYLFA, PSEHT, VIBCH, BACA2, YERPE, BACSU, ECOLI, YERPY, SODGM, SALTI, SHIFL, ERWCT, PHOLL, BURMA, PSEE4, ECO57, BACHK, BACAN, CUPTR, PSEAB, FRAAA, PSEFS, MYCS2, RALEH
PHOSCHOL-RXN	Phospholipase D: 3.1.4.4	14	HODCD, CARRP, SULMW, BUCCC, MYCGE, BUCAI, BLASB, BAUCH, BLOFL, WIGBR, BLOPB, MYCHJ, WOLTR, WOLPM, LAWIP, ORITB, STRTD, NEIG2, WOLSU, STRA5, THICR, HAMD5, LACC3, LISMO, XYLFA, BRUME, DESPS, PSEHT, VIBCH, BACA2, BACSU, ECOLI, YERPY, SODGM, MYCTU, SALTI, SHIFL, PHOLL, PSEE4, ECO57, BACHK, BACAN, FRAAA, RHIME
FORMATETHFLIG-RXN	Formate--tetrahydrofolate ligase: 6.3.4.3	14	HODCD, CARRP, SULMW, BUCCC, MYCGE, BUCAI, BLASB, BAUCH, BLOFL, WIGBR, BLOPB, MYCHJ, RICTY, WOLTR, WOLPM, ORITB, HELPY, WOLSU, THICR, HAMD5, XYLFA, BRUME, PSEHT, BACA2, YERPE, BACSU, ECOLI, YERPY, SODGM, MYCTU, SALTI, SHIFL, ERWCT, PHOLL, BURMA, PSEE4, ECO57, AGRT5, CUPTR, PSEAB, FRAAA, PSEFS, MYCS2, RALEH
RXN-9259	RXN-9259:	14	HODCD, CARRP, SULMW, BUCCC, MYCGE, BUCAI, BLASB, BAUCH, BLOFL, WIGBR, BLOPB, MYCHJ, RICTY, WOLTR, WOLPM, BARQU, LAWIP, ORITB, HELPY, STRTD, WOLSU, STRA5, THICR, HAMD5, LACC3, XYLFA, BRUME, PSEHT, VIBCH, ECOLI, SODGM, RHOS4, SALTI, SHIFL, PHOLL, PSEE4, ECO57, AGRT5, BACAN, CUPTR, PSEAB, FRAAA, RHIME, PSEFS
RXN-9023	disproportionating enzyme: 2.4.1.25	14	HODCD, CARRP, SULMW, BUCCC, MYCGE, BUCAI, BLASB, BAUCH, BLOFL, WIGBR, BLOPB, MYCHJ, RICTY, WOLTR, WOLPM, BARQU, LAWIP, ORITB, HELPY, NEIG2, WOLSU, HAMD5, LACC3, LISMO, XYLFA, BRUME, DESPS, PSEHT, BACA2, YERPE, BACSU, SODGM, MYCTU, SHIFL, ERWCT, PHOLL, BURMA, ECO57, BACHK, AGRT5, BACAN, RHIME, MYCS2, RALEH
RXN-1828	disproportionating enzyme: 2.4.1.25	14	HODCD, CARRP, SULMW, BUCCC, MYCGE, BUCAI, BLASB, BAUCH, BLOFL, WIGBR, BLOPB, MYCHJ, RICTY, WOLTR, WOLPM, BARQU, LAWIP, ORITB, HELPY, NEIG2, WOLSU, HAMD5, LACC3, LISMO, XYLFA, BRUME, DESPS, PSEHT, BACA2, YERPE, BACSU, SODGM, MYCTU, SHIFL, ERWCT, PHOLL, BURMA, ECO57, BACHK, AGRT5, BACAN, RHIME, MYCS2, RALEH
CHITIN-DEACETYLASE-RXN	CHITIN-DEACETYLASE-RXN:	14	HODCD, CARRP, SULMW, BUCCC, MYCGE, BUCAI, BLASB, BAUCH, BLOFL, WIGBR, BLOPB, MYCHJ, RICTY, CHLTR, BARQU, LAWIP, ORITB, HELPY, STRTD, NEIG2, WOLSU, THICR, HAMD5, LACC3, LISMO, XYLFA, BRUME, DESPS, PSEHT, VIBCH, BACA2, YERPE, BACSU, ECOLI, MYCTU, SALTI, SHIFL, ERWCT, PHOLL, PSEE4, ECO57, CUPTR, PSEAB, RHIME
RXN-1826	starch phosphorylase: 2.4.1.1	14	HODCD, CARRP, SULMW, BUCCC, MYCGE, BUCAI, BLASB, BAUCH, BLOFL, WIGBR, BLOPB, MYCHJ, RICTY, CHLTR, WOLTR, WOLPM, BARQU, ORITB, HELPY, STRTD, NEIG2, WOLSU, HAMD5, LISMO, XYLFA, BRUME, DESPS, PSEHT, BACA2, YERPE, BACSU, SODGM, SHIFL, ERWCT, PHOLL, BURMA, PSEE4, ECO57, BACHK, AGRT5, BACAN, PSEAB, PSEFS, RALEH
GLYMALTOPHOSPHORYL-RXN	GLYMALTOPHOSPHORYL-RXN:	14	HODCD, CARRP, SULMW, BUCCC, MYCGE, BUCAI, BLASB, BAUCH, BLOFL, WIGBR, BLOPB, MYCHJ, RICTY, CHLTR, WOLTR, WOLPM, BARQU, ORITB, HELPY, STRTD, NEIG2, WOLSU, HAMD5, LISMO, XYLFA, BRUME, DESPS, PSEHT, BACA2, YERPE, BACSU, SODGM, SHIFL, ERWCT, PHOLL, BURMA, PSEE4, ECO57, BACHK, AGRT5, BACAN, PSEAB, PSEFS, RALEH
RXN-8529	4-oxalocrotonate isomerase: 5.3.2.-	14	HODCD, CARRP, SULMW, BUCCC, MYCGE, BUCAI, BLASB, BAUCH, BLOFL, WIGBR, BLOPB, MYCHJ, RICTY, CHLTR, WOLTR, WOLPM, BARQU, LAWIP, ORITB, NEIG2, WOLSU, THICR, HAMD5, LISMO, XYLFA, BRUME, DESPS, PSEHT, VIBCH, BACA2, YERPE, SODGM, RHOS4, MYCTU, SALTI, SHIFL, ERWCT, BURMA, AGRT5, CUPTR, PSEAB, RHIME, PSEFS, MYCS2
RXN0-4281	RXN0-4281: NA	14	HODCD, CARRP, SULMW, BUCCC, MYCGE, BUCAI, BLASB, BAUCH, BLOFL, WIGBR, BLOPB, MYCHJ, RICTY, CHLTR, WOLTR, WOLPM, BARQU, LAWIP, ORITB, HELPY, NEIG2, WOLSU, THICR, HAMD5, LACC3, LISMO, XYLFA, BRUME, DESPS, PSEHT, VIBCH, BACA2, BACSU, ECOLI, YERPY, SODGM, RHOS4, MYCTU, BURMA, BACHK, AGRT5, BACAN, RHIME, MYCS2
TAGAALDOL-RXN	Tagatose-bisphosphate aldolase: 4.1.2.40	14	HODCD, CARRP, SULMW, BUCCC, MYCGE, BUCAI, BLASB, BAUCH, BLOFL, WIGBR, BLOPB, MYCHJ, RICTY, CHLTR, WOLTR, WOLPM, BARQU, LAWIP, ORITB, HELPY, NEIG2, WOLSU, THICR, HAMD5, XYLFA, BRUME, DESPS, PSEHT, VIBCH, BACA2, BACSU, YERPY, MYCTU, BURMA, PSEE4, BACHK, AGRT5, BACAN, CUPTR, PSEAB, FRAAA, RHIME, PSEFS, RALEH
GLYCEROL-2-PHOSPHATASE-RXN	Glycerol-2-phosphatase: 3.1.3.19	14	HODCD, CARRP, SULMW, BUCCC, MYCGE, BUCAI, BLASB, BAUCH, BLOFL, WIGBR, BLOPB, MYCHJ, RICTY, CHLTR, WOLTR, WOLPM, BARQU, LAWIP, ORITB, HELPY, STRTD, WOLSU, STRA5, THICR, LACC3, LISMO, BRUME, DESPS, VIBCH, YERPE, ECOLI, YERPY, SODGM, RHOS4, SALTI, PHOLL, AGRT5, BACAN, CUPTR, PSEAB, FRAAA, RHIME, PSEFS, MYCS2
RXN0-384	RXN0-384: 3.6.1.-	14	HODCD, CARRP, SULMW, BUCCC, MYCGE, BUCAI, BLASB, BAUCH, BLOFL, WIGBR, BLOPB, MYCHJ, RICTY, CHLTR, WOLTR, WOLPM, BARQU, LAWIP, ORITB, HELPY, STRTD, WOLSU, STRA5, THICR, HAMD5, LACC3, LISMO, XYLFA, BRUME, DESPS, PSEHT, VIBCH, BACA2, YERPY, RHOS4, MYCTU, PSEE4, AGRT5, BACAN, PSEAB, FRAAA, RHIME, PSEFS, MYCS2
RXN0-5190	RXN0-5190: 3.2.1.-	14	HODCD, CARRP, SULMW, BUCCC, MYCGE, BUCAI, BLASB, BAUCH, BLOFL, WIGBR, BLOPB, MYCHJ, RICTY, CHLTR, WOLTR, WOLPM, BARQU, LAWIP, ORITB, HELPY, STRTD, WOLSU, STRA5, LACC3, LISMO, XYLFA, DESPS, VIBCH, BACA2, BACSU, ECOLI, SODGM, RHOS4, MYCTU, SALTI, PHOLL, BACHK, AGRT5, BACAN, CUPTR, FRAAA, RHIME, PSEFS, MYCS2
ALKANAL-MONOOXYGENASE-FMN-LINKED-RXN	Alkanal monooxygenase (FMN-linked): 1.14.14.3	14	HODCD, CARRP, SULMW, BUCCC, MYCGE, BUCAI, BLASB, BAUCH, BLOFL, WIGBR, BLOPB, MYCHJ, RICTY, CHLTR, WOLTR, WOLPM, BARQU, LAWIP, ORITB, HELPY, STRTD, NEIG2, THICR, HAMD5, LISMO, XYLFA, DESPS, VIBCH, BACA2, YERPE, BACSU, ECOLI, YERPY, SODGM, MYCTU, SALTI, SHIFL, PHOLL, BURMA, PSEE4, ECO57, CUPTR, PSEAB, RALEH
SUCCINATE-SEMIALDEHYDE-DEHYDROGENASE-RXN	Succinate-semialdehyde dehydrogenase: 1.2.1.24	14	HODCD, CARRP, SULMW, BUCCC, MYCGE, BUCAI, BLASB, BAUCH, BLOFL, WIGBR, BLOPB, MYCHJ, RICTY, CHLTR, WOLTR, WOLPM, BARQU, LAWIP, ORITB, HELPY, STRTD, NEIG2, WOLSU, HAMD5, LISMO, XYLFA, DESPS, VIBCH, BACA2, YERPE, BACSU, ECOLI, SODGM, RHOS4, SALTI, PHOLL, BURMA, PSEE4, AGRT5, BACAN, CUPTR, PSEAB, FRAAA, RHIME
UDP-GLUCURONATE-DECARBOXYLASE-RXN	UDP-glucuronate decarboxylase: 4.1.1.35	14	HODCD, CARRP, SULMW, BUCCC, MYCGE, BUCAI, BLASB, BAUCH, BLOFL, WIGBR, BLOPB, MYCHJ, RICTY, CHLTR, WOLTR, WOLPM, BARQU, LAWIP, ORITB, HELPY, STRTD, NEIG2, WOLSU, THICR, LACC3, LISMO, BRUME, DESPS, PSEHT, VIBCH, BACA2, BACSU, YERPY, SODGM, RHOS4, MYCTU, SALTI, SHIFL, PHOLL, PSEE4, ECO57, BACHK, FRAAA, MYCS2
RXN0-363	RXN0-363: 3.2.2.1	14	HODCD, CARRP, SULMW, BUCCC, MYCGE, BUCAI, BLASB, BAUCH, BLOFL, WIGBR, BLOPB, MYCHJ, RICTY, CHLTR, WOLTR, WOLPM, BARQU, LAWIP, ORITB, HELPY, STRTD, NEIG2, WOLSU, THICR, HAMD5, LACC3, LISMO, XYLFA, DESPS, PSEHT, VIBCH, BACA2, YERPE, BACSU, YERPY, SODGM, ERWCT, PHOLL, BURMA, CUPTR, PSEAB, FRAAA, MYCS2, RALEH
GLUCUROISOM-RXN	Glucuronate isomerase: 5.3.1.12	14	HODCD, CARRP, SULMW, BUCCC, MYCGE, BUCAI, BLASB, BAUCH, BLOFL, WIGBR, BLOPB, MYCHJ, RICTY, CHLTR, WOLTR, WOLPM, BARQU, LAWIP, ORITB, HELPY, STRTD, NEIG2, WOLSU, THICR, HAMD5, LACC3, LISMO, XYLFA, DESPS, PSEHT, VIBCH, SODGM, MYCTU, BURMA, PSEE4, BACHK, AGRT5, BACAN, CUPTR, PSEAB, FRAAA, PSEFS, MYCS2, RALEH
GALACTUROISOM-RXN	Glucuronate isomerase: 5.3.1.12	14	HODCD, CARRP, SULMW, BUCCC, MYCGE, BUCAI, BLASB, BAUCH, BLOFL, WIGBR, BLOPB, MYCHJ, RICTY, CHLTR, WOLTR, WOLPM, BARQU, LAWIP, ORITB, HELPY, STRTD, NEIG2, WOLSU, THICR, HAMD5, LACC3, LISMO, XYLFA, DESPS, PSEHT, VIBCH, SODGM, MYCTU, BURMA, PSEE4, BACHK, AGRT5, BACAN, CUPTR, PSEAB, FRAAA, PSEFS, MYCS2, RALEH
2.7.7.33-RXN	Glucose-1-phosphate cytidylyltransferase: 2.7.7.33	14	HODCD, CARRP, SULMW, BUCCC, MYCGE, BUCAI, BLASB, BAUCH, BLOFL, WIGBR, BLOPB, MYCHJ, RICTY, CHLTR, WOLTR, WOLPM, BARQU, LAWIP, ORITB, HELPY, STRTD, NEIG2, WOLSU, STRA5, HAMD5, LACC3, LISMO, XYLFA, DESPS, PSEHT, VIBCH, BACSU, ECOLI, SODGM, MYCTU, SHIFL, PHOLL, BURMA, PSEE4, ECO57, BACHK, BACAN, PSEAB, PSEFS
DIHYDROPYRIMIDINASE-RXN	Dihydropyrimidinase: 3.5.2.2	14	HODCD, CARRP, SULMW, BUCCC, MYCGE, BUCAI, BLASB, BAUCH, BLOFL, WIGBR, BLOPB, MYCHJ, RICTY, CHLTR, WOLTR, WOLPM, BARQU, LAWIP, ORITB, HELPY, STRTD, NEIG2, WOLSU, STRA5, THICR, LACC3, LISMO, XYLFA, DESPS, PSEHT, VIBCH, BACA2, YERPE, BACSU, ECOLI, YERPY, MYCTU, SALTI, SHIFL, PHOLL, BURMA, ECO57, BACHK, BACAN
ASPARTATE-RACEMASE-RXN	ASPARTATE-RACEMASE-RXN:	14	HODCD, CARRP, SULMW, BUCCC, MYCGE, BUCAI, BLASB, BAUCH, BLOFL, WIGBR, BLOPB, MYCHJ, RICTY, CHLTR, WOLTR, WOLPM, BARQU, LAWIP, ORITB, HELPY, STRTD, NEIG2, WOLSU, STRA5, THICR, HAMD5, LISMO, XYLFA, BRUME, DESPS, PSEHT, VIBCH, BACA2, BACSU, ECOLI, SODGM, RHOS4, MYCTU, SHIFL, PHOLL, PSEE4, ECO57, CUPTR, MYCS2
2.1.1.130-RXN	Precorrin-2 C20-methyltransferase: 2.1.1.130	14	HODCD, CARRP, SULMW, BUCCC, MYCGE, BUCAI, BLASB, BAUCH, BLOFL, WIGBR, BLOPB, MYCHJ, RICTY, CHLTR, WOLTR, WOLPM, BARQU, LAWIP, ORITB, HELPY, STRTD, NEIG2, WOLSU, STRA5, THICR, HAMD5, LACC3, XYLFA, PSEHT, VIBCH, BACA2, YERPE, BACSU, ECOLI, YERPY, SODGM, SHIFL, ERWCT, PHOLL, ECO57, BACHK, BACAN, CUPTR, RALEH
RXN-9673	RXN-9673: 6.2.1.3	14	HODCD, CARRP, SULMW, BUCCC, MYCGE, BUCAI, BLASB, BAUCH, BLOFL, WIGBR, BLOPB, MYCHJ, RICTY, CHLTR, WOLTR, WOLPM, BARQU, LAWIP, ORITB, HELPY, STRTD, NEIG2, WOLSU, STRA5, THICR, HAMD5, LACC3, LISMO, BRUME, VIBCH, YERPE, ECOLI, SODGM, RHOS4, SALTI, SHIFL, ERWCT, PHOLL, ECO57, AGRT5, BACAN, CUPTR, FRAAA, RHIME
RXN-9623	RXN-9623: 6.2.1.3	14	HODCD, CARRP, SULMW, BUCCC, MYCGE, BUCAI, BLASB, BAUCH, BLOFL, WIGBR, BLOPB, MYCHJ, RICTY, CHLTR, WOLTR, WOLPM, BARQU, LAWIP, ORITB, HELPY, STRTD, NEIG2, WOLSU, STRA5, THICR, HAMD5, LACC3, LISMO, BRUME, VIBCH, YERPE, ECOLI, SODGM, RHOS4, SALTI, SHIFL, ERWCT, PHOLL, ECO57, AGRT5, BACAN, CUPTR, FRAAA, RHIME
5.1.2.3-RXN	5.1.2.3-RXN:	14	HODCD, CARRP, SULMW, BUCCC, MYCGE, BUCAI, BLASB, BAUCH, BLOFL, WIGBR, BLOPB, MYCHJ, RICTY, CHLTR, WOLTR, WOLPM, BARQU, LAWIP, ORITB, HELPY, STRTD, NEIG2, WOLSU, STRA5, THICR, HAMD5, LACC3, LISMO, XYLFA, DESPS, BACA2, BACSU, YERPY, SODGM, RHOS4, MYCTU, SHIFL, PHOLL, BURMA, PSEE4, ECO57, BACHK, BACAN, PSEFS
3-OXOADIPATE-ENOL-LACTONASE-RXN	3-oxoadipate enol-lactonase: 3.1.1.24	14	HODCD, CARRP, SULMW, BUCCC, MYCGE, BUCAI, BLASB, BAUCH, BLOFL, WIGBR, BLOPB, MYCHJ, RICTY, CHLTR, WOLTR, WOLPM, BARQU, LAWIP, ORITB, HELPY, STRTD, NEIG2, WOLSU, STRA5, THICR, HAMD5, LACC3, LISMO, XYLFA, DESPS, PSEHT, BACA2, YERPE, BACSU, ECOLI, YERPY, SODGM, MYCTU, SALTI, SHIFL, PHOLL, ECO57, BACAN, FRAAA
DHBAMPLIG-RXN	(2,3-dihydroxybenzoyl)adenylate synthase: 2.7.7.58	14	HODCD, CARRP, SULMW, BUCCC, MYCGE, BUCAI, BLASB, BAUCH, BLOFL, WIGBR, BLOPB, MYCHJ, RICTY, CHLTR, WOLTR, WOLPM, BARQU, LAWIP, ORITB, HELPY, STRTD, NEIG2, WOLSU, STRA5, THICR, HAMD5, LACC3, LISMO, XYLFA, DESPS, PSEHT, VIBCH, BACA2, YERPE, YERPY, SODGM, RHOS4, MYCTU, BURMA, AGRT5, PSEAB, RHIME, PSEFS, RALEH
ERYTH4PDEHYDROG-RXN	Erythrose-4-phosphate dehydrogenase: 1.2.1.72	14	HODCD, CARRP, SULMW, BUCCC, MYCGE, BUCAI, BLASB, BAUCH, BLOFL, WIGBR, BLOPB, MYCHJ, RICTY, CHLTR, WOLTR, WOLPM, BARQU, LAWIP, ORITB, HELPY, STRTD, NEIG2, WOLSU, STRA5, THICR, HAMD5, LACC3, LISMO, XYLFA, BRUME, BACA2, BACSU, SODGM, RHOS4, MYCTU, BURMA, BACHK, AGRT5, BACAN, CUPTR, FRAAA, RHIME, MYCS2, RALEH
3-OXOACID-COA-TRANSFERASE-RXN	3-OXOACID-COA-TRANSFERASE-RXN:	14	HODCD, CARRP, SULMW, BUCCC, MYCGE, BUCAI, BLASB, BAUCH, BLOFL, WIGBR, BLOPB, MYCHJ, RICTY, CHLTR, WOLTR, WOLPM, BARQU, LAWIP, ORITB, HELPY, STRTD, NEIG2, WOLSU, STRA5, THICR, HAMD5, LACC3, LISMO, XYLFA, BRUME, DESPS, VIBCH, YERPE, ECOLI, YERPY, SODGM, SALTI, SHIFL, ERWCT, PHOLL, ECO57, BACHK, CUPTR, RHIME
GLUCARDEHYDRA-RXN	Glucarate dehydratase: 4.2.1.40	14	HODCD, CARRP, SULMW, BUCCC, MYCGE, BUCAI, BLASB, BAUCH, BLOFL, WIGBR, BLOPB, MYCHJ, RICTY, CHLTR, WOLTR, WOLPM, BARQU, LAWIP, ORITB, HELPY, STRTD, NEIG2, WOLSU, STRA5, THICR, HAMD5, LACC3, LISMO, XYLFA, BRUME, DESPS, PSEHT, VIBCH, BACA2, YERPE, YERPY, RHOS4, MYCTU, PHOLL, BURMA, BACHK, BACAN, PSEAB, FRAAA
RXN66-146	RXN66-146: 1.14.14.1	14	HODCD, CARRP, SULMW, BUCCC, MYCGE, BUCAI, BLASB, BAUCH, BLOFL, WIGBR, BLOPB, MYCHJ, RICTY, CHLTR, WOLTR, WOLPM, BARQU, LAWIP, ORITB, HELPY, STRTD, NEIG2, WOLSU, STRA5, THICR, HAMD5, LACC3, LISMO, XYLFA, BRUME, DESPS, PSEHT, VIBCH, BACA2, YERPE, ECOLI, YERPY, SODGM, RHOS4, MYCTU, SALTI, SHIFL, ECO57, PSEFS
RXN66-161	RXN66-161: 1.14.14.1	14	HODCD, CARRP, SULMW, BUCCC, MYCGE, BUCAI, BLASB, BAUCH, BLOFL, WIGBR, BLOPB, MYCHJ, RICTY, CHLTR, WOLTR, WOLPM, BARQU, LAWIP, ORITB, HELPY, STRTD, NEIG2, WOLSU, STRA5, THICR, HAMD5, LACC3, LISMO, XYLFA, BRUME, DESPS, PSEHT, VIBCH, BACA2, YERPE, ECOLI, YERPY, SODGM, RHOS4, MYCTU, SALTI, SHIFL, ECO57, PSEFS
RXN66-163	RXN66-163: 1.14.14.1	14	HODCD, CARRP, SULMW, BUCCC, MYCGE, BUCAI, BLASB, BAUCH, BLOFL, WIGBR, BLOPB, MYCHJ, RICTY, CHLTR, WOLTR, WOLPM, BARQU, LAWIP, ORITB, HELPY, STRTD, NEIG2, WOLSU, STRA5, THICR, HAMD5, LACC3, LISMO, XYLFA, BRUME, DESPS, PSEHT, VIBCH, BACA2, YERPE, ECOLI, YERPY, SODGM, RHOS4, MYCTU, SALTI, SHIFL, ECO57, PSEFS
RXN66-169	RXN66-169: 1.14.14.1	14	HODCD, CARRP, SULMW, BUCCC, MYCGE, BUCAI, BLASB, BAUCH, BLOFL, WIGBR, BLOPB, MYCHJ, RICTY, CHLTR, WOLTR, WOLPM, BARQU, LAWIP, ORITB, HELPY, STRTD, NEIG2, WOLSU, STRA5, THICR, HAMD5, LACC3, LISMO, XYLFA, BRUME, DESPS, PSEHT, VIBCH, BACA2, YERPE, ECOLI, YERPY, SODGM, RHOS4, MYCTU, SALTI, SHIFL, ECO57, PSEFS
RXN66-61	RXN66-61: 1.14.14.1	14	HODCD, CARRP, SULMW, BUCCC, MYCGE, BUCAI, BLASB, BAUCH, BLOFL, WIGBR, BLOPB, MYCHJ, RICTY, CHLTR, WOLTR, WOLPM, BARQU, LAWIP, ORITB, HELPY, STRTD, NEIG2, WOLSU, STRA5, THICR, HAMD5, LACC3, LISMO, XYLFA, BRUME, DESPS, PSEHT, VIBCH, BACA2, YERPE, ECOLI, YERPY, SODGM, RHOS4, MYCTU, SALTI, SHIFL, ECO57, PSEFS
URA-PHOSPH-RXN	URA-PHOSPH-RXN: NA	13	HODCD, CARRP, SULMW, BUCCC, BUCAI, BLASB, BAUCH, BLOFL, WIGBR, BLOPB, MYCHJ, RICTY, CHLTR, WOLTR, WOLPM, BARQU, LAWIP, ORITB, HELPY, STRTD, NEIG2, WOLSU, STRA5, THICR, HAMD5, LACC3, LISMO, XYLFA, BRUME, DESPS, PSEHT, BACA2, BACSU, ECOLI, SODGM, RHOS4, PHOLL, PSEE4, BACHK, BACAN, CUPTR, PSEAB, FRAAA, PSEFS, RALEH
RXN-9951	RXN-9951:	13	HODCD, CARRP, SULMW, BUCCC, MYCGE, BUCAI, BAUCH, BLOFL, WIGBR, BLOPB, MYCHJ, RICTY, CHLTR, WOLTR, WOLPM, BARQU, LAWIP, ORITB, HELPY, STRTD, WOLSU, STRA5, LACC3, LISMO, BRUME, DESPS, VIBCH, BACA2, YERPE, BACSU, ECOLI, SODGM, RHOS4, SALTI, SHIFL, ERWCT, PHOLL, BURMA, ECO57, BACHK, AGRT5, BACAN, CUPTR, FRAAA, RHIME
2-OXOGLUT-DECARBOX-RXN	2-OXOGLUT-DECARBOX-RXN:	13	HODCD, CARRP, SULMW, BUCCC, MYCGE, BUCAI, BLASB, BAUCH, MYCHJ, RICTY, CHLTR, BARQU, LAWIP, ORITB, HELPY, STRTD, NEIG2, WOLSU, STRA5, THICR, HAMD5, LACC3, LISMO, XYLFA, BRUME, DESPS, PSEHT, BACA2, YERPE, BACSU, YERPY, MYCTU, SHIFL, ERWCT, PHOLL, BURMA, PSEE4, ECO57, BACHK, CUPTR, PSEAB, FRAAA, PSEFS, MYCS2, RALEH
GLCNACPTRANS-RXN	GLCNACPTRANS-RXN: 2.4.1.-	13	HODCD, CARRP, SULMW, BUCCC, MYCGE, BUCAI, BLASB, BAUCH, BLOFL, WIGBR, BLOPB, MYCHJ, CHLTR, WOLTR, WOLPM, BARQU, LAWIP, ORITB, HELPY, STRTD, NEIG2, WOLSU, STRA5, THICR, LACC3, LISMO, XYLFA, DESPS, PSEHT, VIBCH, BACA2, BACSU, YERPY, RHOS4, SALTI, BURMA, PSEE4, BACHK, BACAN, CUPTR, PSEAB, RHIME, PSEFS, MYCS2, RALEH
RXN-7839	RXN-7839:	13	HODCD, CARRP, SULMW, BUCCC, MYCGE, BUCAI, BLASB, BAUCH, BLOFL, WIGBR, BLOPB, MYCHJ, CHLTR, WOLTR, WOLPM, LAWIP, ORITB, HELPY, STRTD, NEIG2, WOLSU, THICR, HAMD5, LACC3, LISMO, XYLFA, BRUME, DESPS, PSEHT, BACA2, YERPE, BACSU, YERPY, MYCTU, SHIFL, ERWCT, PHOLL, BURMA, PSEE4, ECO57, BACHK, PSEAB, PSEFS, MYCS2, RALEH
RXN0-5146	RXN0-5146: 3.2.1.33	13	HODCD, CARRP, SULMW, BUCCC, MYCGE, BUCAI, BLASB, BAUCH, BLOFL, WIGBR, BLOPB, MYCHJ, RICTY, WOLTR, WOLPM, BARQU, LAWIP, ORITB, HELPY, STRTD, NEIG2, WOLSU, STRA5, THICR, HAMD5, LACC3, LISMO, XYLFA, BRUME, DESPS, PSEHT, VIBCH, BACA2, BACSU, SODGM, MYCTU, PHOLL, BURMA, PSEE4, BACHK, BACAN, PSEAB, RHIME, PSEFS, RALEH
PROPCOASYN-RXN	PROPCOASYN-RXN:	13	HODCD, CARRP, SULMW, BUCCC, MYCGE, BUCAI, BLASB, BAUCH, BLOFL, WIGBR, BLOPB, MYCHJ, RICTY, CHLTR, WOLTR, WOLPM, LAWIP, ORITB, HELPY, STRTD, NEIG2, WOLSU, STRA5, THICR, HAMD5, LACC3, LISMO, XYLFA, DESPS, PSEHT, BACA2, YERPE, BACSU, YERPY, SODGM, MYCTU, SALTI, SHIFL, ERWCT, PHOLL, PSEE4, ECO57, AGRT5, BACAN, PSEAB
RXN-6283	RXN-6283: 6.3.4.3	13	HODCD, CARRP, SULMW, BUCCC, MYCGE, BUCAI, BLASB, BAUCH, BLOFL, WIGBR, BLOPB, MYCHJ, RICTY, CHLTR, WOLTR, WOLPM, ORITB, HELPY, WOLSU, THICR, HAMD5, XYLFA, BRUME, PSEHT, BACA2, YERPE, BACSU, ECOLI, YERPY, SODGM, MYCTU, SALTI, SHIFL, ERWCT, PHOLL, BURMA, PSEE4, ECO57, AGRT5, CUPTR, PSEAB, FRAAA, PSEFS, MYCS2, RALEH
CHLORIDE-PEROXIDASE-RXN	CHLORIDE-PEROXIDASE-RXN:	13	HODCD, CARRP, SULMW, BUCCC, MYCGE, BUCAI, BLASB, BAUCH, BLOFL, WIGBR, BLOPB, MYCHJ, RICTY, CHLTR, WOLTR, WOLPM, LAWIP, ORITB, HELPY, STRTD, NEIG2, WOLSU, STRA5, THICR, HAMD5, LACC3, LISMO, XYLFA, DESPS, PSEHT, VIBCH, BACA2, YERPE, BACSU, ECOLI, YERPY, SODGM, RHOS4, MYCTU, SALTI, SHIFL, ERWCT, PHOLL, BURMA, ECO57
RXN-1461	RXN-1461: 3.2.1.26	13	HODCD, CARRP, SULMW, BUCCC, MYCGE, BUCAI, BLASB, BAUCH, BLOFL, WIGBR, BLOPB, MYCHJ, RICTY, CHLTR, WOLTR, WOLPM, BARQU, LAWIP, ORITB, HELPY, NEIG2, WOLSU, THICR, HAMD5, LISMO, XYLFA, BRUME, DESPS, PSEHT, YERPE, ECOLI, YERPY, SODGM, RHOS4, MYCTU, SALTI, PHOLL, BURMA, PSEE4, CUPTR, PSEAB, FRAAA, RHIME, PSEFS, MYCS2
3.2.1.26-RXN	&beta-fructofuranosidase: 3.2.1.26	13	HODCD, CARRP, SULMW, BUCCC, MYCGE, BUCAI, BLASB, BAUCH, BLOFL, WIGBR, BLOPB, MYCHJ, RICTY, CHLTR, WOLTR, WOLPM, BARQU, LAWIP, ORITB, HELPY, NEIG2, WOLSU, THICR, HAMD5, LISMO, XYLFA, BRUME, DESPS, PSEHT, YERPE, ECOLI, YERPY, SODGM, RHOS4, MYCTU, SALTI, PHOLL, BURMA, PSEE4, CUPTR, PSEAB, FRAAA, RHIME, PSEFS, MYCS2
FORMIMINOGLUTAMASE-RXN	Formiminoglutamase: 3.5.3.8	13	HODCD, CARRP, SULMW, BUCCC, MYCGE, BUCAI, BLASB, BAUCH, BLOFL, WIGBR, BLOPB, MYCHJ, RICTY, CHLTR, WOLTR, WOLPM, BARQU, LAWIP, ORITB, HELPY, NEIG2, WOLSU, STRA5, THICR, HAMD5, LACC3, LISMO, XYLFA, BRUME, DESPS, YERPE, ECOLI, YERPY, SODGM, RHOS4, MYCTU, SHIFL, ERWCT, PHOLL, BURMA, ECO57, AGRT5, FRAAA, PSEFS, MYCS2
ALLOPHANATE-HYDROLASE-RXN	Allophanate hydrolase: 3.5.1.54	13	HODCD, CARRP, SULMW, BUCCC, MYCGE, BUCAI, BLASB, BAUCH, BLOFL, WIGBR, BLOPB, MYCHJ, RICTY, CHLTR, WOLTR, WOLPM, BARQU, LAWIP, ORITB, HELPY, STRTD, NEIG2, STRA5, HAMD5, LACC3, LISMO, XYLFA, BRUME, DESPS, VIBCH, BACA2, YERPE, BACSU, ECOLI, SODGM, MYCTU, SALTI, SHIFL, PHOLL, ECO57, BACHK, AGRT5, BACAN, PSEAB, RHIME
FATTY-ACYL-COA-SYNTHASE-RXN	Fatty-acyl-CoA synthase: 2.3.1.86	13	HODCD, CARRP, SULMW, BUCCC, MYCGE, BUCAI, BLASB, BAUCH, BLOFL, WIGBR, BLOPB, MYCHJ, RICTY, CHLTR, WOLTR, WOLPM, BARQU, LAWIP, ORITB, HELPY, STRTD, NEIG2, STRA5, THICR, HAMD5, LACC3, LISMO, XYLFA, PSEHT, VIBCH, BACA2, YERPE, BACSU, ECOLI, YERPY, SODGM, SALTI, SHIFL, ERWCT, PHOLL, PSEE4, ECO57, CUPTR, FRAAA, PSEFS
ACYL-COA-HYDROLASE-RXN	Acyl-CoA hydrolase: 3.1.2.20	13	HODCD, CARRP, SULMW, BUCCC, MYCGE, BUCAI, BLASB, BAUCH, BLOFL, WIGBR, BLOPB, MYCHJ, RICTY, CHLTR, WOLTR, WOLPM, BARQU, LAWIP, ORITB, HELPY, STRTD, NEIG2, STRA5, THICR, HAMD5, LISMO, XYLFA, DESPS, PSEHT, VIBCH, BACA2, YERPE, ECOLI, YERPY, SODGM, RHOS4, SALTI, ERWCT, PHOLL, BURMA, PSEE4, BACAN, PSEAB, FRAAA, RHIME
2.6.1.76-RXN	2.6.1.76-RXN:	13	HODCD, CARRP, SULMW, BUCCC, MYCGE, BUCAI, BLASB, BAUCH, BLOFL, WIGBR, BLOPB, MYCHJ, RICTY, CHLTR, WOLTR, WOLPM, BARQU, LAWIP, ORITB, HELPY, STRTD, NEIG2, STRA5, HAMD5, LACC3, LISMO, XYLFA, BRUME, DESPS, PSEHT, BACA2, YERPE, BACSU, ECOLI, YERPY, RHOS4, MYCTU, SALTI, SHIFL, PHOLL, ECO57, BACHK, AGRT5, CUPTR, RALEH
HYDROXYPYRUVATE-REDUCTASE-RXN	Hydroxypyruvate reductase: 1.1.1.81	13	HODCD, CARRP, SULMW, BUCCC, MYCGE, BUCAI, BLASB, BAUCH, BLOFL, WIGBR, BLOPB, MYCHJ, RICTY, CHLTR, WOLTR, WOLPM, BARQU, LAWIP, ORITB, HELPY, STRTD, NEIG2, WOLSU, THICR, HAMD5, LACC3, LISMO, XYLFA, DESPS, PSEHT, VIBCH, BACA2, BACSU, SODGM, MYCTU, SALTI, SHIFL, PHOLL, BURMA, ECO57, BACHK, BACAN, PSEAB, FRAAA, MYCS2
GLYCERATE-DEHYDROGENASE-RXN	Glycerate dehydrogenase: 1.1.1.29	13	HODCD, CARRP, SULMW, BUCCC, MYCGE, BUCAI, BLASB, BAUCH, BLOFL, WIGBR, BLOPB, MYCHJ, RICTY, CHLTR, WOLTR, WOLPM, BARQU, LAWIP, ORITB, HELPY, STRTD, NEIG2, WOLSU, THICR, HAMD5, LACC3, LISMO, XYLFA, BRUME, DESPS, PSEHT, BACA2, YERPE, BACSU, YERPY, SODGM, MYCTU, SALTI, SHIFL, PHOLL, BURMA, ECO57, BACHK, FRAAA, MYCS2
PYRIDOXINE-4-DEHYDROGENASE-RXN	PYRIDOXINE-4-DEHYDROGENASE-RXN:	13	HODCD, CARRP, SULMW, BUCCC, MYCGE, BUCAI, BLASB, BAUCH, BLOFL, WIGBR, BLOPB, MYCHJ, RICTY, CHLTR, WOLTR, WOLPM, BARQU, LAWIP, ORITB, HELPY, STRTD, NEIG2, WOLSU, STRA5, HAMD5, LACC3, LISMO, BRUME, DESPS, PSEHT, VIBCH, BACA2, BACSU, ECOLI, RHOS4, MYCTU, SHIFL, PHOLL, PSEE4, ECO57, BACHK, BACAN, CUPTR, FRAAA, RALEH
GSPSYN-RXN	glutathionylspermidine synthetase: 6.3.1.8	13	HODCD, CARRP, SULMW, BUCCC, MYCGE, BUCAI, BLASB, BAUCH, BLOFL, WIGBR, BLOPB, MYCHJ, RICTY, CHLTR, WOLTR, WOLPM, BARQU, LAWIP, ORITB, HELPY, STRTD, NEIG2, WOLSU, STRA5, THICR, LACC3, LISMO, XYLFA, BRUME, DESPS, PSEHT, VIBCH, BACA2, YERPE, BACSU, SODGM, RHOS4, MYCTU, PHOLL, BURMA, AGRT5, PSEAB, FRAAA, RHIME, MYCS2
PENICILLIN-AMIDASE-RXN	PENICILLIN-AMIDASE-RXN:	13	HODCD, CARRP, SULMW, BUCCC, MYCGE, BUCAI, BLASB, BAUCH, BLOFL, WIGBR, BLOPB, MYCHJ, RICTY, CHLTR, WOLTR, WOLPM, BARQU, LAWIP, ORITB, HELPY, STRTD, NEIG2, WOLSU, STRA5, THICR, HAMD5, LISMO, XYLFA, DESPS, PSEHT, VIBCH, BACA2, YERPE, BACSU, ECOLI, YERPY, SODGM, MYCTU, SALTI, PHOLL, ECO57, AGRT5, FRAAA, RHIME, MYCS2
ALPHAGALACTOSID-RXN	&alpha-galactosidase: 3.2.1.22	13	HODCD, CARRP, SULMW, BUCCC, MYCGE, BUCAI, BLASB, BAUCH, BLOFL, WIGBR, BLOPB, MYCHJ, RICTY, CHLTR, WOLTR, WOLPM, BARQU, LAWIP, ORITB, HELPY, STRTD, NEIG2, WOLSU, STRA5, THICR, HAMD5, LISMO, XYLFA, BRUME, DESPS, PSEHT, VIBCH, YERPY, SODGM, RHOS4, MYCTU, PHOLL, BURMA, PSEE4, BACHK, BACAN, CUPTR, PSEAB, PSEFS, RALEH
5.3.1.17-RXN	5.3.1.17-RXN:	13	HODCD, CARRP, SULMW, BUCCC, MYCGE, BUCAI, BLASB, BAUCH, BLOFL, WIGBR, BLOPB, MYCHJ, RICTY, CHLTR, WOLTR, WOLPM, BARQU, LAWIP, ORITB, HELPY, STRTD, NEIG2, WOLSU, STRA5, THICR, HAMD5, LISMO, XYLFA, BRUME, DESPS, PSEHT, VIBCH, BACA2, MYCTU, PHOLL, BURMA, PSEE4, BACHK, BACAN, CUPTR, PSEAB, FRAAA, PSEFS, MYCS2, RALEH
ETHAMLY-RXN	Ethanolamine ammonia-lyase: 4.3.1.7	13	HODCD, CARRP, SULMW, BUCCC, MYCGE, BUCAI, BLASB, BAUCH, BLOFL, WIGBR, BLOPB, MYCHJ, RICTY, CHLTR, WOLTR, WOLPM, BARQU, LAWIP, ORITB, HELPY, STRTD, NEIG2, WOLSU, STRA5, THICR, HAMD5, LACC3, XYLFA, BRUME, DESPS, PSEHT, VIBCH, BACA2, YERPE, BACSU, YERPY, SODGM, RHOS4, MYCTU, SHIFL, ERWCT, BACHK, AGRT5, BACAN, RHIME
RXN-9917	RXN-9917: 6.2.1.3	13	HODCD, CARRP, SULMW, BUCCC, MYCGE, BUCAI, BLASB, BAUCH, BLOFL, WIGBR, BLOPB, MYCHJ, RICTY, CHLTR, WOLTR, WOLPM, BARQU, LAWIP, ORITB, HELPY, STRTD, NEIG2, WOLSU, STRA5, THICR, HAMD5, LACC3, LISMO, BRUME, VIBCH, YERPE, ECOLI, SODGM, RHOS4, SALTI, SHIFL, ERWCT, PHOLL, ECO57, BACHK, AGRT5, BACAN, CUPTR, FRAAA, RHIME
2.1.1.132-RXN	Precorrin-6Y C5,15-methyltransferase (decarboxylating): 2.1.1.132	13	HODCD, CARRP, SULMW, BUCCC, MYCGE, BUCAI, BLASB, BAUCH, BLOFL, WIGBR, BLOPB, MYCHJ, RICTY, CHLTR, WOLTR, WOLPM, BARQU, LAWIP, ORITB, HELPY, STRTD, NEIG2, WOLSU, STRA5, THICR, HAMD5, LACC3, LISMO, XYLFA, PSEHT, VIBCH, BACA2, YERPE, BACSU, ECOLI, YERPY, SODGM, SALTI, SHIFL, ERWCT, ECO57, BACHK, BACAN, CUPTR, RALEH
DHBDEHYD-RXN	2,3-dihydro-2,3-dihydroxybenzoate dehydrogenase: 1.3.1.28	13	HODCD, CARRP, SULMW, BUCCC, MYCGE, BUCAI, BLASB, BAUCH, BLOFL, WIGBR, BLOPB, MYCHJ, RICTY, CHLTR, WOLTR, WOLPM, BARQU, LAWIP, ORITB, HELPY, STRTD, NEIG2, WOLSU, STRA5, THICR, HAMD5, LACC3, LISMO, XYLFA, DESPS, PSEHT, YERPE, YERPY, SODGM, RHOS4, MYCTU, BURMA, PSEE4, AGRT5, CUPTR, PSEAB, FRAAA, RHIME, PSEFS, RALEH
PYRUVOXID-RXN	Pyruvate dehydrogenase (cytochrome): 1.2.2.2	13	HODCD, CARRP, SULMW, BUCCC, MYCGE, BUCAI, BLASB, BAUCH, BLOFL, WIGBR, BLOPB, MYCHJ, RICTY, CHLTR, WOLTR, WOLPM, BARQU, LAWIP, ORITB, HELPY, STRTD, NEIG2, WOLSU, STRA5, THICR, HAMD5, LACC3, LISMO, XYLFA, DESPS, PSEHT, VIBCH, BACA2, BACSU, YERPY, SODGM, RHOS4, MYCTU, ERWCT, PHOLL, PSEE4, BACHK, AGRT5, BACAN, CUPTR
O-SUCCINYLBENZOATE-COA-SYN-RXN	O-SUCCINYLBENZOATE-COA-SYN-RXN: 4.2.1.113	13	HODCD, CARRP, SULMW, BUCCC, MYCGE, BUCAI, BLASB, BAUCH, BLOFL, WIGBR, BLOPB, MYCHJ, RICTY, CHLTR, WOLTR, WOLPM, BARQU, LAWIP, ORITB, HELPY, STRTD, NEIG2, WOLSU, STRA5, THICR, HAMD5, LACC3, LISMO, XYLFA, BRUME, PSEHT, BACA2, BACSU, SODGM, RHOS4, BURMA, PSEE4, AGRT5, BACAN, CUPTR, PSEAB, FRAAA, RHIME, PSEFS, RALEH
SUCCGLUALDDEHYD-RXN	Succinylglutamate-semialdehyde dehydrogenase: 1.2.1.71	13	HODCD, CARRP, SULMW, BUCCC, MYCGE, BUCAI, BLASB, BAUCH, BLOFL, WIGBR, BLOPB, MYCHJ, RICTY, CHLTR, WOLTR, WOLPM, BARQU, LAWIP, ORITB, HELPY, STRTD, NEIG2, WOLSU, STRA5, THICR, HAMD5, LACC3, LISMO, XYLFA, BRUME, DESPS, BACA2, BACSU, SODGM, RHOS4, MYCTU, ERWCT, BACHK, AGRT5, BACAN, CUPTR, FRAAA, RHIME, MYCS2, RALEH
GLUTATHIONE-PEROXIDASE-RXN	glutathione peroxidase: 1.11.1.9	13	HODCD, CARRP, SULMW, BUCCC, MYCGE, BUCAI, BLASB, BAUCH, BLOFL, WIGBR, BLOPB, MYCHJ, RICTY, CHLTR, WOLTR, WOLPM, BARQU, LAWIP, ORITB, HELPY, STRTD, NEIG2, WOLSU, STRA5, THICR, HAMD5, LACC3, LISMO, XYLFA, BRUME, DESPS, VIBCH, YERPE, BACSU, ECOLI, SODGM, MYCTU, SHIFL, ERWCT, PHOLL, ECO57, AGRT5, PSEAB, RHIME, RALEH
SUCCGLUDESUCC-RXN	succinylglutamate desuccinylase: 3.5.1.96	13	HODCD, CARRP, SULMW, BUCCC, MYCGE, BUCAI, BLASB, BAUCH, BLOFL, WIGBR, BLOPB, MYCHJ, RICTY, CHLTR, WOLTR, WOLPM, BARQU, LAWIP, ORITB, HELPY, STRTD, NEIG2, WOLSU, STRA5, THICR, HAMD5, LACC3, LISMO, XYLFA, BRUME, DESPS, BACA2, BACSU, SODGM, RHOS4, MYCTU, ERWCT, PSEE4, BACHK, AGRT5, BACAN, CUPTR, FRAAA, RHIME, MYCS2
ARGININE-N-SUCCINYLTRANSFERASE-RXN	Arginine <i>N</i>-succinyltransferase: 2.3.1.109	13	HODCD, CARRP, SULMW, BUCCC, MYCGE, BUCAI, BLASB, BAUCH, BLOFL, WIGBR, BLOPB, MYCHJ, RICTY, CHLTR, WOLTR, WOLPM, BARQU, LAWIP, ORITB, HELPY, STRTD, NEIG2, WOLSU, STRA5, THICR, HAMD5, LACC3, LISMO, XYLFA, BRUME, DESPS, BACA2, BACSU, SODGM, RHOS4, MYCTU, ERWCT, BACHK, AGRT5, BACAN, CUPTR, FRAAA, RHIME, MYCS2, RALEH
FUMARYLACETOACETASE-RXN	Fumarylacetoacetase: 3.7.1.2	13	HODCD, CARRP, SULMW, BUCCC, MYCGE, BUCAI, BLASB, BAUCH, BLOFL, WIGBR, BLOPB, MYCHJ, RICTY, CHLTR, WOLTR, WOLPM, BARQU, LAWIP, ORITB, HELPY, STRTD, NEIG2, WOLSU, STRA5, THICR, HAMD5, LACC3, LISMO, XYLFA, BRUME, DESPS, VIBCH, BACA2, YERPE, BACSU, ECOLI, SODGM, MYCTU, SALTI, SHIFL, PHOLL, ECO57, AGRT5, FRAAA, RHIME
DSERDEAM-RXN	D-serine ammonia-lyase: 4.3.1.18	13	HODCD, CARRP, SULMW, BUCCC, MYCGE, BUCAI, BLASB, BAUCH, BLOFL, WIGBR, BLOPB, MYCHJ, RICTY, CHLTR, WOLTR, WOLPM, BARQU, LAWIP, ORITB, HELPY, STRTD, NEIG2, WOLSU, STRA5, THICR, HAMD5, LACC3, LISMO, XYLFA, BRUME, DESPS, PSEHT, YERPE, YERPY, SODGM, RHOS4, MYCTU, ERWCT, PSEE4, CUPTR, FRAAA, RHIME, PSEFS, MYCS2, RALEH
RXN0-382	RXN0-382: 2.7.1.-	13	HODCD, CARRP, SULMW, BUCCC, MYCGE, BUCAI, BLASB, BAUCH, BLOFL, WIGBR, BLOPB, MYCHJ, RICTY, CHLTR, WOLTR, WOLPM, BARQU, LAWIP, ORITB, HELPY, STRTD, NEIG2, WOLSU, STRA5, THICR, HAMD5, LACC3, LISMO, XYLFA, BRUME, DESPS, PSEHT, VIBCH, ECOLI, YERPY, SODGM, BURMA, PSEE4, BACHK, BACAN, CUPTR, PSEAB, FRAAA, PSEFS, RALEH
ALTRODEHYDRAT-RXN	Altronate dehydratase: 4.2.1.7	13	HODCD, CARRP, SULMW, BUCCC, MYCGE, BUCAI, BLASB, BAUCH, BLOFL, WIGBR, BLOPB, MYCHJ, RICTY, CHLTR, WOLTR, WOLPM, BARQU, LAWIP, ORITB, HELPY, STRTD, NEIG2, WOLSU, STRA5, THICR, HAMD5, LACC3, LISMO, XYLFA, BRUME, DESPS, PSEHT, VIBCH, SODGM, MYCTU, PHOLL, BURMA, PSEE4, BACHK, AGRT5, BACAN, PSEAB, FRAAA, PSEFS, MYCS2
TREHALOSE6PSYN-RXN	&alpha,&alpha-trehalose-phosphate synthase (UDP-forming): 2.4.1.15	13	HODCD, CARRP, SULMW, BUCCC, MYCGE, BUCAI, BLASB, BAUCH, BLOFL, WIGBR, BLOPB, MYCHJ, RICTY, CHLTR, WOLTR, WOLPM, BARQU, LAWIP, ORITB, HELPY, STRTD, NEIG2, WOLSU, STRA5, THICR, HAMD5, LACC3, LISMO, XYLFA, BRUME, DESPS, PSEHT, VIBCH, BACA2, YERPE, BACSU, YERPY, ERWCT, PHOLL, PSEE4, BACHK, AGRT5, BACAN, PSEAB, PSEFS
RXN-8442	RXN-8442:	12	HODCD, CARRP, SULMW, BUCCC, MYCGE, BLASB, BAUCH, BLOFL, WIGBR, BLOPB, RICTY, CHLTR, WOLTR, WOLPM, BARQU, LAWIP, ORITB, HELPY, STRTD, NEIG2, WOLSU, THICR, HAMD5, LACC3, LISMO, XYLFA, BRUME, DESPS, PSEHT, BACA2, YERPE, BACSU, YERPY, MYCTU, SHIFL, ERWCT, PHOLL, BURMA, PSEE4, ECO57, BACHK, CUPTR, PSEAB, PSEFS, MYCS2, RALEH
RXN-34	RXN-34: 3.5.3.1	12	HODCD, CARRP, SULMW, BUCCC, MYCGE, BUCAI, BAUCH, BLOFL, WIGBR, BLOPB, MYCHJ, RICTY, CHLTR, WOLTR, WOLPM, BARQU, LAWIP, ORITB, STRTD, NEIG2, WOLSU, STRA5, THICR, HAMD5, LACC3, LISMO, XYLFA, DESPS, PSEHT, VIBCH, YERPE, ECOLI, YERPY, SODGM, MYCTU, SALTI, SHIFL, ERWCT, PHOLL, BURMA, ECO57, CUPTR, PSEAB, FRAAA, MYCS2, RALEH
ARGINASE-RXN	Arginase: 3.5.3.1	12	HODCD, CARRP, SULMW, BUCCC, MYCGE, BUCAI, BAUCH, BLOFL, WIGBR, BLOPB, MYCHJ, RICTY, CHLTR, WOLTR, WOLPM, BARQU, LAWIP, ORITB, STRTD, NEIG2, WOLSU, STRA5, THICR, HAMD5, LACC3, LISMO, XYLFA, DESPS, PSEHT, VIBCH, YERPE, ECOLI, YERPY, SODGM, MYCTU, SALTI, SHIFL, ERWCT, PHOLL, BURMA, ECO57, CUPTR, PSEAB, FRAAA, MYCS2, RALEH
OCTAPRENYL-METHYL-METHOXY-BENZOQ-OH-RXN	OCTAPRENYL-METHYL-METHOXY-BENZOQ-OH-RXN: NA	12	HODCD, CARRP, SULMW, BUCCC, MYCGE, BUCAI, BLASB, BAUCH, WIGBR, MYCHJ, RICTY, CHLTR, WOLTR, WOLPM, BARQU, LAWIP, ORITB, HELPY, STRTD, NEIG2, WOLSU, STRA5, THICR, LACC3, LISMO, XYLFA, BRUME, DESPS, VIBCH, BACA2, BACSU, ECOLI, YERPY, RHOS4, MYCTU, BURMA, PSEE4, BACHK, AGRT5, BACAN, PSEAB, FRAAA, RHIME, PSEFS, MYCS2, RALEH
RXN0-279	RXN0-279: 4.4.1.-	12	HODCD, CARRP, SULMW, BUCCC, MYCGE, BUCAI, BLASB, BAUCH, WIGBR, MYCHJ, RICTY, CHLTR, WOLTR, WOLPM, BARQU, LAWIP, ORITB, HELPY, STRTD, NEIG2, WOLSU, STRA5, THICR, HAMD5, LACC3, LISMO, XYLFA, BRUME, DESPS, VIBCH, BACA2, BACSU, YERPY, RHOS4, MYCTU, BURMA, BACHK, AGRT5, BACAN, CUPTR, PSEAB, FRAAA, RHIME, PSEFS, MYCS2, RALEH
2.6.1.83-RXN	2.6.1.83-RXN:	12	HODCD, CARRP, SULMW, BUCCC, MYCGE, BUCAI, BLASB, BAUCH, BLOFL, WIGBR, BLOPB, MYCHJ, RICTY, WOLTR, WOLPM, BARQU, ORITB, HELPY, STRTD, NEIG2, WOLSU, STRA5, HAMD5, LACC3, XYLFA, BRUME, PSEHT, VIBCH, BACSU, ECOLI, SODGM, RHOS4, MYCTU, SALTI, SHIFL, PHOLL, BURMA, PSEE4, ECO57, AGRT5, BACAN, CUPTR, FRAAA, RHIME, MYCS2, RALEH
ISOCITRATE-DEHYDROGENASE-NAD+-RXN	Isocitrate dehydrogenase (NAD+): 1.1.1.41	12	HODCD, CARRP, SULMW, BUCCC, MYCGE, BUCAI, BLASB, BAUCH, BLOFL, WIGBR, BLOPB, MYCHJ, RICTY, CHLTR, BARQU, LAWIP, ORITB, HELPY, STRTD, NEIG2, WOLSU, STRA5, THICR, HAMD5, LACC3, PSEHT, VIBCH, BACA2, BACSU, ECOLI, YERPY, SODGM, RHOS4, MYCTU, SHIFL, ERWCT, PHOLL, BURMA, PSEE4, ECO57, AGRT5, CUPTR, PSEAB, FRAAA, PSEFS, MYCS2
SALICYLATE-1-MONOOXYGENASE-RXN	Salicylate 1-monooxygenase: 1.14.13.1	12	HODCD, CARRP, SULMW, BUCCC, MYCGE, BUCAI, BLASB, BAUCH, BLOFL, WIGBR, BLOPB, MYCHJ, RICTY, CHLTR, WOLTR, WOLPM, LAWIP, ORITB, HELPY, STRTD, NEIG2, WOLSU, STRA5, THICR, HAMD5, LACC3, LISMO, XYLFA, DESPS, PSEHT, VIBCH, BACA2, YERPE, BACSU, ECOLI, YERPY, MYCTU, SHIFL, ERWCT, PHOLL, BURMA, PSEE4, ECO57, BACHK, BACAN, FRAAA
2.5.1.32-RXN	Geranylgeranyl-diphosphate geranylgeranyltransferase: 2.5.1.32	12	HODCD, CARRP, SULMW, BUCCC, MYCGE, BUCAI, BLASB, BAUCH, BLOFL, WIGBR, BLOPB, MYCHJ, RICTY, CHLTR, WOLTR, WOLPM, LAWIP, ORITB, HELPY, STRTD, WOLSU, STRA5, THICR, HAMD5, LACC3, LISMO, XYLFA, DESPS, PSEHT, VIBCH, BACA2, YERPE, BACSU, ECOLI, YERPY, SODGM, SALTI, SHIFL, ERWCT, PHOLL, PSEE4, ECO57, BACHK, BACAN, PSEAB, PSEFS
RXN-8002	RXN-8002: 2.5.1.32	12	HODCD, CARRP, SULMW, BUCCC, MYCGE, BUCAI, BLASB, BAUCH, BLOFL, WIGBR, BLOPB, MYCHJ, RICTY, CHLTR, WOLTR, WOLPM, LAWIP, ORITB, HELPY, STRTD, WOLSU, STRA5, THICR, HAMD5, LACC3, LISMO, XYLFA, DESPS, PSEHT, VIBCH, BACA2, YERPE, BACSU, ECOLI, YERPY, SODGM, SALTI, SHIFL, ERWCT, PHOLL, PSEE4, ECO57, BACHK, BACAN, PSEAB, PSEFS
L-LACTDEHYDROGFMN-RXN	lactate oxidation: NA	12	HODCD, CARRP, SULMW, BUCCC, MYCGE, BUCAI, BLASB, BAUCH, BLOFL, WIGBR, BLOPB, MYCHJ, RICTY, CHLTR, WOLTR, WOLPM, LAWIP, ORITB, HELPY, STRTD, NEIG2, WOLSU, STRA5, THICR, HAMD5, LACC3, LISMO, XYLFA, BRUME, DESPS, PSEHT, BACA2, BACSU, ECOLI, YERPY, SODGM, RHOS4, MYCTU, PHOLL, BACHK, AGRT5, BACAN, FRAAA, RHIME, PSEFS, MYCS2
GLYCINE-DEHYDROGENASE-RXN	GLYCINE-DEHYDROGENASE-RXN:	12	HODCD, CARRP, SULMW, BUCCC, MYCGE, BUCAI, BLASB, BAUCH, BLOFL, WIGBR, BLOPB, MYCHJ, RICTY, CHLTR, WOLTR, WOLPM, LAWIP, ORITB, HELPY, STRTD, NEIG2, WOLSU, STRA5, THICR, HAMD5, LACC3, LISMO, XYLFA, PSEHT, VIBCH, BACA2, YERPE, BACSU, ECOLI, YERPY, MYCTU, SHIFL, ERWCT, BURMA, PSEE4, ECO57, BACHK, CUPTR, FRAAA, MYCS2, RALEH
BETAGALACTOSID-RXN	&beta-galactosidase: 3.2.1.23	12	HODCD, CARRP, SULMW, BUCCC, MYCGE, BUCAI, BLASB, BAUCH, BLOFL, WIGBR, BLOPB, MYCHJ, RICTY, CHLTR, WOLTR, WOLPM, BARQU, ORITB, HELPY, NEIG2, WOLSU, STRA5, THICR, HAMD5, LISMO, BRUME, DESPS, PSEHT, VIBCH, BACA2, SODGM, RHOS4, MYCTU, SALTI, PHOLL, BURMA, PSEE4, BACHK, AGRT5, BACAN, CUPTR, PSEAB, FRAAA, PSEFS, MYCS2, RALEH
CARBONYL-REDUCTASE-NADPH-RXN	CARBONYL-REDUCTASE-NADPH-RXN:	12	HODCD, CARRP, SULMW, BUCCC, MYCGE, BUCAI, BLASB, BAUCH, BLOFL, WIGBR, BLOPB, MYCHJ, RICTY, CHLTR, WOLTR, WOLPM, BARQU, ORITB, HELPY, STRTD, NEIG2, WOLSU, STRA5, THICR, HAMD5, LISMO, XYLFA, DESPS, PSEHT, VIBCH, BACA2, YERPE, BACSU, ECOLI, YERPY, MYCTU, SALTI, SHIFL, PHOLL, PSEE4, ECO57, BACHK, BACAN, CUPTR, FRAAA, PSEFS
RXN1F-20	Magnesium chelatase: 6.6.1.1	12	HODCD, CARRP, SULMW, BUCCC, MYCGE, BUCAI, BLASB, BAUCH, BLOFL, WIGBR, BLOPB, MYCHJ, RICTY, CHLTR, WOLTR, WOLPM, BARQU, LAWIP, HELPY, STRTD, NEIG2, WOLSU, STRA5, THICR, HAMD5, LACC3, LISMO, XYLFA, DESPS, PSEHT, VIBCH, BACA2, BACSU, ECOLI, YERPY, SODGM, SALTI, SHIFL, PHOLL, BURMA, ECO57, AGRT5, BACAN, CUPTR, RHIME, RALEH
RXN0-4341	RXN0-4341: NA	12	HODCD, CARRP, SULMW, BUCCC, MYCGE, BUCAI, BLASB, BAUCH, BLOFL, WIGBR, BLOPB, MYCHJ, RICTY, CHLTR, WOLTR, WOLPM, BARQU, LAWIP, ORITB, STRTD, WOLSU, STRA5, THICR, LACC3, LISMO, XYLFA, BRUME, DESPS, VIBCH, BACA2, BACSU, ECOLI, YERPY, SODGM, RHOS4, MYCTU, SALTI, ERWCT, BACHK, AGRT5, BACAN, FRAAA, RHIME, PSEFS, MYCS2, RALEH
RXN0-4342	RXN0-4342: NA	12	HODCD, CARRP, SULMW, BUCCC, MYCGE, BUCAI, BLASB, BAUCH, BLOFL, WIGBR, BLOPB, MYCHJ, RICTY, CHLTR, WOLTR, WOLPM, BARQU, LAWIP, ORITB, STRTD, WOLSU, STRA5, THICR, LACC3, LISMO, XYLFA, BRUME, DESPS, VIBCH, BACA2, BACSU, ECOLI, YERPY, SODGM, RHOS4, MYCTU, SALTI, ERWCT, BACHK, AGRT5, BACAN, FRAAA, RHIME, PSEFS, MYCS2, RALEH
GLUTAMATE-DEHYDROGENASE-NADP+-RXN	Glutamate dehydrogenase (NAD(P)+): 1.4.1.3	12	HODCD, CARRP, SULMW, BUCCC, MYCGE, BUCAI, BLASB, BAUCH, BLOFL, WIGBR, BLOPB, MYCHJ, RICTY, CHLTR, WOLTR, WOLPM, BARQU, LAWIP, ORITB, STRTD, NEIG2, STRA5, HAMD5, LACC3, LISMO, XYLFA, BRUME, PSEHT, VIBCH, BACA2, YERPE, BACSU, ECOLI, YERPY, MYCTU, SHIFL, ERWCT, PHOLL, BURMA, PSEE4, ECO57, BACHK, AGRT5, PSEAB, PSEFS, MYCS2
7-ALPHA-HYDROXYSTEROID-DEH-RXN	7-&alpha-hydroxysteroid dehydrogenase: 1.1.1.159	12	HODCD, CARRP, SULMW, BUCCC, MYCGE, BUCAI, BLASB, BAUCH, BLOFL, WIGBR, BLOPB, MYCHJ, RICTY, CHLTR, WOLTR, WOLPM, BARQU, LAWIP, ORITB, STRTD, NEIG2, THICR, HAMD5, LACC3, LISMO, XYLFA, DESPS, VIBCH, BACA2, BACSU, SODGM, RHOS4, MYCTU, SALTI, ERWCT, PHOLL, BURMA, PSEE4, BACHK, AGRT5, BACAN, PSEAB, FRAAA, RHIME, PSEFS, MYCS2
MMUM-RXN	MMUM-RXN: 2.1.1.10	12	HODCD, CARRP, SULMW, BUCCC, MYCGE, BUCAI, BLASB, BAUCH, BLOFL, WIGBR, BLOPB, MYCHJ, RICTY, CHLTR, WOLTR, WOLPM, BARQU, LAWIP, ORITB, HELPY, NEIG2, WOLSU, THICR, HAMD5, LACC3, XYLFA, BRUME, DESPS, PSEHT, VIBCH, YERPE, YERPY, SODGM, RHOS4, SALTI, SHIFL, PHOLL, BURMA, PSEE4, ECO57, CUPTR, PSEAB, FRAAA, RHIME, MYCS2, RALEH
NANK-RXN	NANK-RXN: 2.7.1.60	12	HODCD, CARRP, SULMW, BUCCC, MYCGE, BUCAI, BLASB, BAUCH, BLOFL, WIGBR, BLOPB, MYCHJ, RICTY, CHLTR, WOLTR, WOLPM, BARQU, LAWIP, ORITB, HELPY, NEIG2, WOLSU, STRA5, THICR, HAMD5, LISMO, XYLFA, DESPS, BACA2, BACSU, SODGM, RHOS4, MYCTU, ERWCT, PHOLL, BURMA, PSEE4, AGRT5, BACAN, CUPTR, PSEAB, FRAAA, RHIME, PSEFS, MYCS2, RALEH
HOMOCYSTEINE-S-METHYLTRANSFERASE-RXN	Homocysteine S-methyltransferase: 2.1.1.10	12	HODCD, CARRP, SULMW, BUCCC, MYCGE, BUCAI, BLASB, BAUCH, BLOFL, WIGBR, BLOPB, MYCHJ, RICTY, CHLTR, WOLTR, WOLPM, BARQU, LAWIP, ORITB, HELPY, NEIG2, WOLSU, THICR, HAMD5, LACC3, XYLFA, BRUME, DESPS, PSEHT, VIBCH, YERPE, YERPY, SODGM, RHOS4, SALTI, SHIFL, PHOLL, BURMA, PSEE4, ECO57, CUPTR, PSEAB, FRAAA, RHIME, MYCS2, RALEH
VALINE-PYRUVATE-AMINOTRANSFER-RXN	Valine--pyruvate aminotransferase: 2.6.1.66	12	HODCD, CARRP, SULMW, BUCCC, MYCGE, BUCAI, BLASB, BAUCH, BLOFL, WIGBR, BLOPB, MYCHJ, RICTY, CHLTR, WOLTR, WOLPM, BARQU, LAWIP, ORITB, HELPY, STRTD, WOLSU, STRA5, THICR, HAMD5, LACC3, LISMO, XYLFA, BRUME, DESPS, BACA2, BACSU, RHOS4, MYCTU, BURMA, PSEE4, BACHK, AGRT5, BACAN, CUPTR, PSEAB, FRAAA, RHIME, PSEFS, MYCS2, RALEH
CARBAMATE-KINASE-RXN	Carbamate kinase: 2.7.2.2	12	HODCD, CARRP, SULMW, BUCCC, MYCGE, BUCAI, BLASB, BAUCH, BLOFL, WIGBR, BLOPB, MYCHJ, RICTY, CHLTR, WOLTR, WOLPM, BARQU, LAWIP, ORITB, HELPY, STRTD, NEIG2, WOLSU, THICR, HAMD5, LACC3, XYLFA, BRUME, DESPS, PSEHT, VIBCH, BACA2, YERPE, BACSU, YERPY, SODGM, RHOS4, MYCTU, ERWCT, PHOLL, AGRT5, BACAN, CUPTR, FRAAA, MYCS2, RALEH
ARGININE-DEIMINASE-RXN	Arginine deiminase: 3.5.3.6	12	HODCD, CARRP, SULMW, BUCCC, MYCGE, BUCAI, BLASB, BAUCH, BLOFL, WIGBR, BLOPB, MYCHJ, RICTY, CHLTR, WOLTR, WOLPM, BARQU, LAWIP, ORITB, HELPY, STRTD, NEIG2, WOLSU, THICR, HAMD5, LACC3, XYLFA, BRUME, DESPS, PSEHT, BACA2, YERPE, BACSU, ECOLI, YERPY, SODGM, RHOS4, SHIFL, ERWCT, PHOLL, ECO57, AGRT5, BACAN, CUPTR, FRAAA, RALEH
GLYCDEH-RXN	Glycerol dehydrogenase: 1.1.1.6	12	HODCD, CARRP, SULMW, BUCCC, MYCGE, BUCAI, BLASB, BAUCH, BLOFL, WIGBR, BLOPB, MYCHJ, RICTY, CHLTR, WOLTR, WOLPM, BARQU, LAWIP, ORITB, HELPY, STRTD, NEIG2, WOLSU, THICR, LISMO, XYLFA, BRUME, DESPS, PSEHT, VIBCH, YERPE, BACSU, SODGM, RHOS4, MYCTU, BURMA, PSEE4, BACHK, AGRT5, BACAN, CUPTR, PSEAB, FRAAA, PSEFS, MYCS2, RALEH
KANAMYCIN-KINASE-RXN	KANAMYCIN-KINASE-RXN:	12	HODCD, CARRP, SULMW, BUCCC, MYCGE, BUCAI, BLASB, BAUCH, BLOFL, WIGBR, BLOPB, MYCHJ, RICTY, CHLTR, WOLTR, WOLPM, BARQU, LAWIP, ORITB, HELPY, STRTD, NEIG2, WOLSU, STRA5, HAMD5, LACC3, LISMO, XYLFA, BRUME, DESPS, PSEHT, VIBCH, BACA2, YERPE, BACSU, ECOLI, SODGM, RHOS4, SALTI, SHIFL, ERWCT, PHOLL, BURMA, PSEE4, ECO57, PSEFS
AMINOACYLASE-RXN	AMINOACYLASE-RXN:	12	HODCD, CARRP, SULMW, BUCCC, MYCGE, BUCAI, BLASB, BAUCH, BLOFL, WIGBR, BLOPB, MYCHJ, RICTY, CHLTR, WOLTR, WOLPM, BARQU, LAWIP, ORITB, HELPY, STRTD, NEIG2, WOLSU, STRA5, THICR, HAMD5, LISMO, XYLFA, PSEHT, VIBCH, BACA2, YERPE, BACSU, YERPY, SODGM, RHOS4, MYCTU, SALTI, SHIFL, PHOLL, BURMA, PSEE4, AGRT5, PSEAB, FRAAA, RHIME
METHYLCROTONYL-COA-CARBOXYLASE-RXN	Methylcrotonyl-CoA carboxylase: 6.4.1.4	12	HODCD, CARRP, SULMW, BUCCC, MYCGE, BUCAI, BLASB, BAUCH, BLOFL, WIGBR, BLOPB, MYCHJ, RICTY, CHLTR, WOLTR, WOLPM, BARQU, LAWIP, ORITB, HELPY, STRTD, NEIG2, WOLSU, STRA5, THICR, HAMD5, LISMO, XYLFA, DESPS, PSEHT, VIBCH, BACA2, YERPE, BACSU, ECOLI, YERPY, SODGM, MYCTU, SALTI, SHIFL, ERWCT, PHOLL, ECO57, BACHK, BACAN, FRAAA
RXN-2141	RXN-2141:	12	HODCD, CARRP, SULMW, BUCCC, MYCGE, BUCAI, BLASB, BAUCH, BLOFL, WIGBR, BLOPB, MYCHJ, RICTY, CHLTR, WOLTR, WOLPM, BARQU, LAWIP, ORITB, HELPY, STRTD, NEIG2, WOLSU, STRA5, THICR, HAMD5, LISMO, XYLFA, BRUME, DESPS, VIBCH, BACA2, YERPE, BACSU, SODGM, SHIFL, ERWCT, PHOLL, BURMA, PSEE4, ECO57, BACAN, CUPTR, PSEAB, PSEFS, RALEH
RXN0-4641	RXN0-4641: 4.2.-.-	12	HODCD, CARRP, SULMW, BUCCC, MYCGE, BUCAI, BLASB, BAUCH, BLOFL, WIGBR, BLOPB, MYCHJ, RICTY, CHLTR, WOLTR, WOLPM, BARQU, LAWIP, ORITB, HELPY, STRTD, NEIG2, WOLSU, STRA5, THICR, HAMD5, LISMO, XYLFA, BRUME, DESPS, PSEHT, BACSU, ECOLI, SODGM, RHOS4, MYCTU, SALTI, BURMA, PSEE4, AGRT5, BACAN, CUPTR, PSEAB, FRAAA, PSEFS, RALEH
PROLINE-RACEMASE-RXN	Proline racemase: 5.1.1.4	12	HODCD, CARRP, SULMW, BUCCC, MYCGE, BUCAI, BLASB, BAUCH, BLOFL, WIGBR, BLOPB, MYCHJ, RICTY, CHLTR, WOLTR, WOLPM, BARQU, LAWIP, ORITB, HELPY, STRTD, NEIG2, WOLSU, STRA5, THICR, HAMD5, LISMO, XYLFA, DESPS, PSEHT, VIBCH, BACA2, YERPE, YERPY, SODGM, MYCTU, SALTI, ERWCT, PHOLL, ECO57, AGRT5, PSEAB, FRAAA, PSEFS, MYCS2, RALEH
N-ACETYLGLUCOSAMINE-KINASE-RXN	N-acetylglucosamine kinase: 2.7.1.59	12	HODCD, CARRP, SULMW, BUCCC, MYCGE, BUCAI, BLASB, BAUCH, BLOFL, WIGBR, BLOPB, MYCHJ, RICTY, CHLTR, WOLTR, WOLPM, BARQU, LAWIP, ORITB, HELPY, STRTD, NEIG2, WOLSU, STRA5, THICR, HAMD5, LACC3, LISMO, XYLFA, DESPS, PSEHT, BACA2, BACSU, SODGM, MYCTU, PHOLL, BURMA, PSEE4, AGRT5, BACAN, CUPTR, PSEAB, FRAAA, RHIME, PSEFS, RALEH
2-HALOACID-DEHALOGENASE-RXN	2-haloacid dehalogenase: 3.8.1.2	12	HODCD, CARRP, SULMW, BUCCC, MYCGE, BUCAI, BLASB, BAUCH, BLOFL, WIGBR, BLOPB, MYCHJ, RICTY, CHLTR, WOLTR, WOLPM, BARQU, LAWIP, ORITB, HELPY, STRTD, NEIG2, WOLSU, STRA5, THICR, HAMD5, LACC3, LISMO, XYLFA, DESPS, VIBCH, YERPE, BACSU, ECOLI, YERPY, SODGM, RHOS4, MYCTU, SALTI, SHIFL, ERWCT, PHOLL, PSEE4, ECO57, BACAN, FRAAA
RXN-9758	RXN-9758: 1.2.1.3	12	HODCD, CARRP, SULMW, BUCCC, MYCGE, BUCAI, BLASB, BAUCH, BLOFL, WIGBR, BLOPB, MYCHJ, RICTY, CHLTR, WOLTR, WOLPM, BARQU, LAWIP, ORITB, HELPY, STRTD, NEIG2, WOLSU, STRA5, THICR, HAMD5, LACC3, LISMO, XYLFA, DESPS, PSEHT, VIBCH, YERPE, ECOLI, SODGM, RHOS4, SALTI, SHIFL, ERWCT, PHOLL, ECO57, AGRT5, BACAN, CUPTR, FRAAA, RHIME
1.3.1.54-RXN	Precorrin-6X reductase: 1.3.1.54	12	HODCD, CARRP, SULMW, BUCCC, MYCGE, BUCAI, BLASB, BAUCH, BLOFL, WIGBR, BLOPB, MYCHJ, RICTY, CHLTR, WOLTR, WOLPM, BARQU, LAWIP, ORITB, HELPY, STRTD, NEIG2, WOLSU, STRA5, THICR, HAMD5, LACC3, LISMO, XYLFA, DESPS, PSEHT, VIBCH, BACA2, YERPE, BACSU, ECOLI, YERPY, SODGM, SALTI, SHIFL, ERWCT, ECO57, BACHK, BACAN, CUPTR, RALEH
DHLBXANAU-RXN	2-haloacid dehalogenase: 3.8.1.2	12	HODCD, CARRP, SULMW, BUCCC, MYCGE, BUCAI, BLASB, BAUCH, BLOFL, WIGBR, BLOPB, MYCHJ, RICTY, CHLTR, WOLTR, WOLPM, BARQU, LAWIP, ORITB, HELPY, STRTD, NEIG2, WOLSU, STRA5, THICR, HAMD5, LACC3, LISMO, XYLFA, DESPS, VIBCH, YERPE, BACSU, ECOLI, YERPY, SODGM, RHOS4, MYCTU, SALTI, SHIFL, ERWCT, PHOLL, PSEE4, ECO57, BACAN, FRAAA
METHYLMALONYL-COA-MUT-RXN	Methylmalonyl-CoA mutase: 5.4.99.2	12	HODCD, CARRP, SULMW, BUCCC, MYCGE, BUCAI, BLASB, BAUCH, BLOFL, WIGBR, BLOPB, MYCHJ, RICTY, CHLTR, WOLTR, WOLPM, BARQU, LAWIP, ORITB, HELPY, STRTD, NEIG2, WOLSU, STRA5, THICR, HAMD5, LACC3, LISMO, XYLFA, DESPS, PSEHT, VIBCH, BACA2, YERPE, BACSU, YERPY, SODGM, SALTI, ERWCT, PHOLL, BURMA, PSEE4, BACHK, BACAN, PSEAB, PSEFS
RXN-8173	RXN-8173: NA	12	HODCD, CARRP, SULMW, BUCCC, MYCGE, BUCAI, BLASB, BAUCH, BLOFL, WIGBR, BLOPB, MYCHJ, RICTY, CHLTR, WOLTR, WOLPM, BARQU, LAWIP, ORITB, HELPY, STRTD, NEIG2, WOLSU, STRA5, THICR, HAMD5, LACC3, LISMO, XYLFA, PSEHT, VIBCH, BACA2, BACSU, ECOLI, YERPY, SODGM, RHOS4, SALTI, SHIFL, ERWCT, PHOLL, PSEE4, ECO57, BACHK, CUPTR, RHIME
GALACTARDEHYDRA-RXN	Galactarate dehydratase: 4.2.1.42	12	HODCD, CARRP, SULMW, BUCCC, MYCGE, BUCAI, BLASB, BAUCH, BLOFL, WIGBR, BLOPB, MYCHJ, RICTY, CHLTR, WOLTR, WOLPM, BARQU, LAWIP, ORITB, HELPY, STRTD, NEIG2, WOLSU, STRA5, THICR, HAMD5, LACC3, LISMO, XYLFA, DESPS, PSEHT, VIBCH, BACA2, YERPE, YERPY, SODGM, RHOS4, MYCTU, PHOLL, BURMA, BACHK, BACAN, PSEAB, FRAAA, RHIME, MYCS2
MANDELATE-RACEMASE-RXN	Mandelate racemase: 5.1.2.2	12	HODCD, CARRP, SULMW, BUCCC, MYCGE, BUCAI, BLASB, BAUCH, BLOFL, WIGBR, BLOPB, MYCHJ, RICTY, CHLTR, WOLTR, WOLPM, BARQU, LAWIP, ORITB, HELPY, STRTD, NEIG2, WOLSU, STRA5, THICR, HAMD5, LACC3, LISMO, XYLFA, DESPS, PSEHT, VIBCH, BACA2, BACSU, ECOLI, SODGM, MYCTU, SHIFL, PHOLL, BURMA, PSEE4, ECO57, BACAN, PSEAB, FRAAA, RALEH
HYDROXY-MANDELATE-RACEMASE-RXN	Mandelate racemase: 5.1.2.2	12	HODCD, CARRP, SULMW, BUCCC, MYCGE, BUCAI, BLASB, BAUCH, BLOFL, WIGBR, BLOPB, MYCHJ, RICTY, CHLTR, WOLTR, WOLPM, BARQU, LAWIP, ORITB, HELPY, STRTD, NEIG2, WOLSU, STRA5, THICR, HAMD5, LACC3, LISMO, XYLFA, DESPS, PSEHT, VIBCH, BACA2, BACSU, ECOLI, SODGM, MYCTU, SHIFL, PHOLL, BURMA, PSEE4, ECO57, BACAN, PSEAB, FRAAA, RALEH
ACETYL-COA-HYDROLASE-RXN	ACETYL-COA-HYDROLASE-RXN:	12	HODCD, CARRP, SULMW, BUCCC, MYCGE, BUCAI, BLASB, BAUCH, BLOFL, WIGBR, BLOPB, MYCHJ, RICTY, CHLTR, WOLTR, WOLPM, BARQU, LAWIP, ORITB, HELPY, STRTD, NEIG2, WOLSU, STRA5, THICR, HAMD5, LACC3, LISMO, XYLFA, BRUME, PSEHT, VIBCH, BACA2, BACSU, ECOLI, SODGM, MYCTU, SALTI, SHIFL, ERWCT, PHOLL, ECO57, BACHK, CUPTR, RHIME, MYCS2
SUCCARGDIHYDRO-RXN	N-succinylarginine dihydrolase: 3.5.3.23	12	HODCD, CARRP, SULMW, BUCCC, MYCGE, BUCAI, BLASB, BAUCH, BLOFL, WIGBR, BLOPB, MYCHJ, RICTY, CHLTR, WOLTR, WOLPM, BARQU, LAWIP, ORITB, HELPY, STRTD, NEIG2, WOLSU, STRA5, THICR, HAMD5, LACC3, LISMO, XYLFA, BRUME, DESPS, VIBCH, BACA2, BACSU, SODGM, RHOS4, MYCTU, ERWCT, BACHK, AGRT5, BACAN, CUPTR, FRAAA, RHIME, MYCS2, RALEH
ARABISOM-RXN	L-arabinose isomerase: 5.3.1.4	12	HODCD, CARRP, SULMW, BUCCC, MYCGE, BUCAI, BLASB, BAUCH, BLOFL, WIGBR, BLOPB, MYCHJ, RICTY, CHLTR, WOLTR, WOLPM, BARQU, LAWIP, ORITB, HELPY, STRTD, NEIG2, WOLSU, STRA5, THICR, HAMD5, LACC3, LISMO, XYLFA, BRUME, DESPS, PSEHT, VIBCH, RHOS4, MYCTU, PHOLL, BURMA, PSEE4, BACHK, AGRT5, BACAN, CUPTR, PSEAB, FRAAA, PSEFS, RALEH
RXN0-5116	RXN0-5116:	12	HODCD, CARRP, SULMW, BUCCC, MYCGE, BUCAI, BLASB, BAUCH, BLOFL, WIGBR, BLOPB, MYCHJ, RICTY, CHLTR, WOLTR, WOLPM, BARQU, LAWIP, ORITB, HELPY, STRTD, NEIG2, WOLSU, STRA5, THICR, HAMD5, LACC3, LISMO, XYLFA, BRUME, DESPS, PSEHT, VIBCH, SODGM, RHOS4, MYCTU, BURMA, PSEE4, BACHK, BACAN, CUPTR, PSEAB, FRAAA, RHIME, PSEFS, RALEH
GALACTONDEHYDRAT-RXN	Galactonate dehydratase: 4.2.1.6	12	HODCD, CARRP, SULMW, BUCCC, MYCGE, BUCAI, BLASB, BAUCH, BLOFL, WIGBR, BLOPB, MYCHJ, RICTY, CHLTR, WOLTR, WOLPM, BARQU, LAWIP, ORITB, HELPY, STRTD, NEIG2, WOLSU, STRA5, THICR, HAMD5, LACC3, LISMO, XYLFA, BRUME, DESPS, PSEHT, VIBCH, BACA2, YERPE, BACSU, YERPY, MYCTU, PHOLL, BURMA, PSEE4, ECO57, BACHK, BACAN, PSEAB, FRAAA
TREHALOSEPHOSPHA-RXN	Trehalose-phosphatase: 3.1.3.12	12	HODCD, CARRP, SULMW, BUCCC, MYCGE, BUCAI, BLASB, BAUCH, BLOFL, WIGBR, BLOPB, MYCHJ, RICTY, CHLTR, WOLTR, WOLPM, BARQU, LAWIP, ORITB, HELPY, STRTD, NEIG2, WOLSU, STRA5, THICR, HAMD5, LACC3, LISMO, XYLFA, BRUME, DESPS, PSEHT, VIBCH, BACA2, YERPE, BACSU, YERPY, ERWCT, PHOLL, PSEE4, BACHK, AGRT5, BACAN, PSEAB, RHIME, PSEFS
RXN-8654	RXN-8654:	11	HODCD, CARRP, SULMW, BUCCC, BUCAI, BLASB, BAUCH, WIGBR, MYCHJ, RICTY, WOLTR, WOLPM, BARQU, LAWIP, ORITB, HELPY, STRTD, NEIG2, WOLSU, STRA5, THICR, HAMD5, LISMO, XYLFA, BRUME, PSEHT, BACA2, YERPE, ECOLI, YERPY, SODGM, RHOS4, MYCTU, SHIFL, ERWCT, BURMA, PSEE4, BACHK, AGRT5, BACAN, CUPTR, PSEAB, FRAAA, RHIME, PSEFS, MYCS2, RALEH
URIDINEKIN-RXN	Uridine kinase: 2.7.1.48	11	HODCD, CARRP, SULMW, BUCCC, BUCAI, BAUCH, BLOFL, WIGBR, BLOPB, MYCHJ, RICTY, CHLTR, WOLTR, WOLPM, BARQU, LAWIP, ORITB, HELPY, STRTD, NEIG2, WOLSU, THICR, HAMD5, LISMO, XYLFA, BRUME, DESPS, PSEHT, BACA2, YERPE, BACSU, RHOS4, MYCTU, SHIFL, ERWCT, PHOLL, BURMA, PSEE4, ECO57, AGRT5, CUPTR, PSEAB, FRAAA, RHIME, PSEFS, MYCS2, RALEH
DCMP-DEAMINASE-RXN	DCMP-DEAMINASE-RXN:	11	HODCD, CARRP, SULMW, BUCCC, MYCGE, BUCAI, BAUCH, BLOFL, WIGBR, BLOPB, MYCHJ, RICTY, CHLTR, WOLTR, WOLPM, BARQU, LAWIP, ORITB, HELPY, NEIG2, WOLSU, THICR, HAMD5, LACC3, LISMO, XYLFA, BACA2, YERPE, ECOLI, YERPY, SODGM, RHOS4, MYCTU, SALTI, SHIFL, PHOLL, BURMA, ECO57, BACHK, AGRT5, BACAN, CUPTR, PSEAB, FRAAA, RHIME, PSEFS, MYCS2
L-ASPARTATE-OXIDASE-RXN	L-ASPARTATE-OXIDASE-RXN:	11	HODCD, CARRP, SULMW, BUCCC, MYCGE, BUCAI, BLASB, BLOFL, WIGBR, BLOPB, MYCHJ, RICTY, CHLTR, WOLTR, WOLPM, BARQU, LAWIP, ORITB, HELPY, STRTD, NEIG2, STRA5, THICR, HAMD5, LACC3, LISMO, XYLFA, BRUME, DESPS, PSEHT, BACA2, YERPE, BACSU, YERPY, RHOS4, MYCTU, SHIFL, ERWCT, PHOLL, BURMA, PSEE4, ECO57, BACHK, PSEAB, PSEFS, MYCS2, RALEH
4.6.1.10-RXN	4.6.1.10-RXN:	11	HODCD, CARRP, SULMW, BUCCC, MYCGE, BUCAI, BLASB, BLOFL, WIGBR, BLOPB, MYCHJ, RICTY, CHLTR, WOLTR, WOLPM, BARQU, LAWIP, ORITB, HELPY, STRTD, NEIG2, WOLSU, STRA5, THICR, HAMD5, LACC3, LISMO, XYLFA, BRUME, DESPS, PSEHT, BACA2, YERPE, BACSU, YERPY, RHOS4, MYCTU, SHIFL, ERWCT, BURMA, PSEE4, ECO57, BACHK, PSEAB, PSEFS, MYCS2, RALEH
RXN0-2001	RXN0-2001: NA	11	HODCD, CARRP, SULMW, BUCCC, MYCGE, BUCAI, BLASB, BAUCH, BLOFL, BLOPB, MYCHJ, RICTY, CHLTR, WOLTR, WOLPM, BARQU, LAWIP, ORITB, HELPY, STRTD, NEIG2, WOLSU, STRA5, THICR, LACC3, LISMO, XYLFA, BRUME, DESPS, PSEHT, VIBCH, BACA2, BACSU, ECOLI, RHOS4, MYCTU, PHOLL, BURMA, PSEE4, BACHK, AGRT5, BACAN, FRAAA, RHIME, PSEFS, MYCS2, RALEH
RXN-5901	RXN-5901: 1.1.1.36	11	HODCD, CARRP, SULMW, BUCCC, MYCGE, BUCAI, BLASB, BAUCH, BLOFL, WIGBR, BLOPB, MYCHJ, CHLTR, WOLTR, WOLPM, BARQU, LAWIP, ORITB, HELPY, STRTD, NEIG2, WOLSU, STRA5, THICR, HAMD5, LISMO, XYLFA, BRUME, DESPS, PSEHT, BACA2, YERPE, BACSU, ECOLI, YERPY, SODGM, MYCTU, SALTI, SHIFL, ERWCT, PHOLL, PSEE4, ECO57, BACHK, PSEAB, FRAAA, PSEFS
RXN0-2061	RXN0-2061: NA	11	HODCD, CARRP, SULMW, BUCCC, MYCGE, BUCAI, BLASB, BAUCH, BLOFL, WIGBR, BLOPB, MYCHJ, CHLTR, WOLTR, WOLPM, BARQU, LAWIP, ORITB, HELPY, STRTD, NEIG2, WOLSU, STRA5, THICR, LACC3, LISMO, XYLFA, BRUME, DESPS, PSEHT, VIBCH, BACA2, YERPE, YERPY, SODGM, RHOS4, MYCTU, ERWCT, PHOLL, PSEE4, AGRT5, BACAN, PSEAB, FRAAA, RHIME, PSEFS, MYCS2
RXN-7698	RXN-7698:	11	HODCD, CARRP, SULMW, BUCCC, MYCGE, BUCAI, BLASB, BAUCH, BLOFL, WIGBR, BLOPB, MYCHJ, CHLTR, WOLTR, WOLPM, BARQU, LAWIP, ORITB, HELPY, STRTD, NEIG2, WOLSU, STRA5, THICR, HAMD5, LISMO, XYLFA, BRUME, DESPS, PSEHT, BACA2, YERPE, BACSU, ECOLI, YERPY, SODGM, MYCTU, SALTI, SHIFL, ERWCT, PHOLL, PSEE4, ECO57, BACHK, PSEAB, FRAAA, PSEFS
RXN-7836	RXN-7836: 5.3.3.8	11	HODCD, CARRP, SULMW, BUCCC, MYCGE, BUCAI, BLASB, BAUCH, BLOFL, WIGBR, BLOPB, MYCHJ, CHLTR, WOLTR, WOLPM, BARQU, LAWIP, ORITB, HELPY, STRTD, NEIG2, WOLSU, STRA5, THICR, HAMD5, LACC3, LISMO, XYLFA, BRUME, DESPS, BACA2, YERPE, BACSU, YERPY, SODGM, RHOS4, MYCTU, SHIFL, ERWCT, PHOLL, PSEE4, ECO57, BACHK, BACAN, FRAAA, RHIME, RALEH
RXN-7931	RXN-7931: 5.3.3.8	11	HODCD, CARRP, SULMW, BUCCC, MYCGE, BUCAI, BLASB, BAUCH, BLOFL, WIGBR, BLOPB, MYCHJ, CHLTR, WOLTR, WOLPM, BARQU, LAWIP, ORITB, HELPY, STRTD, NEIG2, WOLSU, STRA5, THICR, HAMD5, LACC3, LISMO, XYLFA, BRUME, DESPS, BACA2, YERPE, BACSU, YERPY, SODGM, RHOS4, MYCTU, SHIFL, ERWCT, PHOLL, PSEE4, ECO57, BACHK, BACAN, FRAAA, RHIME, RALEH
PROTOCATECHUATE-3-4-DIOXYGENASE-RXN	Protocatechuate 3,4-dioxygenase: 1.13.11.3	11	HODCD, CARRP, SULMW, BUCCC, MYCGE, BUCAI, BLASB, BAUCH, BLOFL, WIGBR, BLOPB, MYCHJ, RICTY, CHLTR, BARQU, LAWIP, ORITB, HELPY, STRTD, NEIG2, WOLSU, STRA5, THICR, HAMD5, LACC3, LISMO, XYLFA, DESPS, PSEHT, VIBCH, BACA2, YERPE, BACSU, ECOLI, YERPY, SODGM, RHOS4, MYCTU, SALTI, SHIFL, ERWCT, PHOLL, ECO57, BACHK, BACAN, CUPTR, FRAAA
PROTOCATECHUATE-34-DIOXYGENASE-RXN	Protocatechuate 3,4-dioxygenase: 1.13.11.3	11	HODCD, CARRP, SULMW, BUCCC, MYCGE, BUCAI, BLASB, BAUCH, BLOFL, WIGBR, BLOPB, MYCHJ, RICTY, CHLTR, BARQU, LAWIP, ORITB, HELPY, STRTD, NEIG2, WOLSU, STRA5, THICR, HAMD5, LACC3, LISMO, XYLFA, DESPS, PSEHT, VIBCH, BACA2, YERPE, BACSU, ECOLI, YERPY, SODGM, RHOS4, MYCTU, SALTI, SHIFL, ERWCT, PHOLL, ECO57, BACHK, BACAN, CUPTR, FRAAA
RXN-8073	heme <i>d</i> biosynthesis: NA	11	HODCD, CARRP, SULMW, BUCCC, MYCGE, BUCAI, BLASB, BAUCH, BLOFL, WIGBR, BLOPB, MYCHJ, RICTY, CHLTR, WOLTR, WOLPM, BARQU, ORITB, HELPY, STRTD, NEIG2, WOLSU, STRA5, THICR, HAMD5, LACC3, LISMO, XYLFA, BRUME, DESPS, PSEHT, VIBCH, YERPE, ECOLI, YERPY, SODGM, RHOS4, MYCTU, ERWCT, BURMA, PSEE4, BACHK, AGRT5, BACAN, FRAAA, MYCS2, RALEH
GLUTDECARBOX-RXN	Glutamate decarboxylase: 4.1.1.15	11	HODCD, CARRP, SULMW, BUCCC, MYCGE, BUCAI, BLASB, BAUCH, BLOFL, WIGBR, BLOPB, MYCHJ, RICTY, CHLTR, WOLTR, WOLPM, BARQU, ORITB, HELPY, STRTD, NEIG2, WOLSU, STRA5, THICR, HAMD5, LACC3, XYLFA, PSEHT, BACA2, YERPE, BACSU, YERPY, SODGM, RHOS4, SALTI, ERWCT, PHOLL, BURMA, PSEE4, BACHK, AGRT5, BACAN, CUPTR, PSEAB, RHIME, PSEFS, RALEH
HYDROXYLAMINE-REDUCTASE-RXN	Hydroxylamine reductase: 1.7.99.1	11	HODCD, CARRP, SULMW, BUCCC, MYCGE, BUCAI, BLASB, BAUCH, BLOFL, WIGBR, BLOPB, MYCHJ, RICTY, CHLTR, WOLTR, WOLPM, BARQU, ORITB, HELPY, STRTD, NEIG2, STRA5, THICR, HAMD5, LACC3, LISMO, XYLFA, BRUME, PSEHT, VIBCH, BACA2, BACSU, ECOLI, SODGM, RHOS4, MYCTU, PHOLL, BURMA, PSEE4, AGRT5, CUPTR, PSEAB, FRAAA, RHIME, PSEFS, MYCS2, RALEH
CDPDIGLYPYPHOSPHA-RXN	CDP-diacylglycerol pyrophosphatase: 3.6.1.26	11	HODCD, CARRP, SULMW, BUCCC, MYCGE, BUCAI, BLASB, BAUCH, BLOFL, WIGBR, BLOPB, MYCHJ, RICTY, CHLTR, WOLTR, WOLPM, BARQU, LAWIP, ORITB, STRTD, NEIG2, WOLSU, STRA5, THICR, HAMD5, LACC3, LISMO, XYLFA, BRUME, DESPS, PSEHT, VIBCH, BACA2, BACSU, RHOS4, PHOLL, BURMA, PSEE4, BACHK, AGRT5, BACAN, CUPTR, PSEAB, FRAAA, RHIME, PSEFS, MYCS2
5.1.1.11-RXN	5.1.1.11-RXN:	11	HODCD, CARRP, SULMW, BUCCC, MYCGE, BUCAI, BLASB, BAUCH, BLOFL, WIGBR, BLOPB, MYCHJ, RICTY, CHLTR, WOLTR, WOLPM, BARQU, LAWIP, ORITB, HELPY, NEIG2, WOLSU, STRA5, THICR, HAMD5, LACC3, LISMO, XYLFA, BRUME, DESPS, PSEHT, VIBCH, BACA2, YERPE, BACSU, ECOLI, YERPY, SODGM, RHOS4, MYCTU, SALTI, SHIFL, PSEE4, ECO57, BACHK, BACAN, RHIME
GKI-RXN	GKI-RXN: 2.7.1.-	11	HODCD, CARRP, SULMW, BUCCC, MYCGE, BUCAI, BLASB, BAUCH, BLOFL, WIGBR, BLOPB, MYCHJ, RICTY, CHLTR, WOLTR, WOLPM, BARQU, LAWIP, ORITB, HELPY, NEIG2, WOLSU, THICR, HAMD5, LACC3, LISMO, XYLFA, BRUME, DESPS, PSEHT, VIBCH, BACA2, YERPE, BACSU, YERPY, RHOS4, MYCTU, BURMA, PSEE4, AGRT5, BACAN, CUPTR, PSEAB, RHIME, PSEFS, MYCS2, RALEH
RXN-9157	RXN-9157: 2.3.2.2	11	HODCD, CARRP, SULMW, BUCCC, MYCGE, BUCAI, BLASB, BAUCH, BLOFL, WIGBR, BLOPB, MYCHJ, RICTY, CHLTR, WOLTR, WOLPM, BARQU, LAWIP, ORITB, HELPY, STRTD, WOLSU, STRA5, HAMD5, LACC3, LISMO, BRUME, DESPS, PSEHT, VIBCH, BACA2, YERPE, BACSU, ECOLI, SODGM, RHOS4, SALTI, SHIFL, ERWCT, PHOLL, ECO57, BACHK, AGRT5, BACAN, CUPTR, FRAAA, RHIME
NANE-RXN	NANE-RXN: 5.1.3.9	11	HODCD, CARRP, SULMW, BUCCC, MYCGE, BUCAI, BLASB, BAUCH, BLOFL, WIGBR, BLOPB, MYCHJ, RICTY, CHLTR, WOLTR, WOLPM, BARQU, LAWIP, ORITB, HELPY, STRTD, NEIG2, WOLSU, THICR, HAMD5, LACC3, XYLFA, DESPS, BACA2, BACSU, SODGM, RHOS4, MYCTU, ERWCT, PHOLL, BURMA, PSEE4, BACHK, AGRT5, BACAN, CUPTR, PSEAB, FRAAA, RHIME, PSEFS, MYCS2, RALEH
DEHYDDEOXPHOSGALACT-ALDOL-RXN	2-dehydro-3-deoxyphosphogalactonate aldolase: 4.1.2.21	11	HODCD, CARRP, SULMW, BUCCC, MYCGE, BUCAI, BLASB, BAUCH, BLOFL, WIGBR, BLOPB, MYCHJ, RICTY, CHLTR, WOLTR, WOLPM, BARQU, LAWIP, ORITB, HELPY, STRTD, NEIG2, WOLSU, THICR, HAMD5, LACC3, LISMO, XYLFA, DESPS, PSEHT, VIBCH, BACA2, YERPE, BACSU, YERPY, SODGM, MYCTU, SALTI, PHOLL, PSEE4, ECO57, BACHK, BACAN, CUPTR, PSEAB, FRAAA, RALEH
GLUCONATE-5-DEHYDROGENASE-RXN	Gluconate 5-dehydrogenase: 1.1.1.69	11	HODCD, CARRP, SULMW, BUCCC, MYCGE, BUCAI, BLASB, BAUCH, BLOFL, WIGBR, BLOPB, MYCHJ, RICTY, CHLTR, WOLTR, WOLPM, BARQU, LAWIP, ORITB, HELPY, STRTD, NEIG2, WOLSU, THICR, HAMD5, LACC3, LISMO, XYLFA, BRUME, DESPS, PSEHT, VIBCH, BACA2, BACSU, MYCTU, SALTI, SHIFL, ERWCT, PHOLL, BURMA, PSEE4, ECO57, BACHK, BACAN, PSEAB, FRAAA, PSEFS
5.5.1.2-RXN	3-carboxy-cis,cis-muconate cycloisomerase: 5.5.1.2	11	HODCD, CARRP, SULMW, BUCCC, MYCGE, BUCAI, BLASB, BAUCH, BLOFL, WIGBR, BLOPB, MYCHJ, RICTY, CHLTR, WOLTR, WOLPM, BARQU, LAWIP, ORITB, HELPY, STRTD, NEIG2, WOLSU, THICR, HAMD5, LACC3, LISMO, XYLFA, DESPS, PSEHT, VIBCH, BACA2, YERPE, BACSU, ECOLI, YERPY, SODGM, RHOS4, MYCTU, SALTI, SHIFL, PHOLL, ECO57, BACHK, BACAN, CUPTR, FRAAA
12-OXOPHYTODIENOATE-REDUCTASE-RXN	12-oxophytodienoate reductase: 1.3.1.42	11	HODCD, CARRP, SULMW, BUCCC, MYCGE, BUCAI, BLASB, BAUCH, BLOFL, WIGBR, BLOPB, MYCHJ, RICTY, CHLTR, WOLTR, WOLPM, BARQU, LAWIP, ORITB, HELPY, STRTD, NEIG2, WOLSU, STRA5, HAMD5, LACC3, LISMO, BRUME, DESPS, PSEHT, BACA2, BACSU, ECOLI, SODGM, RHOS4, MYCTU, SALTI, SHIFL, ERWCT, PHOLL, BURMA, PSEE4, ECO57, BACHK, BACAN, CUPTR, FRAAA
RXN-9952	RXN-9952:	11	HODCD, CARRP, SULMW, BUCCC, MYCGE, BUCAI, BLASB, BAUCH, BLOFL, WIGBR, BLOPB, MYCHJ, RICTY, CHLTR, WOLTR, WOLPM, BARQU, LAWIP, ORITB, HELPY, STRTD, NEIG2, WOLSU, STRA5, HAMD5, XYLFA, DESPS, VIBCH, BACA2, YERPE, ECOLI, SODGM, RHOS4, SALTI, SHIFL, ERWCT, PHOLL, BURMA, PSEE4, ECO57, AGRT5, BACAN, CUPTR, PSEAB, FRAAA, RHIME, RALEH
2.4.1.83-RXN	Dolichyl-phosphate &beta-D-mannosyltransferase: 2.4.1.83	11	HODCD, CARRP, SULMW, BUCCC, MYCGE, BUCAI, BLASB, BAUCH, BLOFL, WIGBR, BLOPB, MYCHJ, RICTY, CHLTR, WOLTR, WOLPM, BARQU, LAWIP, ORITB, HELPY, STRTD, NEIG2, WOLSU, STRA5, THICR, LISMO, BRUME, PSEHT, VIBCH, BACA2, BACSU, ECOLI, YERPY, SODGM, RHOS4, MYCTU, SALTI, SHIFL, ERWCT, PHOLL, PSEE4, ECO57, BACHK, BACAN, CUPTR, RHIME, RALEH
RXN-9943	RXN-9943: 2.3.1.57	11	HODCD, CARRP, SULMW, BUCCC, MYCGE, BUCAI, BLASB, BAUCH, BLOFL, WIGBR, BLOPB, MYCHJ, RICTY, CHLTR, WOLTR, WOLPM, BARQU, LAWIP, ORITB, HELPY, STRTD, NEIG2, WOLSU, STRA5, THICR, LACC3, LISMO, XYLFA, BRUME, DESPS, PSEHT, VIBCH, YERPE, ECOLI, SODGM, RHOS4, MYCTU, SALTI, PHOLL, PSEE4, ECO57, AGRT5, BACAN, CUPTR, FRAAA, RHIME, MYCS2
RXN-969	RXN-969: 1.1.3.15	11	HODCD, CARRP, SULMW, BUCCC, MYCGE, BUCAI, BLASB, BAUCH, BLOFL, WIGBR, BLOPB, MYCHJ, RICTY, CHLTR, WOLTR, WOLPM, BARQU, LAWIP, ORITB, HELPY, STRTD, NEIG2, WOLSU, STRA5, THICR, HAMD5, LISMO, XYLFA, DESPS, PSEHT, VIBCH, BACA2, YERPE, BACSU, ECOLI, SODGM, RHOS4, MYCTU, SHIFL, ERWCT, PHOLL, PSEE4, ECO57, AGRT5, BACAN, RHIME, PSEFS
GLUCOSE-1-DEHYDROGENASE-RXN	Glucose 1-dehydrogenase: 1.1.1.47	11	HODCD, CARRP, SULMW, BUCCC, MYCGE, BUCAI, BLASB, BAUCH, BLOFL, WIGBR, BLOPB, MYCHJ, RICTY, CHLTR, WOLTR, WOLPM, BARQU, LAWIP, ORITB, HELPY, STRTD, NEIG2, WOLSU, STRA5, THICR, HAMD5, LISMO, XYLFA, DESPS, PSEHT, VIBCH, YERPE, ECOLI, YERPY, SODGM, RHOS4, MYCTU, SALTI, SHIFL, PHOLL, PSEE4, ECO57, AGRT5, CUPTR, PSEAB, FRAAA, RALEH
S-2-HYDROXY-ACID-OXIDASE-RXN	S-2-HYDROXY-ACID-OXIDASE-RXN:	11	HODCD, CARRP, SULMW, BUCCC, MYCGE, BUCAI, BLASB, BAUCH, BLOFL, WIGBR, BLOPB, MYCHJ, RICTY, CHLTR, WOLTR, WOLPM, BARQU, LAWIP, ORITB, HELPY, STRTD, NEIG2, WOLSU, STRA5, THICR, HAMD5, LISMO, XYLFA, DESPS, PSEHT, VIBCH, BACA2, YERPE, BACSU, ECOLI, SODGM, RHOS4, MYCTU, SHIFL, ERWCT, PHOLL, PSEE4, ECO57, AGRT5, BACAN, RHIME, PSEFS
2-AMINOADIPATE-AMINOTRANSFERASE-RXN	2-aminoadipate aminotransferase: 2.6.1.39	11	HODCD, CARRP, SULMW, BUCCC, MYCGE, BUCAI, BLASB, BAUCH, BLOFL, WIGBR, BLOPB, MYCHJ, RICTY, CHLTR, WOLTR, WOLPM, BARQU, LAWIP, ORITB, HELPY, STRTD, NEIG2, WOLSU, STRA5, THICR, HAMD5, LISMO, XYLFA, PSEHT, VIBCH, BACA2, BACSU, ECOLI, YERPY, SODGM, RHOS4, MYCTU, SALTI, SHIFL, PHOLL, PSEE4, ECO57, BACHK, CUPTR, FRAAA, RHIME, RALEH
2.7.8.25-RXN	Triphosphoribosyl-dephospho-CoA synthase: 2.7.8.25	11	HODCD, CARRP, SULMW, BUCCC, MYCGE, BUCAI, BLASB, BAUCH, BLOFL, WIGBR, BLOPB, MYCHJ, RICTY, CHLTR, WOLTR, WOLPM, BARQU, LAWIP, ORITB, HELPY, STRTD, NEIG2, WOLSU, STRA5, THICR, HAMD5, LISMO, XYLFA, BRUME, DESPS, PSEHT, BACA2, YERPE, BACSU, YERPY, SODGM, RHOS4, MYCTU, PHOLL, PSEE4, BACHK, AGRT5, BACAN, CUPTR, FRAAA, RHIME, RALEH
PYRAMKIN-RXN	PYRAMKIN-RXN: 2.7.1.35	11	HODCD, CARRP, SULMW, BUCCC, MYCGE, BUCAI, BLASB, BAUCH, BLOFL, WIGBR, BLOPB, MYCHJ, RICTY, CHLTR, WOLTR, WOLPM, BARQU, LAWIP, ORITB, HELPY, STRTD, NEIG2, WOLSU, STRA5, THICR, HAMD5, LISMO, XYLFA, DESPS, PSEHT, VIBCH, BACA2, YERPE, SODGM, MYCTU, ERWCT, PHOLL, BURMA, PSEE4, BACHK, BACAN, CUPTR, PSEAB, FRAAA, PSEFS, MYCS2, RALEH
RXN-9674	RXN-9674: 3.2.1.21	11	HODCD, CARRP, SULMW, BUCCC, MYCGE, BUCAI, BLASB, BAUCH, BLOFL, WIGBR, BLOPB, MYCHJ, RICTY, CHLTR, WOLTR, WOLPM, BARQU, LAWIP, ORITB, HELPY, STRTD, NEIG2, WOLSU, STRA5, THICR, HAMD5, LISMO, BRUME, PSEHT, VIBCH, ECOLI, SODGM, RHOS4, SALTI, SHIFL, PHOLL, BURMA, PSEE4, ECO57, BACHK, AGRT5, BACAN, CUPTR, PSEAB, FRAAA, RHIME, RALEH
RHAMNULOKIN-RXN	Rhamnulokinase: 2.7.1.5	11	HODCD, CARRP, SULMW, BUCCC, MYCGE, BUCAI, BLASB, BAUCH, BLOFL, WIGBR, BLOPB, MYCHJ, RICTY, CHLTR, WOLTR, WOLPM, BARQU, LAWIP, ORITB, HELPY, STRTD, NEIG2, WOLSU, STRA5, THICR, HAMD5, LACC3, XYLFA, BRUME, DESPS, PSEHT, VIBCH, BACA2, RHOS4, MYCTU, PHOLL, BURMA, PSEE4, BACHK, AGRT5, BACAN, CUPTR, PSEAB, FRAAA, RHIME, PSEFS, RALEH
3.5.1.87-RXN	N-carbamoyl-L-amino-acid hydrolase: 3.5.1.87	11	HODCD, CARRP, SULMW, BUCCC, MYCGE, BUCAI, BLASB, BAUCH, BLOFL, WIGBR, BLOPB, MYCHJ, RICTY, CHLTR, WOLTR, WOLPM, BARQU, LAWIP, ORITB, HELPY, STRTD, NEIG2, WOLSU, STRA5, THICR, HAMD5, LACC3, XYLFA, BRUME, DESPS, PSEHT, VIBCH, BACSU, ECOLI, SODGM, MYCTU, SALTI, SHIFL, PHOLL, BURMA, PSEE4, ECO57, BACHK, BACAN, FRAAA, RHIME, RALEH
4.1.1.81-RXN	Threonine-phosphate decarboxylase: 4.1.1.81	11	HODCD, CARRP, SULMW, BUCCC, MYCGE, BUCAI, BLASB, BAUCH, BLOFL, WIGBR, BLOPB, MYCHJ, RICTY, CHLTR, WOLTR, WOLPM, BARQU, LAWIP, ORITB, HELPY, STRTD, NEIG2, WOLSU, STRA5, THICR, HAMD5, LACC3, XYLFA, PSEHT, VIBCH, BACA2, YERPE, BACSU, ECOLI, YERPY, SODGM, RHOS4, MYCTU, SHIFL, ERWCT, PHOLL, ECO57, BACHK, AGRT5, BACAN, FRAAA, MYCS2
5.3.1.23-RXN	5-methylthioribose-1-phosphate isomerase: 5.3.1.23	11	HODCD, CARRP, SULMW, BUCCC, MYCGE, BUCAI, BLASB, BAUCH, BLOFL, WIGBR, BLOPB, MYCHJ, RICTY, CHLTR, WOLTR, WOLPM, BARQU, LAWIP, ORITB, HELPY, STRTD, NEIG2, WOLSU, STRA5, THICR, HAMD5, LACC3, LISMO, BRUME, DESPS, PSEHT, VIBCH, YERPE, ECOLI, SODGM, MYCTU, SALTI, SHIFL, ERWCT, PHOLL, BURMA, PSEE4, ECO57, AGRT5, CUPTR, MYCS2, RALEH
RXN0-1382	RXN0-1382: 2.8.3.16	11	HODCD, CARRP, SULMW, BUCCC, MYCGE, BUCAI, BLASB, BAUCH, BLOFL, WIGBR, BLOPB, MYCHJ, RICTY, CHLTR, WOLTR, WOLPM, BARQU, LAWIP, ORITB, HELPY, STRTD, NEIG2, WOLSU, STRA5, THICR, HAMD5, LACC3, LISMO, XYLFA, DESPS, PSEHT, VIBCH, BACA2, YERPE, BACSU, ECOLI, YERPY, SODGM, MYCTU, SALTI, ERWCT, PHOLL, PSEE4, BACHK, BACAN, PSEAB, RHIME
GLUTARYL-COA-DEHYDROGENASE-RXN	GLUTARYL-COA-DEHYDROGENASE-RXN:	11	HODCD, CARRP, SULMW, BUCCC, MYCGE, BUCAI, BLASB, BAUCH, BLOFL, WIGBR, BLOPB, MYCHJ, RICTY, CHLTR, WOLTR, WOLPM, BARQU, LAWIP, ORITB, HELPY, STRTD, NEIG2, WOLSU, STRA5, THICR, HAMD5, LACC3, LISMO, XYLFA, DESPS, PSEHT, VIBCH, BACA2, YERPE, BACSU, ECOLI, YERPY, SODGM, MYCTU, SALTI, SHIFL, ERWCT, PHOLL, ECO57, BACHK, BACAN, FRAAA
1.13.11.15-RXN	3,4-dihydroxyphenylacetate 2,3-dioxygenase: 1.13.11.15	11	HODCD, CARRP, SULMW, BUCCC, MYCGE, BUCAI, BLASB, BAUCH, BLOFL, WIGBR, BLOPB, MYCHJ, RICTY, CHLTR, WOLTR, WOLPM, BARQU, LAWIP, ORITB, HELPY, STRTD, NEIG2, WOLSU, STRA5, THICR, HAMD5, LACC3, LISMO, XYLFA, DESPS, PSEHT, VIBCH, BACA2, BACSU, ECOLI, SODGM, RHOS4, MYCTU, ERWCT, ECO57, BACHK, AGRT5, BACAN, CUPTR, FRAAA, RHIME, MYCS2
ACECOATRANS-RXN	Acetate CoA-transferase: 2.8.3.8	11	HODCD, CARRP, SULMW, BUCCC, MYCGE, BUCAI, BLASB, BAUCH, BLOFL, WIGBR, BLOPB, MYCHJ, RICTY, CHLTR, WOLTR, WOLPM, BARQU, LAWIP, ORITB, HELPY, STRTD, NEIG2, WOLSU, STRA5, THICR, HAMD5, LACC3, LISMO, XYLFA, DESPS, VIBCH, BACA2, YERPE, BACSU, YERPY, SODGM, MYCTU, SALTI, SHIFL, BURMA, PSEE4, AGRT5, PSEAB, RHIME, PSEFS, MYCS2, RALEH
KDGALDOL-RXN	2-dehydro-3-deoxyglucarate aldolase: 4.1.2.20	11	HODCD, CARRP, SULMW, BUCCC, MYCGE, BUCAI, BLASB, BAUCH, BLOFL, WIGBR, BLOPB, MYCHJ, RICTY, CHLTR, WOLTR, WOLPM, BARQU, LAWIP, ORITB, HELPY, STRTD, NEIG2, WOLSU, STRA5, THICR, HAMD5, LACC3, LISMO, XYLFA, DESPS, PSEHT, VIBCH, BACA2, YERPE, BACSU, SODGM, RHOS4, MYCTU, PHOLL, PSEE4, BACHK, BACAN, CUPTR, PSEAB, RHIME, PSEFS, MYCS2
RXN-9868	Carboxymethylenebutenolidase: 3.1.1.45	11	HODCD, CARRP, SULMW, BUCCC, MYCGE, BUCAI, BLASB, BAUCH, BLOFL, WIGBR, BLOPB, MYCHJ, RICTY, CHLTR, WOLTR, WOLPM, BARQU, LAWIP, ORITB, HELPY, STRTD, NEIG2, WOLSU, STRA5, THICR, HAMD5, LACC3, LISMO, XYLFA, DESPS, PSEHT, VIBCH, BACA2, BACSU, ECOLI, SODGM, RHOS4, MYCTU, SALTI, PHOLL, BACHK, AGRT5, BACAN, CUPTR, PSEAB, FRAAA, RHIME
S-FORMYLGLUTATHIONE-HYDROLASE-RXN	S-formylglutathione hydrolase: 3.1.2.12	11	HODCD, CARRP, SULMW, BUCCC, MYCGE, BUCAI, BLASB, BAUCH, BLOFL, WIGBR, BLOPB, MYCHJ, RICTY, CHLTR, WOLTR, WOLPM, BARQU, LAWIP, ORITB, HELPY, STRTD, NEIG2, WOLSU, STRA5, THICR, HAMD5, LACC3, LISMO, XYLFA, DESPS, PSEHT, VIBCH, BACA2, YERPE, BACSU, SODGM, MYCTU, SALTI, PHOLL, PSEE4, BACHK, AGRT5, BACAN, CUPTR, FRAAA, MYCS2, RALEH
CHOLINE-SULFATASE-RXN	Choline-sulfatase: 3.1.6.6	11	HODCD, CARRP, SULMW, BUCCC, MYCGE, BUCAI, BLASB, BAUCH, BLOFL, WIGBR, BLOPB, MYCHJ, RICTY, CHLTR, WOLTR, WOLPM, BARQU, LAWIP, ORITB, HELPY, STRTD, NEIG2, WOLSU, STRA5, THICR, HAMD5, LACC3, LISMO, XYLFA, DESPS, PSEHT, VIBCH, BACA2, YERPE, BACSU, ECOLI, YERPY, SODGM, MYCTU, SHIFL, ERWCT, PHOLL, BACHK, BACAN, FRAAA, MYCS2, RALEH
RXN-3902	RXN-3902: 1.3.99.7	11	HODCD, CARRP, SULMW, BUCCC, MYCGE, BUCAI, BLASB, BAUCH, BLOFL, WIGBR, BLOPB, MYCHJ, RICTY, CHLTR, WOLTR, WOLPM, BARQU, LAWIP, ORITB, HELPY, STRTD, NEIG2, WOLSU, STRA5, THICR, HAMD5, LACC3, LISMO, XYLFA, DESPS, PSEHT, VIBCH, BACA2, YERPE, BACSU, ECOLI, YERPY, SODGM, MYCTU, SALTI, SHIFL, ERWCT, PHOLL, ECO57, BACHK, BACAN, FRAAA
PHENYLSERINE-ALDOLASE-RXN	Phenylserine aldolase: 4.1.2.26	11	HODCD, CARRP, SULMW, BUCCC, MYCGE, BUCAI, BLASB, BAUCH, BLOFL, WIGBR, BLOPB, MYCHJ, RICTY, CHLTR, WOLTR, WOLPM, BARQU, LAWIP, ORITB, HELPY, STRTD, NEIG2, WOLSU, STRA5, THICR, HAMD5, LACC3, LISMO, XYLFA, BRUME, VIBCH, BACA2, YERPE, BACSU, ECOLI, YERPY, SODGM, RHOS4, MYCTU, SALTI, ERWCT, PHOLL, BACHK, AGRT5, BACAN, FRAAA, RALEH
RXN-1404	RXN-1404: 3.5.5.1	11	HODCD, CARRP, SULMW, BUCCC, MYCGE, BUCAI, BLASB, BAUCH, BLOFL, WIGBR, BLOPB, MYCHJ, RICTY, CHLTR, WOLTR, WOLPM, BARQU, LAWIP, ORITB, HELPY, STRTD, NEIG2, WOLSU, STRA5, THICR, HAMD5, LACC3, LISMO, XYLFA, BRUME, DESPS, VIBCH, BACA2, BACSU, ECOLI, SODGM, MYCTU, SALTI, SHIFL, ERWCT, PHOLL, BURMA, ECO57, BACHK, BACAN, PSEAB, RHIME
3.5.5.1-RXN	Nitrilase: 3.5.5.1	11	HODCD, CARRP, SULMW, BUCCC, MYCGE, BUCAI, BLASB, BAUCH, BLOFL, WIGBR, BLOPB, MYCHJ, RICTY, CHLTR, WOLTR, WOLPM, BARQU, LAWIP, ORITB, HELPY, STRTD, NEIG2, WOLSU, STRA5, THICR, HAMD5, LACC3, LISMO, XYLFA, BRUME, DESPS, VIBCH, BACA2, BACSU, ECOLI, SODGM, MYCTU, SALTI, SHIFL, ERWCT, PHOLL, BURMA, ECO57, BACHK, BACAN, PSEAB, RHIME
HOMOGENTISATE-12-DIOXYGENASE-RXN	Homogentisate 1,2-dioxygenase: 1.13.11.5	11	HODCD, CARRP, SULMW, BUCCC, MYCGE, BUCAI, BLASB, BAUCH, BLOFL, WIGBR, BLOPB, MYCHJ, RICTY, CHLTR, WOLTR, WOLPM, BARQU, LAWIP, ORITB, HELPY, STRTD, NEIG2, WOLSU, STRA5, THICR, HAMD5, LACC3, LISMO, XYLFA, BRUME, DESPS, VIBCH, BACA2, YERPE, BACSU, ECOLI, YERPY, SODGM, RHOS4, MYCTU, SALTI, SHIFL, ERWCT, PHOLL, ECO57, AGRT5, FRAAA
MALEYLACETOACETATE-ISOMERASE-RXN	Maleylacetoacetate isomerase: 5.2.1.2	11	HODCD, CARRP, SULMW, BUCCC, MYCGE, BUCAI, BLASB, BAUCH, BLOFL, WIGBR, BLOPB, MYCHJ, RICTY, CHLTR, WOLTR, WOLPM, BARQU, LAWIP, ORITB, HELPY, STRTD, NEIG2, WOLSU, STRA5, THICR, HAMD5, LACC3, LISMO, XYLFA, BRUME, DESPS, BACA2, YERPE, BACSU, ECOLI, YERPY, SODGM, RHOS4, MYCTU, SHIFL, ERWCT, PHOLL, BACHK, AGRT5, BACAN, FRAAA, MYCS2
4-HYDROXYPHENYLPYRUVATE-DIOXYGENASE-RXN	4-hydroxyphenylpyruvate dioxygenase: 1.13.11.27	11	HODCD, CARRP, SULMW, BUCCC, MYCGE, BUCAI, BLASB, BAUCH, BLOFL, WIGBR, BLOPB, MYCHJ, RICTY, CHLTR, WOLTR, WOLPM, BARQU, LAWIP, ORITB, HELPY, STRTD, NEIG2, WOLSU, STRA5, THICR, HAMD5, LACC3, LISMO, XYLFA, BRUME, DESPS, BACA2, YERPE, BACSU, ECOLI, YERPY, SODGM, RHOS4, MYCTU, SALTI, SHIFL, ERWCT, PHOLL, ECO57, AGRT5, FRAAA, MYCS2
4-HYDROXY-2-KETOPIMELATE-LYSIS-RXN	4-HYDROXY-2-KETOPIMELATE-LYSIS-RXN: 4.1.2.-	11	HODCD, CARRP, SULMW, BUCCC, MYCGE, BUCAI, BLASB, BAUCH, BLOFL, WIGBR, BLOPB, MYCHJ, RICTY, CHLTR, WOLTR, WOLPM, BARQU, LAWIP, ORITB, HELPY, STRTD, NEIG2, WOLSU, STRA5, THICR, HAMD5, LACC3, LISMO, XYLFA, BRUME, DESPS, PSEHT, VIBCH, BACA2, BACSU, ECOLI, SODGM, MYCTU, BURMA, PSEE4, ECO57, BACHK, AGRT5, BACAN, FRAAA, RHIME, MYCS2
3.1.3.68-RXN	2-deoxyglucose-6-phosphatase: 3.1.3.68	11	HODCD, CARRP, SULMW, BUCCC, MYCGE, BUCAI, BLASB, BAUCH, BLOFL, WIGBR, BLOPB, MYCHJ, RICTY, CHLTR, WOLTR, WOLPM, BARQU, LAWIP, ORITB, HELPY, STRTD, NEIG2, WOLSU, STRA5, THICR, HAMD5, LACC3, LISMO, XYLFA, BRUME, DESPS, PSEHT, VIBCH, BACA2, BACSU, ECOLI, RHOS4, MYCTU, BURMA, PSEE4, BACHK, BACAN, CUPTR, PSEAB, FRAAA, MYCS2, RALEH
GLYOCARBOLIG-RXN	Tartronate-semialdehyde synthase: 4.1.1.47	11	HODCD, CARRP, SULMW, BUCCC, MYCGE, BUCAI, BLASB, BAUCH, BLOFL, WIGBR, BLOPB, MYCHJ, RICTY, CHLTR, WOLTR, WOLPM, BARQU, LAWIP, ORITB, HELPY, STRTD, NEIG2, WOLSU, STRA5, THICR, HAMD5, LACC3, LISMO, XYLFA, BRUME, DESPS, PSEHT, VIBCH, BACA2, YERPE, BACSU, YERPY, SODGM, RHOS4, MYCTU, ERWCT, PHOLL, BURMA, BACHK, AGRT5, BACAN, FRAAA
RXN-3641	3-oxoadipyl-CoA thiolase: 2.3.1.174	11	HODCD, CARRP, SULMW, BUCCC, MYCGE, BUCAI, BLASB, BAUCH, BLOFL, WIGBR, BLOPB, MYCHJ, RICTY, CHLTR, WOLTR, WOLPM, BARQU, LAWIP, ORITB, HELPY, STRTD, NEIG2, WOLSU, STRA5, THICR, HAMD5, LACC3, LISMO, XYLFA, BRUME, DESPS, PSEHT, VIBCH, BACA2, YERPE, BACSU, YERPY, SODGM, MYCTU, SALTI, SHIFL, ERWCT, ECO57, BACHK, BACAN, FRAAA, MYCS2
GLUCDEHYDROG-RXN	Glucose dehydrogenase (pyrroloquinoline-quinone): 1.1.5.2	11	HODCD, CARRP, SULMW, BUCCC, MYCGE, BUCAI, BLASB, BAUCH, BLOFL, WIGBR, BLOPB, MYCHJ, RICTY, CHLTR, WOLTR, WOLPM, BARQU, LAWIP, ORITB, HELPY, STRTD, NEIG2, WOLSU, STRA5, THICR, HAMD5, LACC3, LISMO, XYLFA, BRUME, DESPS, PSEHT, VIBCH, BACA2, YERPE, BACSU, YERPY, SODGM, MYCTU, ERWCT, PHOLL, BURMA, BACHK, BACAN, FRAAA, MYCS2, RALEH
5.4.99.15-RXN	(1,4)-&alpha-D-glucan 1-&alpha-D-glucosylmutase: 5.4.99.15	11	HODCD, CARRP, SULMW, BUCCC, MYCGE, BUCAI, BLASB, BAUCH, BLOFL, WIGBR, BLOPB, MYCHJ, RICTY, CHLTR, WOLTR, WOLPM, BARQU, LAWIP, ORITB, HELPY, STRTD, NEIG2, WOLSU, STRA5, THICR, HAMD5, LACC3, LISMO, XYLFA, BRUME, DESPS, PSEHT, VIBCH, BACA2, YERPE, BACSU, ECOLI, YERPY, SODGM, SHIFL, ERWCT, PHOLL, ECO57, BACHK, AGRT5, BACAN, MYCS2
RXN0-303	RXN0-303: 5.3.1.-	10	HODCD, CARRP, SULMW, BUCCC, BUCAI, BAUCH, BLOFL, WIGBR, BLOPB, RICTY, CHLTR, WOLTR, WOLPM, BARQU, ORITB, HELPY, STRTD, NEIG2, WOLSU, THICR, HAMD5, LACC3, LISMO, XYLFA, BRUME, DESPS, PSEHT, VIBCH, BACA2, BACSU, ECOLI, YERPY, SODGM, RHOS4, SALTI, SHIFL, PHOLL, PSEE4, ECO57, BACHK, AGRT5, BACAN, CUPTR, PSEAB, FRAAA, PSEFS, MYCS2, RALEH
HYPXPRIBOSYLTRAN-RXN	HYPXPRIBOSYLTRAN-RXN:	10	HODCD, CARRP, SULMW, BUCCC, MYCGE, BLASB, BAUCH, BLOFL, WIGBR, BLOPB, MYCHJ, RICTY, CHLTR, WOLTR, WOLPM, BARQU, LAWIP, ORITB, HELPY, STRTD, NEIG2, WOLSU, THICR, HAMD5, LACC3, LISMO, XYLFA, BRUME, DESPS, PSEHT, BACA2, YERPE, BACSU, ECOLI, YERPY, MYCTU, SHIFL, ERWCT, BURMA, PSEE4, ECO57, BACHK, BACAN, PSEAB, FRAAA, PSEFS, MYCS2, RALEH
3.1.3.74-RXN	Pyridoxal phosphatase: 3.1.3.74	10	HODCD, CARRP, SULMW, BUCCC, MYCGE, BUCAI, BLASB, BAUCH, WIGBR, MYCHJ, RICTY, CHLTR, WOLTR, WOLPM, BARQU, LAWIP, ORITB, HELPY, STRTD, NEIG2, WOLSU, HAMD5, LACC3, LISMO, XYLFA, BRUME, DESPS, PSEHT, VIBCH, BACA2, YERPE, BACSU, ECOLI, SODGM, RHOS4, MYCTU, ERWCT, BURMA, PSEE4, BACHK, AGRT5, BACAN, CUPTR, PSEAB, FRAAA, RHIME, PSEFS, RALEH
LXULRU5P-RXN	LXULRU5P-RXN: 5.1.3.22	10	HODCD, CARRP, SULMW, BUCCC, MYCGE, BUCAI, BLASB, BAUCH, BLOFL, WIGBR, BLOPB, RICTY, CHLTR, WOLTR, WOLPM, BARQU, LAWIP, ORITB, HELPY, STRTD, NEIG2, WOLSU, THICR, HAMD5, LISMO, XYLFA, BRUME, DESPS, PSEHT, BACA2, BACSU, SODGM, RHOS4, MYCTU, ERWCT, PHOLL, BURMA, PSEE4, BACHK, AGRT5, BACAN, CUPTR, PSEAB, FRAAA, RHIME, PSEFS, MYCS2, RALEH
RXN0-5120	RXN0-5120: 2.4.1.58	10	HODCD, CARRP, SULMW, BUCCC, MYCGE, BUCAI, BLASB, BAUCH, BLOFL, WIGBR, BLOPB, MYCHJ, CHLTR, WOLTR, WOLPM, BARQU, LAWIP, ORITB, HELPY, NEIG2, WOLSU, THICR, HAMD5, LISMO, XYLFA, BRUME, DESPS, PSEHT, VIBCH, BACA2, YERPE, BACSU, YERPY, SODGM, RHOS4, MYCTU, PHOLL, BURMA, PSEE4, BACHK, AGRT5, BACAN, CUPTR, FRAAA, RHIME, PSEFS, MYCS2, RALEH
RXN-8850	RXN-8850:	10	HODCD, CARRP, SULMW, BUCCC, MYCGE, BUCAI, BLASB, BAUCH, BLOFL, WIGBR, BLOPB, MYCHJ, CHLTR, BARQU, HELPY, STRTD, NEIG2, STRA5, THICR, HAMD5, LACC3, LISMO, XYLFA, BRUME, DESPS, PSEHT, VIBCH, BACA2, YERPE, BACSU, ECOLI, YERPY, SODGM, RHOS4, SALTI, SHIFL, ERWCT, PHOLL, BURMA, PSEE4, ECO57, BACHK, AGRT5, CUPTR, PSEAB, RHIME, PSEFS, RALEH
LEUCINE-DEHYDROGENASE-RXN	LEUCINE-DEHYDROGENASE-RXN:	10	HODCD, CARRP, SULMW, BUCCC, MYCGE, BUCAI, BLASB, BAUCH, BLOFL, WIGBR, BLOPB, MYCHJ, RICTY, WOLTR, WOLPM, BARQU, LAWIP, ORITB, HELPY, STRTD, NEIG2, WOLSU, STRA5, THICR, HAMD5, LACC3, LISMO, XYLFA, BRUME, DESPS, VIBCH, YERPE, BACSU, ECOLI, YERPY, SODGM, RHOS4, MYCTU, SALTI, SHIFL, ERWCT, PHOLL, BURMA, ECO57, AGRT5, CUPTR, RHIME, MYCS2
R303-RXN	R303-RXN: 1.-.-.-	10	HODCD, CARRP, SULMW, BUCCC, MYCGE, BUCAI, BLASB, BAUCH, BLOFL, WIGBR, BLOPB, MYCHJ, RICTY, CHLTR, WOLTR, WOLPM, BARQU, ORITB, HELPY, WOLSU, THICR, HAMD5, LACC3, LISMO, XYLFA, BRUME, DESPS, PSEHT, VIBCH, BACA2, YERPE, BACSU, ECOLI, YERPY, SODGM, RHOS4, MYCTU, PHOLL, BURMA, AGRT5, BACAN, CUPTR, PSEAB, FRAAA, RHIME, PSEFS, MYCS2, RALEH
PHENYLACETATE--COA-LIGASE-RXN	Phenylacetate--CoA ligase: 6.2.1.30	10	HODCD, CARRP, SULMW, BUCCC, MYCGE, BUCAI, BLASB, BAUCH, BLOFL, WIGBR, BLOPB, MYCHJ, RICTY, CHLTR, WOLTR, WOLPM, BARQU, ORITB, HELPY, STRTD, NEIG2, STRA5, THICR, HAMD5, LACC3, LISMO, XYLFA, BRUME, PSEHT, VIBCH, BACA2, YERPE, BACSU, YERPY, SODGM, MYCTU, SALTI, SHIFL, ERWCT, PHOLL, ECO57, BACHK, AGRT5, BACAN, PSEAB, RHIME, PSEFS, MYCS2
D-2-HYDROXY-ACID-DEHYDROGENASE-RXN	D-2-HYDROXY-ACID-DEHYDROGENASE-RXN:	10	HODCD, CARRP, SULMW, BUCCC, MYCGE, BUCAI, BLASB, BAUCH, BLOFL, WIGBR, BLOPB, MYCHJ, RICTY, CHLTR, WOLTR, WOLPM, BARQU, LAWIP, ORITB, STRTD, NEIG2, WOLSU, STRA5, THICR, HAMD5, LACC3, LISMO, XYLFA, BRUME, DESPS, PSEHT, BACA2, BACSU, ECOLI, SODGM, MYCTU, SALTI, SHIFL, PHOLL, BURMA, ECO57, BACHK, AGRT5, BACAN, PSEAB, RHIME, PSEFS, RALEH
UDP-N-ACETYLGLUCOSAMINE-4-EPIMERASE-RXN	UDP-N-acetylglucosamine 4-epimerase: 5.1.3.7	10	HODCD, CARRP, SULMW, BUCCC, MYCGE, BUCAI, BLASB, BAUCH, BLOFL, WIGBR, BLOPB, MYCHJ, RICTY, CHLTR, WOLTR, WOLPM, BARQU, LAWIP, ORITB, STRTD, NEIG2, WOLSU, STRA5, THICR, LACC3, LISMO, XYLFA, BRUME, DESPS, PSEHT, VIBCH, BACA2, YERPE, BACSU, ECOLI, RHOS4, MYCTU, SALTI, SHIFL, ERWCT, PHOLL, PSEE4, BACAN, CUPTR, PSEAB, PSEFS, MYCS2, RALEH
ACETOLACTATE-DECARBOXYLASE-RXN	Acetolactate decarboxylase: 4.1.1.5	10	HODCD, CARRP, SULMW, BUCCC, MYCGE, BUCAI, BLASB, BAUCH, BLOFL, WIGBR, BLOPB, MYCHJ, RICTY, CHLTR, WOLTR, WOLPM, BARQU, LAWIP, ORITB, HELPY, NEIG2, WOLSU, THICR, HAMD5, LISMO, XYLFA, BRUME, PSEHT, YERPE, ECOLI, YERPY, SODGM, RHOS4, MYCTU, SALTI, SHIFL, PHOLL, BURMA, PSEE4, ECO57, AGRT5, CUPTR, PSEAB, FRAAA, RHIME, PSEFS, MYCS2, RALEH
RXN0-5200	RXN0-5200: 2.6.1.-	10	HODCD, CARRP, SULMW, BUCCC, MYCGE, BUCAI, BLASB, BAUCH, BLOFL, WIGBR, BLOPB, MYCHJ, RICTY, CHLTR, WOLTR, WOLPM, BARQU, LAWIP, ORITB, HELPY, STRTD, WOLSU, STRA5, THICR, HAMD5, LACC3, LISMO, XYLFA, BRUME, DESPS, BACA2, BACSU, ECOLI, YERPY, RHOS4, MYCTU, BURMA, PSEE4, BACHK, AGRT5, BACAN, CUPTR, PSEAB, FRAAA, RHIME, PSEFS, MYCS2, RALEH
ALANINE--GLYOXYLATE-AMINOTRANSFERASE-RXN	Alanine--glyoxylate aminotransferase: 2.6.1.44	10	HODCD, CARRP, SULMW, BUCCC, MYCGE, BUCAI, BLASB, BAUCH, BLOFL, WIGBR, BLOPB, MYCHJ, RICTY, CHLTR, WOLTR, WOLPM, BARQU, LAWIP, ORITB, HELPY, STRTD, NEIG2, STRA5, THICR, HAMD5, LACC3, LISMO, XYLFA, BRUME, DESPS, PSEHT, VIBCH, BACA2, YERPE, BACSU, ECOLI, YERPY, SODGM, MYCTU, SALTI, SHIFL, PHOLL, PSEE4, ECO57, BACHK, PSEAB, FRAAA, RALEH
ACETOINDEHYDROG-A-RXN	Acetoin dehydrogenase: 1.1.1.5	10	HODCD, CARRP, SULMW, BUCCC, MYCGE, BUCAI, BLASB, BAUCH, BLOFL, WIGBR, BLOPB, MYCHJ, RICTY, CHLTR, WOLTR, WOLPM, BARQU, LAWIP, ORITB, HELPY, STRTD, NEIG2, WOLSU, THICR, HAMD5, LACC3, LISMO, XYLFA, BRUME, DESPS, PSEHT, VIBCH, BACA2, ECOLI, YERPY, SODGM, RHOS4, MYCTU, SHIFL, PHOLL, BURMA, PSEE4, BACAN, CUPTR, PSEAB, RHIME, PSEFS, RALEH
RXN-7909	RXN-7909: 1.5.1.34	10	HODCD, CARRP, SULMW, BUCCC, MYCGE, BUCAI, BLASB, BAUCH, BLOFL, WIGBR, BLOPB, MYCHJ, RICTY, CHLTR, WOLTR, WOLPM, BARQU, LAWIP, ORITB, HELPY, STRTD, NEIG2, WOLSU, HAMD5, LISMO, XYLFA, BRUME, PSEHT, BACA2, YERPE, BACSU, YERPY, SODGM, RHOS4, MYCTU, ERWCT, PHOLL, BURMA, PSEE4, ECO57, BACHK, BACAN, CUPTR, PSEAB, RHIME, PSEFS, MYCS2, RALEH
ACNEULY-RXN	N-acetylneuraminate lyase: 4.1.3.3	10	HODCD, CARRP, SULMW, BUCCC, MYCGE, BUCAI, BLASB, BAUCH, BLOFL, WIGBR, BLOPB, MYCHJ, RICTY, CHLTR, WOLTR, WOLPM, BARQU, LAWIP, ORITB, HELPY, STRTD, NEIG2, WOLSU, THICR, HAMD5, LACC3, LISMO, XYLFA, BRUME, DESPS, BACA2, BACSU, SODGM, RHOS4, MYCTU, ERWCT, PHOLL, BURMA, PSEE4, BACHK, AGRT5, BACAN, CUPTR, PSEAB, FRAAA, PSEFS, MYCS2, RALEH
R561-RXN	R561-RXN: 3.5.2.-	10	HODCD, CARRP, SULMW, BUCCC, MYCGE, BUCAI, BLASB, BAUCH, BLOFL, WIGBR, BLOPB, MYCHJ, RICTY, CHLTR, WOLTR, WOLPM, BARQU, LAWIP, ORITB, HELPY, STRTD, NEIG2, WOLSU, STRA5, HAMD5, LACC3, LISMO, XYLFA, DESPS, PSEHT, VIBCH, BACA2, YERPE, BACSU, ECOLI, YERPY, SODGM, MYCTU, SALTI, SHIFL, ERWCT, PHOLL, BURMA, PSEE4, ECO57, PSEAB, FRAAA, RALEH
1.10.99.2-RXN	1.10.99.2-RXN:	10	HODCD, CARRP, SULMW, BUCCC, MYCGE, BUCAI, BLASB, BAUCH, BLOFL, WIGBR, BLOPB, MYCHJ, RICTY, CHLTR, WOLTR, WOLPM, BARQU, LAWIP, ORITB, HELPY, STRTD, NEIG2, WOLSU, STRA5, HAMD5, LACC3, LISMO, XYLFA, BRUME, PSEHT, VIBCH, BACA2, YERPE, ECOLI, YERPY, SODGM, RHOS4, MYCTU, SALTI, SHIFL, PHOLL, PSEE4, ECO57, AGRT5, CUPTR, FRAAA, RHIME, PSEFS
ARYLESTERASE-RXN	ARYLESTERASE-RXN:	10	HODCD, CARRP, SULMW, BUCCC, MYCGE, BUCAI, BLASB, BAUCH, BLOFL, WIGBR, BLOPB, MYCHJ, RICTY, CHLTR, WOLTR, WOLPM, BARQU, LAWIP, ORITB, HELPY, STRTD, NEIG2, WOLSU, STRA5, HAMD5, LACC3, LISMO, XYLFA, PSEHT, BACA2, YERPE, BACSU, ECOLI, YERPY, SODGM, RHOS4, MYCTU, SALTI, SHIFL, ERWCT, PHOLL, BURMA, ECO57, CUPTR, PSEAB, FRAAA, PSEFS, MYCS2
N-CARBAMOYLPUTRESCINE-AMIDASE-RXN	N-carbamoylputrescine amidase: 3.5.1.53	10	HODCD, CARRP, SULMW, BUCCC, MYCGE, BUCAI, BLASB, BAUCH, BLOFL, WIGBR, BLOPB, MYCHJ, RICTY, CHLTR, WOLTR, WOLPM, BARQU, LAWIP, ORITB, HELPY, STRTD, NEIG2, WOLSU, STRA5, THICR, LACC3, LISMO, BRUME, DESPS, PSEHT, VIBCH, BACA2, BACSU, ECOLI, SODGM, RHOS4, MYCTU, SALTI, SHIFL, PHOLL, PSEE4, ECO57, AGRT5, BACAN, CUPTR, FRAAA, RHIME, RALEH
2.6.1.37-RXN	(2-aminoethyl)phosphonate--pyruvate aminotransferase: 2.6.1.37	10	HODCD, CARRP, SULMW, BUCCC, MYCGE, BUCAI, BLASB, BAUCH, BLOFL, WIGBR, BLOPB, MYCHJ, RICTY, CHLTR, WOLTR, WOLPM, BARQU, LAWIP, ORITB, HELPY, STRTD, NEIG2, WOLSU, STRA5, THICR, LACC3, LISMO, XYLFA, BRUME, DESPS, PSEHT, BACA2, YERPE, BACSU, ECOLI, YERPY, SODGM, RHOS4, MYCTU, SHIFL, ERWCT, PHOLL, ECO57, AGRT5, BACAN, CUPTR, FRAAA, MYCS2
KETOLACTOSE-RXN	&beta-galactosidase: 3.2.1.23	10	HODCD, CARRP, SULMW, BUCCC, MYCGE, BUCAI, BLASB, BAUCH, BLOFL, WIGBR, BLOPB, MYCHJ, RICTY, CHLTR, WOLTR, WOLPM, BARQU, LAWIP, ORITB, HELPY, STRTD, NEIG2, WOLSU, STRA5, THICR, HAMD5, LISMO, BRUME, DESPS, PSEHT, VIBCH, BACA2, SODGM, RHOS4, MYCTU, SALTI, PHOLL, BURMA, PSEE4, BACHK, AGRT5, BACAN, CUPTR, PSEAB, FRAAA, PSEFS, MYCS2, RALEH
GLYCOLATE-REDUCTASE-RXN	GLYCOLATE-REDUCTASE-RXN:	10	HODCD, CARRP, SULMW, BUCCC, MYCGE, BUCAI, BLASB, BAUCH, BLOFL, WIGBR, BLOPB, MYCHJ, RICTY, CHLTR, WOLTR, WOLPM, BARQU, LAWIP, ORITB, HELPY, STRTD, NEIG2, WOLSU, STRA5, THICR, HAMD5, LISMO, XYLFA, BRUME, DESPS, PSEHT, VIBCH, BACA2, YERPE, BACSU, ECOLI, SODGM, MYCTU, SALTI, SHIFL, ERWCT, PHOLL, PSEE4, ECO57, BACHK, PSEAB, FRAAA, RALEH
RXN0-5364	RXN0-5364: 1.1.3.15	10	HODCD, CARRP, SULMW, BUCCC, MYCGE, BUCAI, BLASB, BAUCH, BLOFL, WIGBR, BLOPB, MYCHJ, RICTY, CHLTR, WOLTR, WOLPM, BARQU, LAWIP, ORITB, HELPY, STRTD, NEIG2, WOLSU, STRA5, THICR, HAMD5, LISMO, XYLFA, DESPS, PSEHT, VIBCH, BACA2, YERPE, BACSU, ECOLI, SODGM, RHOS4, MYCTU, SALTI, ERWCT, PHOLL, PSEE4, AGRT5, BACAN, CUPTR, FRAAA, RHIME, PSEFS
RXN0-5223	RXN0-5223: NA	10	HODCD, CARRP, SULMW, BUCCC, MYCGE, BUCAI, BLASB, BAUCH, BLOFL, WIGBR, BLOPB, MYCHJ, RICTY, CHLTR, WOLTR, WOLPM, BARQU, LAWIP, ORITB, HELPY, STRTD, NEIG2, WOLSU, STRA5, THICR, HAMD5, XYLFA, BRUME, DESPS, PSEHT, VIBCH, BACSU, ECOLI, YERPY, SODGM, RHOS4, MYCTU, SALTI, PHOLL, BURMA, PSEE4, AGRT5, CUPTR, FRAAA, RHIME, PSEFS, MYCS2, RALEH
N-FORMYLGLUTAMATE-DEFORMYLASE-RXN	N-formylglutamate deformylase: 3.5.1.68	10	HODCD, CARRP, SULMW, BUCCC, MYCGE, BUCAI, BLASB, BAUCH, BLOFL, WIGBR, BLOPB, MYCHJ, RICTY, CHLTR, WOLTR, WOLPM, BARQU, LAWIP, ORITB, HELPY, STRTD, NEIG2, WOLSU, STRA5, THICR, HAMD5, LISMO, XYLFA, DESPS, PSEHT, VIBCH, BACA2, BACSU, ECOLI, SODGM, MYCTU, SALTI, SHIFL, ERWCT, PHOLL, ECO57, BACHK, AGRT5, BACAN, FRAAA, RHIME, PSEFS, MYCS2
GLYCERONE-KINASE-RXN	Glycerone kinase: 2.7.1.29	10	HODCD, CARRP, SULMW, BUCCC, MYCGE, BUCAI, BLASB, BAUCH, BLOFL, WIGBR, BLOPB, MYCHJ, RICTY, CHLTR, WOLTR, WOLPM, BARQU, LAWIP, ORITB, HELPY, STRTD, NEIG2, WOLSU, STRA5, THICR, HAMD5, LISMO, XYLFA, DESPS, PSEHT, VIBCH, BACA2, YERPE, BACSU, ECOLI, SODGM, RHOS4, MYCTU, SALTI, SHIFL, PHOLL, PSEE4, ECO57, CUPTR, PSEAB, FRAAA, PSEFS, RALEH
PHOSPHOLIPASE-C-RXN	Phospholipase C: 3.1.4.3	10	HODCD, CARRP, SULMW, BUCCC, MYCGE, BUCAI, BLASB, BAUCH, BLOFL, WIGBR, BLOPB, MYCHJ, RICTY, CHLTR, WOLTR, WOLPM, BARQU, LAWIP, ORITB, HELPY, STRTD, NEIG2, WOLSU, STRA5, THICR, HAMD5, LACC3, XYLFA, BRUME, DESPS, PSEHT, VIBCH, BACA2, YERPE, BACSU, ECOLI, YERPY, SODGM, RHOS4, SALTI, SHIFL, ERWCT, PHOLL, ECO57, AGRT5, FRAAA, RHIME, MYCS2
RHAMNISOM-RXN	L-rhamnose isomerase: 5.3.1.14	10	HODCD, CARRP, SULMW, BUCCC, MYCGE, BUCAI, BLASB, BAUCH, BLOFL, WIGBR, BLOPB, MYCHJ, RICTY, CHLTR, WOLTR, WOLPM, BARQU, LAWIP, ORITB, HELPY, STRTD, NEIG2, WOLSU, STRA5, THICR, HAMD5, LACC3, XYLFA, BRUME, DESPS, PSEHT, VIBCH, BACA2, SODGM, RHOS4, MYCTU, PHOLL, BURMA, PSEE4, BACHK, AGRT5, BACAN, CUPTR, PSEAB, FRAAA, RHIME, PSEFS, RALEH
RHAMNULPALDOL-RXN	Rhamnulose-1-phosphate aldolase: 4.1.2.19	10	HODCD, CARRP, SULMW, BUCCC, MYCGE, BUCAI, BLASB, BAUCH, BLOFL, WIGBR, BLOPB, MYCHJ, RICTY, CHLTR, WOLTR, WOLPM, BARQU, LAWIP, ORITB, HELPY, STRTD, NEIG2, WOLSU, STRA5, THICR, HAMD5, LACC3, XYLFA, BRUME, DESPS, PSEHT, VIBCH, BACA2, BACSU, RHOS4, MYCTU, PHOLL, BURMA, PSEE4, BACHK, AGRT5, BACAN, CUPTR, PSEAB, FRAAA, RHIME, PSEFS, RALEH
RXN-8783	RXN-8783: 3.1.1.17	10	HODCD, CARRP, SULMW, BUCCC, MYCGE, BUCAI, BLASB, BAUCH, BLOFL, WIGBR, BLOPB, MYCHJ, RICTY, CHLTR, WOLTR, WOLPM, BARQU, LAWIP, ORITB, HELPY, STRTD, NEIG2, WOLSU, STRA5, THICR, HAMD5, LACC3, LISMO, DESPS, PSEHT, VIBCH, BACA2, YERPE, BACSU, ECOLI, YERPY, SODGM, MYCTU, SALTI, SHIFL, ERWCT, PHOLL, PSEE4, ECO57, BACHK, BACAN, PSEAB, FRAAA
GLUCONOLACT-RXN	Gluconolactonase: 3.1.1.17	10	HODCD, CARRP, SULMW, BUCCC, MYCGE, BUCAI, BLASB, BAUCH, BLOFL, WIGBR, BLOPB, MYCHJ, RICTY, CHLTR, WOLTR, WOLPM, BARQU, LAWIP, ORITB, HELPY, STRTD, NEIG2, WOLSU, STRA5, THICR, HAMD5, LACC3, LISMO, DESPS, PSEHT, VIBCH, BACA2, YERPE, BACSU, ECOLI, YERPY, SODGM, MYCTU, SALTI, SHIFL, ERWCT, PHOLL, PSEE4, ECO57, BACHK, BACAN, PSEAB, FRAAA
ACETOACETATE--COA-LIGASE-RXN	ACETOACETATE--COA-LIGASE-RXN:	10	HODCD, CARRP, SULMW, BUCCC, MYCGE, BUCAI, BLASB, BAUCH, BLOFL, WIGBR, BLOPB, MYCHJ, RICTY, CHLTR, WOLTR, WOLPM, BARQU, LAWIP, ORITB, HELPY, STRTD, NEIG2, WOLSU, STRA5, THICR, HAMD5, LACC3, LISMO, XYLFA, DESPS, PSEHT, VIBCH, BACA2, YERPE, BACSU, ECOLI, YERPY, SODGM, RHOS4, MYCTU, SALTI, SHIFL, ERWCT, PHOLL, BURMA, ECO57, BACHK, AGRT5
DEHYDDEOXGALACTKIN-RXN	2-dehydro-3-deoxygalactonokinase: 2.7.1.58	10	HODCD, CARRP, SULMW, BUCCC, MYCGE, BUCAI, BLASB, BAUCH, BLOFL, WIGBR, BLOPB, MYCHJ, RICTY, CHLTR, WOLTR, WOLPM, BARQU, LAWIP, ORITB, HELPY, STRTD, NEIG2, WOLSU, STRA5, THICR, HAMD5, LACC3, LISMO, XYLFA, DESPS, PSEHT, VIBCH, BACA2, YERPE, BACSU, YERPY, SODGM, MYCTU, SALTI, PHOLL, PSEE4, ECO57, BACHK, BACAN, CUPTR, PSEAB, FRAAA, RALEH
PURINE-NUCLEOSIDASE-RXN	PURINE-NUCLEOSIDASE-RXN:	10	HODCD, CARRP, SULMW, BUCCC, MYCGE, BUCAI, BLASB, BAUCH, BLOFL, WIGBR, BLOPB, MYCHJ, RICTY, CHLTR, WOLTR, WOLPM, BARQU, LAWIP, ORITB, HELPY, STRTD, NEIG2, WOLSU, STRA5, THICR, HAMD5, LACC3, LISMO, XYLFA, DESPS, PSEHT, VIBCH, BACA2, YERPE, BACSU, ECOLI, YERPY, SODGM, SALTI, SHIFL, PHOLL, BURMA, ECO57, CUPTR, PSEAB, FRAAA, MYCS2, RALEH
RXN-8172	RXN-8172: NA	10	HODCD, CARRP, SULMW, BUCCC, MYCGE, BUCAI, BLASB, BAUCH, BLOFL, WIGBR, BLOPB, MYCHJ, RICTY, CHLTR, WOLTR, WOLPM, BARQU, LAWIP, ORITB, HELPY, STRTD, NEIG2, WOLSU, STRA5, THICR, HAMD5, LACC3, LISMO, XYLFA, PSEHT, VIBCH, BACA2, BACSU, ECOLI, YERPY, SODGM, RHOS4, MYCTU, SALTI, SHIFL, ERWCT, PHOLL, PSEE4, ECO57, BACHK, CUPTR, FRAAA, RHIME
CARBON-MONOXIDE-DEHYDROGENASE-RXN	Carbon-monoxide dehydrogenase: 1.2.99.2	10	HODCD, CARRP, SULMW, BUCCC, MYCGE, BUCAI, BLASB, BAUCH, BLOFL, WIGBR, BLOPB, MYCHJ, RICTY, CHLTR, WOLTR, WOLPM, BARQU, LAWIP, ORITB, HELPY, STRTD, NEIG2, WOLSU, STRA5, THICR, HAMD5, LACC3, LISMO, XYLFA, BRUME, PSEHT, VIBCH, YERPE, BACSU, ECOLI, YERPY, SODGM, SALTI, SHIFL, ERWCT, PHOLL, BURMA, PSEE4, ECO57, BACHK, AGRT5, BACAN, PSEAB
PHENYLALANINE-4-MONOOXYGENASE-RXN	Phenylalanine 4-monooxygenase: 1.14.16.1	10	HODCD, CARRP, SULMW, BUCCC, MYCGE, BUCAI, BLASB, BAUCH, BLOFL, WIGBR, BLOPB, MYCHJ, RICTY, CHLTR, WOLTR, WOLPM, BARQU, LAWIP, ORITB, HELPY, STRTD, NEIG2, WOLSU, STRA5, THICR, HAMD5, LACC3, LISMO, XYLFA, BRUME, DESPS, BACA2, YERPE, BACSU, ECOLI, YERPY, SODGM, RHOS4, MYCTU, SALTI, SHIFL, ERWCT, PHOLL, ECO57, AGRT5, FRAAA, RHIME, MYCS2
RXN0-5101	RXN0-5101: 1.-.-.-	10	HODCD, CARRP, SULMW, BUCCC, MYCGE, BUCAI, BLASB, BAUCH, BLOFL, WIGBR, BLOPB, MYCHJ, RICTY, CHLTR, WOLTR, WOLPM, BARQU, LAWIP, ORITB, HELPY, STRTD, NEIG2, WOLSU, STRA5, THICR, HAMD5, LACC3, LISMO, XYLFA, BRUME, DESPS, BACA2, BACSU, YERPY, SODGM, MYCTU, ERWCT, PHOLL, BACHK, AGRT5, BACAN, CUPTR, PSEAB, FRAAA, RHIME, PSEFS, MYCS2, RALEH
UDPMANNACADEHYDROG-RXN	UDPMANNACADEHYDROG-RXN: 1.1.1.-	10	HODCD, CARRP, SULMW, BUCCC, MYCGE, BUCAI, BLASB, BAUCH, BLOFL, WIGBR, BLOPB, MYCHJ, RICTY, CHLTR, WOLTR, WOLPM, BARQU, LAWIP, ORITB, HELPY, STRTD, NEIG2, WOLSU, STRA5, THICR, HAMD5, LACC3, LISMO, XYLFA, BRUME, DESPS, PSEHT, BACA2, BACSU, YERPY, RHOS4, MYCTU, SALTI, BURMA, PSEE4, BACHK, AGRT5, CUPTR, PSEAB, FRAAA, RHIME, PSEFS, MYCS2
ALTRO-OXIDOREDUCT-RXN	Tagaturonate reductase: 1.1.1.58	10	HODCD, CARRP, SULMW, BUCCC, MYCGE, BUCAI, BLASB, BAUCH, BLOFL, WIGBR, BLOPB, MYCHJ, RICTY, CHLTR, WOLTR, WOLPM, BARQU, LAWIP, ORITB, HELPY, STRTD, NEIG2, WOLSU, STRA5, THICR, HAMD5, LACC3, LISMO, XYLFA, BRUME, DESPS, PSEHT, VIBCH, SODGM, MYCTU, SALTI, PHOLL, BURMA, PSEE4, BACHK, BACAN, CUPTR, PSEAB, FRAAA, RHIME, PSEFS, MYCS2, RALEH
FHLMULTI-RXN	FHLMULTI-RXN: NA	10	HODCD, CARRP, SULMW, BUCCC, MYCGE, BUCAI, BLASB, BAUCH, BLOFL, WIGBR, BLOPB, MYCHJ, RICTY, CHLTR, WOLTR, WOLPM, BARQU, LAWIP, ORITB, HELPY, STRTD, NEIG2, WOLSU, STRA5, THICR, HAMD5, LACC3, LISMO, XYLFA, BRUME, DESPS, PSEHT, VIBCH, BACA2, BACSU, ECOLI, YERPY, SODGM, RHOS4, PHOLL, PSEE4, BACAN, CUPTR, PSEAB, FRAAA, RHIME, PSEFS, MYCS2
RXN0-1401	RXN0-1401: NA	10	HODCD, CARRP, SULMW, BUCCC, MYCGE, BUCAI, BLASB, BAUCH, BLOFL, WIGBR, BLOPB, MYCHJ, RICTY, CHLTR, WOLTR, WOLPM, BARQU, LAWIP, ORITB, HELPY, STRTD, NEIG2, WOLSU, STRA5, THICR, HAMD5, LACC3, LISMO, XYLFA, BRUME, DESPS, PSEHT, VIBCH, BACA2, BACSU, YERPY, SODGM, RHOS4, MYCTU, SALTI, SHIFL, PHOLL, BACHK, AGRT5, BACAN, FRAAA, RHIME, MYCS2
TREHALA-RXN	&alpha,&alpha-trehalase: 3.2.1.28	10	HODCD, CARRP, SULMW, BUCCC, MYCGE, BUCAI, BLASB, BAUCH, BLOFL, WIGBR, BLOPB, MYCHJ, RICTY, CHLTR, WOLTR, WOLPM, BARQU, LAWIP, ORITB, HELPY, STRTD, NEIG2, WOLSU, STRA5, THICR, HAMD5, LACC3, LISMO, XYLFA, BRUME, DESPS, PSEHT, VIBCH, BACA2, YERPE, BACSU, YERPY, RHOS4, MYCTU, ERWCT, PHOLL, PSEE4, BACHK, AGRT5, BACAN, RHIME, PSEFS, MYCS2
5.4.99.16-RXN	Maltose &alpha-D-glucosyltransferase: 5.4.99.16	10	HODCD, CARRP, SULMW, BUCCC, MYCGE, BUCAI, BLASB, BAUCH, BLOFL, WIGBR, BLOPB, MYCHJ, RICTY, CHLTR, WOLTR, WOLPM, BARQU, LAWIP, ORITB, HELPY, STRTD, NEIG2, WOLSU, STRA5, THICR, HAMD5, LACC3, LISMO, XYLFA, BRUME, DESPS, PSEHT, VIBCH, BACA2, YERPE, BACSU, ECOLI, YERPY, SODGM, MYCTU, SALTI, SHIFL, ERWCT, PHOLL, ECO57, BACHK, AGRT5, BACAN
2.7.1.156-RXN	Adenosylcobinamide kinase: 2.7.1.156	9	CARRP, SULMW, BUCCC, MYCGE, BUCAI, BLASB, BAUCH, BLOFL, WIGBR, BLOPB, MYCHJ, RICTY, CHLTR, WOLTR, WOLPM, BARQU, LAWIP, ORITB, HELPY, STRTD, NEIG2, WOLSU, STRA5, THICR, HAMD5, LACC3, LISMO, XYLFA, BRUME, DESPS, PSEHT, BACA2, YERPE, BACSU, ECOLI, YERPY, SODGM, MYCTU, SHIFL, ERWCT, PHOLL, BURMA, ECO57, BACHK, BACAN, PSEAB, PSEFS, MYCS2, RALEH
5-AMINOLEVULINIC-ACID-SYNTHASE-RXN	5-aminolevulinic acid synthase: 2.3.1.37	9	HODCD, CARRP, SULMW, MYCGE, BUCAI, BLASB, BAUCH, BLOFL, WIGBR, BLOPB, MYCHJ, CHLTR, BARQU, LAWIP, HELPY, STRTD, NEIG2, WOLSU, STRA5, THICR, HAMD5, LACC3, LISMO, XYLFA, DESPS, PSEHT, VIBCH, BACA2, YERPE, BACSU, ECOLI, YERPY, SODGM, MYCTU, SALTI, SHIFL, ERWCT, PHOLL, BURMA, PSEE4, ECO57, BACHK, BACAN, CUPTR, PSEAB, FRAAA, PSEFS, MYCS2, RALEH
RXN-7241	RXN-7241: 3.1.3.26	9	HODCD, CARRP, SULMW, BUCCC, MYCGE, BUCAI, BLASB, BLOFL, MYCHJ, RICTY, CHLTR, WOLTR, WOLPM, BARQU, LAWIP, ORITB, HELPY, NEIG2, WOLSU, STRA5, THICR, HAMD5, LACC3, LISMO, XYLFA, BRUME, DESPS, PSEHT, BACA2, YERPE, BACSU, RHOS4, MYCTU, SALTI, SHIFL, ERWCT, PHOLL, BURMA, PSEE4, ECO57, BACHK, BACAN, CUPTR, PSEAB, FRAAA, RHIME, PSEFS, MYCS2, RALEH
CYSPH-RXN	CYSPH-RXN: 2.5.1.-	9	HODCD, CARRP, SULMW, BUCCC, MYCGE, BUCAI, BLASB, BAUCH, WIGBR, MYCHJ, RICTY, CHLTR, WOLTR, WOLPM, BARQU, LAWIP, ORITB, STRTD, NEIG2, WOLSU, STRA5, THICR, HAMD5, LACC3, LISMO, XYLFA, BRUME, DESPS, VIBCH, BACA2, YERPE, BACSU, ECOLI, YERPY, SODGM, RHOS4, MYCTU, SHIFL, ERWCT, PHOLL, BURMA, ECO57, AGRT5, BACAN, CUPTR, PSEAB, FRAAA, MYCS2, RALEH
RXN-721	RXN-721: NA	9	HODCD, CARRP, SULMW, BUCCC, MYCGE, BUCAI, BLASB, BAUCH, WIGBR, MYCHJ, RICTY, CHLTR, WOLTR, WOLPM, BARQU, LAWIP, ORITB, STRTD, NEIG2, WOLSU, STRA5, THICR, HAMD5, LACC3, LISMO, XYLFA, BRUME, DESPS, VIBCH, BACA2, YERPE, BACSU, ECOLI, YERPY, SODGM, RHOS4, MYCTU, SHIFL, ERWCT, PHOLL, BURMA, ECO57, AGRT5, BACAN, CUPTR, PSEAB, FRAAA, MYCS2, RALEH
2.4.1.58-RXN	Lipopolysaccharide glucosyltransferase I: 2.4.1.58	9	HODCD, CARRP, SULMW, BUCCC, MYCGE, BUCAI, BLASB, BAUCH, BLOFL, WIGBR, BLOPB, MYCHJ, CHLTR, WOLTR, WOLPM, BARQU, LAWIP, ORITB, HELPY, NEIG2, WOLSU, THICR, HAMD5, LISMO, XYLFA, BRUME, DESPS, PSEHT, VIBCH, BACA2, YERPE, BACSU, YERPY, SODGM, RHOS4, MYCTU, PHOLL, BURMA, PSEE4, BACHK, AGRT5, BACAN, CUPTR, PSEAB, FRAAA, RHIME, PSEFS, MYCS2, RALEH
PHOSPHORYL-RXN	PHOSPHORYL-RXN:	9	HODCD, CARRP, SULMW, BUCCC, MYCGE, BUCAI, BLASB, BAUCH, BLOFL, WIGBR, BLOPB, MYCHJ, RICTY, CHLTR, WOLTR, WOLPM, BARQU, ORITB, HELPY, STRTD, NEIG2, WOLSU, THICR, HAMD5, LACC3, LISMO, XYLFA, BRUME, DESPS, PSEHT, BACA2, YERPE, BACSU, YERPY, SODGM, MYCTU, SHIFL, ERWCT, PHOLL, BURMA, PSEE4, ECO57, BACHK, AGRT5, BACAN, PSEAB, PSEFS, MYCS2, RALEH
RXN0-4141	Hydrogenase (acceptor): 1.12.99.6	9	HODCD, CARRP, SULMW, BUCCC, MYCGE, BUCAI, BLASB, BAUCH, BLOFL, WIGBR, BLOPB, MYCHJ, RICTY, CHLTR, WOLTR, WOLPM, BARQU, ORITB, HELPY, STRTD, NEIG2, WOLSU, STRA5, THICR, HAMD5, LACC3, LISMO, XYLFA, BRUME, PSEHT, VIBCH, BACA2, YERPE, BACSU, YERPY, SODGM, MYCTU, SHIFL, ERWCT, PHOLL, BURMA, PSEE4, ECO57, BACHK, AGRT5, BACAN, PSEAB, RHIME, PSEFS
2.4.1.198-RXN	2.4.1.198-RXN:	9	HODCD, CARRP, SULMW, BUCCC, MYCGE, BUCAI, BLASB, BAUCH, BLOFL, WIGBR, BLOPB, MYCHJ, RICTY, CHLTR, WOLTR, WOLPM, BARQU, LAWIP, HELPY, STRTD, NEIG2, THICR, HAMD5, LISMO, XYLFA, BRUME, DESPS, PSEHT, VIBCH, BACA2, YERPE, BACSU, ECOLI, YERPY, SODGM, RHOS4, MYCTU, SALTI, SHIFL, ERWCT, PHOLL, PSEE4, ECO57, CUPTR, PSEAB, FRAAA, PSEFS, MYCS2, RALEH
RXN0-4121	RXN0-4121: 3.9.1.-	9	HODCD, CARRP, SULMW, BUCCC, MYCGE, BUCAI, BLASB, BAUCH, BLOFL, WIGBR, BLOPB, MYCHJ, RICTY, CHLTR, WOLTR, WOLPM, BARQU, LAWIP, ORITB, STRTD, NEIG2, WOLSU, STRA5, THICR, LACC3, LISMO, XYLFA, BRUME, DESPS, PSEHT, VIBCH, BACA2, YERPY, SODGM, RHOS4, MYCTU, PHOLL, BURMA, PSEE4, BACHK, AGRT5, BACAN, CUPTR, PSEAB, FRAAA, RHIME, PSEFS, MYCS2, RALEH
N-ACYLMANNOSAMINE-KINASE-RXN	N-ACYLMANNOSAMINE-KINASE-RXN:	9	HODCD, CARRP, SULMW, BUCCC, MYCGE, BUCAI, BLASB, BAUCH, BLOFL, WIGBR, BLOPB, MYCHJ, RICTY, CHLTR, WOLTR, WOLPM, BARQU, LAWIP, ORITB, HELPY, NEIG2, WOLSU, STRA5, THICR, HAMD5, LISMO, XYLFA, DESPS, BACA2, BACSU, YERPY, SODGM, RHOS4, MYCTU, SHIFL, ERWCT, PHOLL, BURMA, PSEE4, ECO57, AGRT5, BACAN, CUPTR, PSEAB, FRAAA, RHIME, PSEFS, MYCS2, RALEH
1.4.3.19-RXN	1.4.3.19-RXN:	9	HODCD, CARRP, SULMW, BUCCC, MYCGE, BUCAI, BLASB, BAUCH, BLOFL, WIGBR, BLOPB, MYCHJ, RICTY, CHLTR, WOLTR, WOLPM, BARQU, LAWIP, ORITB, HELPY, NEIG2, WOLSU, STRA5, THICR, HAMD5, LACC3, LISMO, XYLFA, BRUME, PSEHT, VIBCH, BACA2, YERPE, BACSU, ECOLI, YERPY, SODGM, RHOS4, MYCTU, SALTI, SHIFL, ERWCT, PHOLL, BURMA, PSEE4, ECO57, CUPTR, FRAAA, RALEH
RXN-8674	RXN-8674:	9	HODCD, CARRP, SULMW, BUCCC, MYCGE, BUCAI, BLASB, BAUCH, BLOFL, WIGBR, BLOPB, MYCHJ, RICTY, CHLTR, WOLTR, WOLPM, BARQU, LAWIP, ORITB, HELPY, NEIG2, WOLSU, STRA5, THICR, HAMD5, LACC3, LISMO, XYLFA, BRUME, PSEHT, VIBCH, BACA2, YERPE, BACSU, ECOLI, YERPY, SODGM, RHOS4, MYCTU, SALTI, SHIFL, ERWCT, PHOLL, BURMA, PSEE4, ECO57, CUPTR, FRAAA, RALEH
6.1.1.13-RXN	6.1.1.13-RXN:	9	HODCD, CARRP, SULMW, BUCCC, MYCGE, BUCAI, BLASB, BAUCH, BLOFL, WIGBR, BLOPB, MYCHJ, RICTY, CHLTR, WOLTR, WOLPM, BARQU, LAWIP, ORITB, HELPY, NEIG2, WOLSU, THICR, HAMD5, XYLFA, BRUME, DESPS, PSEHT, VIBCH, YERPE, ECOLI, YERPY, SODGM, RHOS4, MYCTU, SALTI, SHIFL, PHOLL, BURMA, PSEE4, ECO57, AGRT5, CUPTR, PSEAB, FRAAA, RHIME, PSEFS, MYCS2, RALEH
RXN-8672	RXN-8672:	9	HODCD, CARRP, SULMW, BUCCC, MYCGE, BUCAI, BLASB, BAUCH, BLOFL, WIGBR, BLOPB, MYCHJ, RICTY, CHLTR, WOLTR, WOLPM, BARQU, LAWIP, ORITB, HELPY, NEIG2, WOLSU, STRA5, THICR, HAMD5, LACC3, LISMO, XYLFA, BRUME, PSEHT, VIBCH, BACA2, YERPE, BACSU, ECOLI, YERPY, SODGM, RHOS4, MYCTU, SALTI, SHIFL, ERWCT, PHOLL, BURMA, PSEE4, ECO57, CUPTR, FRAAA, RALEH
RXN-8673	RXN-8673:	9	HODCD, CARRP, SULMW, BUCCC, MYCGE, BUCAI, BLASB, BAUCH, BLOFL, WIGBR, BLOPB, MYCHJ, RICTY, CHLTR, WOLTR, WOLPM, BARQU, LAWIP, ORITB, HELPY, NEIG2, WOLSU, STRA5, THICR, HAMD5, LACC3, LISMO, XYLFA, BRUME, PSEHT, VIBCH, BACA2, YERPE, BACSU, ECOLI, YERPY, SODGM, RHOS4, MYCTU, SALTI, SHIFL, ERWCT, PHOLL, BURMA, PSEE4, ECO57, CUPTR, FRAAA, RALEH
RXN0-3942	Gamma-glutamyl-gamma-aminobutyrate hydrolase: 3.5.1.94	9	HODCD, CARRP, SULMW, BUCCC, MYCGE, BUCAI, BLASB, BAUCH, BLOFL, WIGBR, BLOPB, MYCHJ, RICTY, CHLTR, WOLTR, WOLPM, BARQU, LAWIP, ORITB, HELPY, NEIG2, WOLSU, THICR, HAMD5, LISMO, XYLFA, BRUME, DESPS, PSEHT, VIBCH, YERPE, BACSU, ECOLI, YERPY, SODGM, RHOS4, MYCTU, SALTI, ERWCT, PHOLL, PSEE4, BACHK, AGRT5, BACAN, CUPTR, FRAAA, RHIME, PSEFS, RALEH
RXN-9671	Phospho-N-acetylmuramoyl-pentapeptide-transferase: 2.7.8.13	9	HODCD, CARRP, SULMW, BUCCC, MYCGE, BUCAI, BLASB, BAUCH, BLOFL, WIGBR, BLOPB, MYCHJ, RICTY, CHLTR, WOLTR, WOLPM, BARQU, LAWIP, ORITB, HELPY, NEIG2, WOLSU, STRA5, LACC3, LISMO, XYLFA, BRUME, DESPS, PSEHT, VIBCH, BACA2, YERPE, BACSU, ECOLI, SODGM, RHOS4, SALTI, SHIFL, ERWCT, PHOLL, PSEE4, ECO57, AGRT5, BACAN, CUPTR, FRAAA, RHIME, PSEFS, RALEH
ALLANTOINASE-RXN	Allantoinase: 3.5.2.5	9	HODCD, CARRP, SULMW, BUCCC, MYCGE, BUCAI, BLASB, BAUCH, BLOFL, WIGBR, BLOPB, MYCHJ, RICTY, CHLTR, WOLTR, WOLPM, BARQU, LAWIP, ORITB, HELPY, NEIG2, WOLSU, STRA5, THICR, HAMD5, LACC3, LISMO, XYLFA, BRUME, DESPS, PSEHT, VIBCH, YERPE, YERPY, SODGM, RHOS4, MYCTU, SHIFL, ERWCT, PHOLL, BURMA, PSEE4, BACHK, AGRT5, BACAN, CUPTR, PSEAB, MYCS2, RALEH
2-NITROPROPANE-DIOXYGENASE-RXN	2-nitropropane dioxygenase: 1.13.11.32	9	HODCD, CARRP, SULMW, BUCCC, MYCGE, BUCAI, BLASB, BAUCH, BLOFL, WIGBR, BLOPB, MYCHJ, RICTY, CHLTR, WOLTR, WOLPM, BARQU, LAWIP, ORITB, HELPY, NEIG2, WOLSU, THICR, HAMD5, LACC3, LISMO, XYLFA, DESPS, VIBCH, BACA2, YERPE, BACSU, ECOLI, YERPY, SODGM, RHOS4, MYCTU, SALTI, SHIFL, ERWCT, PHOLL, BURMA, PSEE4, ECO57, AGRT5, PSEAB, FRAAA, RHIME, PSEFS
HEME-OXYGENASE-DECYCLIZING-RXN	Heme oxygenase (decyclizing): 1.14.99.3	9	HODCD, CARRP, SULMW, BUCCC, MYCGE, BUCAI, BLASB, BAUCH, BLOFL, WIGBR, BLOPB, MYCHJ, RICTY, CHLTR, WOLTR, WOLPM, BARQU, LAWIP, ORITB, HELPY, STRTD, WOLSU, STRA5, THICR, HAMD5, LACC3, XYLFA, BRUME, DESPS, PSEHT, VIBCH, BACA2, YERPE, BACSU, ECOLI, YERPY, SODGM, MYCTU, SALTI, SHIFL, ERWCT, PHOLL, BURMA, CUPTR, FRAAA, RHIME, PSEFS, MYCS2, RALEH
GLYOXYLATE-REDUCTASE-NADP+-RXN	Glyoxylate reductase (NADP+): 1.1.1.79	9	HODCD, CARRP, SULMW, BUCCC, MYCGE, BUCAI, BLASB, BAUCH, BLOFL, WIGBR, BLOPB, MYCHJ, RICTY, CHLTR, WOLTR, WOLPM, BARQU, LAWIP, ORITB, HELPY, STRTD, NEIG2, WOLSU, THICR, HAMD5, LISMO, XYLFA, BRUME, DESPS, PSEHT, VIBCH, BACA2, YERPE, BACSU, SODGM, RHOS4, MYCTU, SALTI, ERWCT, PHOLL, BURMA, PSEE4, BACHK, AGRT5, BACAN, FRAAA, RHIME, MYCS2, RALEH
RXN0-300	Glyoxylate reductase (NADP+): 1.1.1.79	9	HODCD, CARRP, SULMW, BUCCC, MYCGE, BUCAI, BLASB, BAUCH, BLOFL, WIGBR, BLOPB, MYCHJ, RICTY, CHLTR, WOLTR, WOLPM, BARQU, LAWIP, ORITB, HELPY, STRTD, NEIG2, WOLSU, THICR, HAMD5, LISMO, XYLFA, BRUME, DESPS, PSEHT, VIBCH, BACA2, YERPE, BACSU, SODGM, RHOS4, MYCTU, SALTI, ERWCT, PHOLL, BURMA, PSEE4, BACHK, AGRT5, BACAN, FRAAA, RHIME, MYCS2, RALEH
1.1.1.8-RXN	Glycerol-3-phosphate dehydrogenase (NAD+): 1.1.1.8	9	HODCD, CARRP, SULMW, BUCCC, MYCGE, BUCAI, BLASB, BAUCH, BLOFL, WIGBR, BLOPB, MYCHJ, RICTY, CHLTR, WOLTR, WOLPM, BARQU, LAWIP, ORITB, HELPY, STRTD, NEIG2, WOLSU, THICR, HAMD5, LACC3, LISMO, XYLFA, DESPS, PSEHT, VIBCH, BACA2, YERPE, BACSU, SODGM, RHOS4, SALTI, SHIFL, ERWCT, PHOLL, BURMA, PSEE4, ECO57, BACHK, AGRT5, BACAN, PSEAB, RHIME, PSEFS
RXN-3963	RXN-3963: 3.5.1.46	9	HODCD, CARRP, SULMW, BUCCC, MYCGE, BUCAI, BLASB, BAUCH, BLOFL, WIGBR, BLOPB, MYCHJ, RICTY, CHLTR, WOLTR, WOLPM, BARQU, LAWIP, ORITB, HELPY, STRTD, NEIG2, WOLSU, STRA5, HAMD5, LACC3, LISMO, XYLFA, DESPS, PSEHT, VIBCH, BACA2, YERPE, BACSU, ECOLI, YERPY, SODGM, RHOS4, MYCTU, SALTI, SHIFL, ERWCT, PHOLL, BURMA, PSEE4, ECO57, PSEAB, FRAAA, RALEH
TAGAKIN-RXN	Tagatose-6-phosphate kinase: 2.7.1.144	9	HODCD, CARRP, SULMW, BUCCC, MYCGE, BUCAI, BLASB, BAUCH, BLOFL, WIGBR, BLOPB, MYCHJ, RICTY, CHLTR, WOLTR, WOLPM, BARQU, LAWIP, ORITB, HELPY, STRTD, NEIG2, WOLSU, STRA5, THICR, HAMD5, LISMO, XYLFA, BRUME, DESPS, PSEHT, VIBCH, BACA2, BACSU, ECOLI, RHOS4, ERWCT, PHOLL, BURMA, PSEE4, BACHK, BACAN, CUPTR, PSEAB, FRAAA, RHIME, PSEFS, MYCS2, RALEH
RXN-9624	Acyl-CoA hydrolase: 3.1.2.2	9	HODCD, CARRP, SULMW, BUCCC, MYCGE, BUCAI, BLASB, BAUCH, BLOFL, WIGBR, BLOPB, MYCHJ, RICTY, CHLTR, WOLTR, WOLPM, BARQU, LAWIP, ORITB, HELPY, STRTD, NEIG2, WOLSU, STRA5, THICR, HAMD5, LISMO, XYLFA, BRUME, DESPS, PSEHT, VIBCH, BACA2, YERPE, ECOLI, SODGM, RHOS4, SALTI, ERWCT, PHOLL, BURMA, PSEE4, BACHK, AGRT5, BACAN, CUPTR, PSEAB, FRAAA, RHIME
ORNITHINE-RACEMASE-RXN	Ornithine racemase: 5.1.1.12	9	HODCD, CARRP, SULMW, BUCCC, MYCGE, BUCAI, BLASB, BAUCH, BLOFL, WIGBR, BLOPB, MYCHJ, RICTY, CHLTR, WOLTR, WOLPM, BARQU, LAWIP, ORITB, HELPY, STRTD, NEIG2, WOLSU, STRA5, THICR, HAMD5, LISMO, XYLFA, BRUME, DESPS, PSEHT, VIBCH, BACA2, YERPE, YERPY, SODGM, RHOS4, MYCTU, SALTI, PHOLL, PSEE4, ECO57, BACHK, BACAN, FRAAA, RHIME, PSEFS, MYCS2, RALEH
RXN0-5375	RXN0-5375: 1.7.1.6	9	HODCD, CARRP, SULMW, BUCCC, MYCGE, BUCAI, BLASB, BAUCH, BLOFL, WIGBR, BLOPB, MYCHJ, RICTY, CHLTR, WOLTR, WOLPM, BARQU, LAWIP, ORITB, HELPY, STRTD, NEIG2, WOLSU, STRA5, THICR, HAMD5, LACC3, XYLFA, BRUME, PSEHT, VIBCH, YERPE, BACSU, ECOLI, YERPY, SODGM, RHOS4, MYCTU, SALTI, PHOLL, PSEE4, AGRT5, BACAN, CUPTR, PSEAB, FRAAA, RHIME, PSEFS, MYCS2
RXN-5467	RXN-5467: NA	9	HODCD, CARRP, SULMW, BUCCC, MYCGE, BUCAI, BLASB, BAUCH, BLOFL, WIGBR, BLOPB, MYCHJ, RICTY, CHLTR, WOLTR, WOLPM, BARQU, LAWIP, ORITB, HELPY, STRTD, NEIG2, WOLSU, STRA5, THICR, HAMD5, LACC3, LISMO, DESPS, PSEHT, BACA2, BACSU, ECOLI, YERPY, RHOS4, SALTI, SHIFL, ERWCT, PHOLL, BURMA, PSEE4, ECO57, AGRT5, BACAN, CUPTR, PSEAB, RHIME, PSEFS, RALEH
RXN-5469	RXN-5469: NA	9	HODCD, CARRP, SULMW, BUCCC, MYCGE, BUCAI, BLASB, BAUCH, BLOFL, WIGBR, BLOPB, MYCHJ, RICTY, CHLTR, WOLTR, WOLPM, BARQU, LAWIP, ORITB, HELPY, STRTD, NEIG2, WOLSU, STRA5, THICR, HAMD5, LACC3, LISMO, DESPS, PSEHT, BACA2, BACSU, ECOLI, YERPY, RHOS4, SALTI, SHIFL, ERWCT, PHOLL, BURMA, PSEE4, ECO57, AGRT5, BACAN, CUPTR, PSEAB, RHIME, PSEFS, RALEH
RXN-5462	RXN-5462: 2.4.1.132	9	HODCD, CARRP, SULMW, BUCCC, MYCGE, BUCAI, BLASB, BAUCH, BLOFL, WIGBR, BLOPB, MYCHJ, RICTY, CHLTR, WOLTR, WOLPM, BARQU, LAWIP, ORITB, HELPY, STRTD, NEIG2, WOLSU, STRA5, THICR, HAMD5, LACC3, LISMO, DESPS, PSEHT, BACA2, BACSU, ECOLI, YERPY, RHOS4, SALTI, SHIFL, ERWCT, PHOLL, BURMA, PSEE4, ECO57, AGRT5, BACAN, CUPTR, PSEAB, RHIME, PSEFS, RALEH
RXN-5463	RXN-5463: NA	9	HODCD, CARRP, SULMW, BUCCC, MYCGE, BUCAI, BLASB, BAUCH, BLOFL, WIGBR, BLOPB, MYCHJ, RICTY, CHLTR, WOLTR, WOLPM, BARQU, LAWIP, ORITB, HELPY, STRTD, NEIG2, WOLSU, STRA5, THICR, HAMD5, LACC3, LISMO, DESPS, PSEHT, BACA2, BACSU, ECOLI, YERPY, RHOS4, SALTI, SHIFL, ERWCT, PHOLL, BURMA, PSEE4, ECO57, AGRT5, BACAN, CUPTR, PSEAB, RHIME, PSEFS, RALEH
DHLAXANAU-RXN	Haloalkane dehalogenase: 3.8.1.5	9	HODCD, CARRP, SULMW, BUCCC, MYCGE, BUCAI, BLASB, BAUCH, BLOFL, WIGBR, BLOPB, MYCHJ, RICTY, CHLTR, WOLTR, WOLPM, BARQU, LAWIP, ORITB, HELPY, STRTD, NEIG2, WOLSU, STRA5, THICR, HAMD5, LACC3, LISMO, BRUME, PSEHT, VIBCH, BACA2, YERPE, BACSU, ECOLI, YERPY, SODGM, RHOS4, SALTI, SHIFL, PHOLL, PSEE4, ECO57, CUPTR, PSEAB, FRAAA, RHIME, PSEFS, RALEH
HALOALKANE-DEHALOGENASE-RXN	Haloalkane dehalogenase: 3.8.1.5	9	HODCD, CARRP, SULMW, BUCCC, MYCGE, BUCAI, BLASB, BAUCH, BLOFL, WIGBR, BLOPB, MYCHJ, RICTY, CHLTR, WOLTR, WOLPM, BARQU, LAWIP, ORITB, HELPY, STRTD, NEIG2, WOLSU, STRA5, THICR, HAMD5, LACC3, LISMO, BRUME, PSEHT, VIBCH, BACA2, YERPE, BACSU, ECOLI, YERPY, SODGM, RHOS4, SALTI, SHIFL, PHOLL, PSEE4, ECO57, CUPTR, PSEAB, FRAAA, RHIME, PSEFS, RALEH
METHIONINE-GAMMA-LYASE-RXN	Methionine &gamma-lyase: 4.4.1.1	9	HODCD, CARRP, SULMW, BUCCC, MYCGE, BUCAI, BLASB, BAUCH, BLOFL, WIGBR, BLOPB, MYCHJ, RICTY, CHLTR, WOLTR, WOLPM, BARQU, LAWIP, ORITB, HELPY, STRTD, NEIG2, WOLSU, STRA5, THICR, HAMD5, LACC3, LISMO, XYLFA, DESPS, VIBCH, BACA2, YERPE, BACSU, ECOLI, YERPY, SODGM, RHOS4, MYCTU, SALTI, SHIFL, ERWCT, PHOLL, ECO57, CUPTR, PSEAB, FRAAA, MYCS2, RALEH
CARBOXY-OXOHEPT-ENEDIOATE-DECARBOXY-RXN	5-oxopent-3-ene-1,2,5-tricarboxylate decarboxylase: 4.1.1.68	9	HODCD, CARRP, SULMW, BUCCC, MYCGE, BUCAI, BLASB, BAUCH, BLOFL, WIGBR, BLOPB, MYCHJ, RICTY, CHLTR, WOLTR, WOLPM, BARQU, LAWIP, ORITB, HELPY, STRTD, NEIG2, WOLSU, STRA5, THICR, HAMD5, LACC3, LISMO, XYLFA, DESPS, PSEHT, VIBCH, BACA2, YERPE, BACSU, ECOLI, SODGM, RHOS4, MYCTU, SALTI, ERWCT, PHOLL, BACHK, BACAN, PSEAB, FRAAA, RHIME, MYCS2, RALEH
RXN-1241	coniferyl-aldehyde dehydrogenase: 1.2.1.68	9	HODCD, CARRP, SULMW, BUCCC, MYCGE, BUCAI, BLASB, BAUCH, BLOFL, WIGBR, BLOPB, MYCHJ, RICTY, CHLTR, WOLTR, WOLPM, BARQU, LAWIP, ORITB, HELPY, STRTD, NEIG2, WOLSU, STRA5, THICR, HAMD5, LACC3, LISMO, XYLFA, DESPS, PSEHT, BACA2, YERPE, BACSU, ECOLI, YERPY, SODGM, RHOS4, MYCTU, SALTI, SHIFL, PHOLL, ECO57, BACHK, AGRT5, BACAN, FRAAA, RHIME, RALEH
AMINOBUTDEHYDROG-RXN	Aminobutyraldehyde dehydrogenase: 1.2.1.19	9	HODCD, CARRP, SULMW, BUCCC, MYCGE, BUCAI, BLASB, BAUCH, BLOFL, WIGBR, BLOPB, MYCHJ, RICTY, CHLTR, WOLTR, WOLPM, BARQU, LAWIP, ORITB, HELPY, STRTD, NEIG2, WOLSU, STRA5, THICR, HAMD5, LACC3, LISMO, XYLFA, DESPS, PSEHT, VIBCH, BACA2, YERPE, BACSU, ECOLI, YERPY, SODGM, RHOS4, MYCTU, PHOLL, PSEE4, BACHK, AGRT5, BACAN, CUPTR, FRAAA, RHIME, RALEH
2.6.1.18-RXN	&beta-alanine--pyruvate aminotransferase: 2.6.1.18	9	HODCD, CARRP, SULMW, BUCCC, MYCGE, BUCAI, BLASB, BAUCH, BLOFL, WIGBR, BLOPB, MYCHJ, RICTY, CHLTR, WOLTR, WOLPM, BARQU, LAWIP, ORITB, HELPY, STRTD, NEIG2, WOLSU, STRA5, THICR, HAMD5, LACC3, LISMO, XYLFA, DESPS, PSEHT, VIBCH, BACA2, YERPE, BACSU, ECOLI, YERPY, SODGM, RHOS4, MYCTU, SALTI, SHIFL, ERWCT, PHOLL, ECO57, BACHK, BACAN, FRAAA, MYCS2
4.1.2.20-RXN	4.1.2.20-RXN:	9	HODCD, CARRP, SULMW, BUCCC, MYCGE, BUCAI, BLASB, BAUCH, BLOFL, WIGBR, BLOPB, MYCHJ, RICTY, CHLTR, WOLTR, WOLPM, BARQU, LAWIP, ORITB, HELPY, STRTD, NEIG2, WOLSU, STRA5, THICR, HAMD5, LACC3, LISMO, XYLFA, DESPS, PSEHT, VIBCH, BACA2, YERPE, BACSU, SODGM, RHOS4, MYCTU, ERWCT, PHOLL, PSEE4, ECO57, BACHK, BACAN, CUPTR, PSEAB, RHIME, PSEFS, MYCS2
UDPMANACATRANS-RXN	UDPMANACATRANS-RXN: 2.4.1.-	9	HODCD, CARRP, SULMW, BUCCC, MYCGE, BUCAI, BLASB, BAUCH, BLOFL, WIGBR, BLOPB, MYCHJ, RICTY, CHLTR, WOLTR, WOLPM, BARQU, LAWIP, ORITB, HELPY, STRTD, NEIG2, WOLSU, STRA5, THICR, HAMD5, LACC3, LISMO, XYLFA, DESPS, PSEHT, VIBCH, BACA2, BACSU, RHOS4, MYCTU, SALTI, BURMA, PSEE4, BACHK, AGRT5, BACAN, CUPTR, PSEAB, FRAAA, RHIME, PSEFS, MYCS2, RALEH
ALANINE-AMINOTRANSFERASE-RXN	Alanine aminotransferase: 2.6.1.2	9	HODCD, CARRP, SULMW, BUCCC, MYCGE, BUCAI, BLASB, BAUCH, BLOFL, WIGBR, BLOPB, MYCHJ, RICTY, CHLTR, WOLTR, WOLPM, BARQU, LAWIP, ORITB, HELPY, STRTD, NEIG2, WOLSU, STRA5, THICR, HAMD5, LACC3, LISMO, XYLFA, BRUME, PSEHT, BACA2, BACSU, ECOLI, YERPY, RHOS4, MYCTU, SHIFL, PHOLL, BURMA, PSEE4, ECO57, BACHK, AGRT5, BACAN, CUPTR, FRAAA, RHIME, PSEFS
1.3.99.20-RXN	4-hydroxybenzoyl-CoA reductase: 1.3.99.20	9	HODCD, CARRP, SULMW, BUCCC, MYCGE, BUCAI, BLASB, BAUCH, BLOFL, WIGBR, BLOPB, MYCHJ, RICTY, CHLTR, WOLTR, WOLPM, BARQU, LAWIP, ORITB, HELPY, STRTD, NEIG2, WOLSU, STRA5, THICR, HAMD5, LACC3, LISMO, XYLFA, BRUME, PSEHT, VIBCH, BACA2, YERPE, BACSU, ECOLI, YERPY, SODGM, MYCTU, SALTI, SHIFL, ERWCT, PHOLL, BURMA, PSEE4, ECO57, BACHK, BACAN, FRAAA
LYSINE-23-AMINOMUTASE-RXN	Lysine 2,3-aminomutase: 5.4.3.2	9	HODCD, CARRP, SULMW, BUCCC, MYCGE, BUCAI, BLASB, BAUCH, BLOFL, WIGBR, BLOPB, MYCHJ, RICTY, CHLTR, WOLTR, WOLPM, BARQU, LAWIP, ORITB, HELPY, STRTD, NEIG2, WOLSU, STRA5, THICR, HAMD5, LACC3, LISMO, XYLFA, BRUME, VIBCH, YERPE, ECOLI, SODGM, MYCTU, SALTI, SHIFL, ERWCT, PHOLL, BURMA, PSEE4, ECO57, CUPTR, PSEAB, FRAAA, RHIME, PSEFS, MYCS2, RALEH
INOSINEKIN-RXN	Inosine kinase: 2.7.1.73	9	HODCD, CARRP, SULMW, BUCCC, MYCGE, BUCAI, BLASB, BAUCH, BLOFL, WIGBR, BLOPB, MYCHJ, RICTY, CHLTR, WOLTR, WOLPM, BARQU, LAWIP, ORITB, HELPY, STRTD, NEIG2, WOLSU, STRA5, THICR, HAMD5, LACC3, LISMO, XYLFA, BRUME, DESPS, BACA2, BACSU, SODGM, RHOS4, MYCTU, ERWCT, BURMA, PSEE4, BACHK, AGRT5, BACAN, CUPTR, PSEAB, FRAAA, RHIME, PSEFS, MYCS2, RALEH
GUANOSINEKIN-RXN	GUANOSINEKIN-RXN: 2.7.1.73	9	HODCD, CARRP, SULMW, BUCCC, MYCGE, BUCAI, BLASB, BAUCH, BLOFL, WIGBR, BLOPB, MYCHJ, RICTY, CHLTR, WOLTR, WOLPM, BARQU, LAWIP, ORITB, HELPY, STRTD, NEIG2, WOLSU, STRA5, THICR, HAMD5, LACC3, LISMO, XYLFA, BRUME, DESPS, BACA2, BACSU, SODGM, RHOS4, MYCTU, ERWCT, BURMA, PSEE4, BACHK, AGRT5, BACAN, CUPTR, PSEAB, FRAAA, RHIME, PSEFS, MYCS2, RALEH
RXN0-5393	RXN0-5393: NA	9	HODCD, CARRP, SULMW, BUCCC, MYCGE, BUCAI, BLASB, BAUCH, BLOFL, WIGBR, BLOPB, MYCHJ, RICTY, CHLTR, WOLTR, WOLPM, BARQU, LAWIP, ORITB, HELPY, STRTD, NEIG2, WOLSU, STRA5, THICR, HAMD5, LACC3, LISMO, XYLFA, BRUME, DESPS, VIBCH, BACA2, BACSU, ECOLI, SODGM, RHOS4, MYCTU, SALTI, PHOLL, BURMA, BACHK, AGRT5, BACAN, CUPTR, FRAAA, RHIME, MYCS2, RALEH
RXN0-5391	RXN0-5391: NA	9	HODCD, CARRP, SULMW, BUCCC, MYCGE, BUCAI, BLASB, BAUCH, BLOFL, WIGBR, BLOPB, MYCHJ, RICTY, CHLTR, WOLTR, WOLPM, BARQU, LAWIP, ORITB, HELPY, STRTD, NEIG2, WOLSU, STRA5, THICR, HAMD5, LACC3, LISMO, XYLFA, BRUME, DESPS, VIBCH, BACA2, BACSU, ECOLI, SODGM, RHOS4, MYCTU, SALTI, PHOLL, BURMA, BACHK, AGRT5, BACAN, CUPTR, FRAAA, RHIME, MYCS2, RALEH
RXN-9939	RXN-9939: 2.3.1.57	9	HODCD, CARRP, SULMW, BUCCC, MYCGE, BUCAI, BLASB, BAUCH, BLOFL, WIGBR, BLOPB, MYCHJ, RICTY, CHLTR, WOLTR, WOLPM, BARQU, LAWIP, ORITB, HELPY, STRTD, NEIG2, WOLSU, STRA5, THICR, HAMD5, LACC3, LISMO, XYLFA, BRUME, DESPS, PSEHT, VIBCH, YERPE, ECOLI, SODGM, RHOS4, MYCTU, SALTI, PHOLL, PSEE4, ECO57, AGRT5, BACAN, CUPTR, FRAAA, RHIME, MYCS2, RALEH
TARTRATE-DEHYDROGENASE-RXN	Tartrate dehydrogenase: 1.1.1.93	9	HODCD, CARRP, SULMW, BUCCC, MYCGE, BUCAI, BLASB, BAUCH, BLOFL, WIGBR, BLOPB, MYCHJ, RICTY, CHLTR, WOLTR, WOLPM, BARQU, LAWIP, ORITB, HELPY, STRTD, NEIG2, WOLSU, STRA5, THICR, HAMD5, LACC3, LISMO, XYLFA, BRUME, DESPS, PSEHT, VIBCH, BACA2, SODGM, RHOS4, MYCTU, SALTI, SHIFL, ERWCT, PHOLL, ECO57, BACHK, AGRT5, BACAN, PSEAB, FRAAA, RHIME, RALEH
4.2.1.41-RXN	4.2.1.41-RXN:	9	HODCD, CARRP, SULMW, BUCCC, MYCGE, BUCAI, BLASB, BAUCH, BLOFL, WIGBR, BLOPB, MYCHJ, RICTY, CHLTR, WOLTR, WOLPM, BARQU, LAWIP, ORITB, HELPY, STRTD, NEIG2, WOLSU, STRA5, THICR, HAMD5, LACC3, LISMO, XYLFA, BRUME, DESPS, PSEHT, VIBCH, BACA2, YERPE, ECOLI, YERPY, SODGM, MYCTU, SALTI, SHIFL, ERWCT, PHOLL, BURMA, ECO57, BACHK, BACAN, PSEAB, FRAAA
ALLANTOICASE-RXN	Allantoicase: 3.5.3.4	9	HODCD, CARRP, SULMW, BUCCC, MYCGE, BUCAI, BLASB, BAUCH, BLOFL, WIGBR, BLOPB, MYCHJ, RICTY, CHLTR, WOLTR, WOLPM, BARQU, LAWIP, ORITB, HELPY, STRTD, NEIG2, WOLSU, STRA5, THICR, HAMD5, LACC3, LISMO, XYLFA, BRUME, DESPS, PSEHT, VIBCH, BACA2, YERPE, BACSU, YERPY, SODGM, RHOS4, MYCTU, SHIFL, ERWCT, PHOLL, PSEE4, ECO57, BACHK, AGRT5, BACAN, CUPTR
2.3.1.118-RXN	N-hydroxyarylamine O-acetyltransferase: 2.3.1.118	9	HODCD, CARRP, SULMW, BUCCC, MYCGE, BUCAI, BLASB, BAUCH, BLOFL, WIGBR, BLOPB, MYCHJ, RICTY, CHLTR, WOLTR, WOLPM, BARQU, LAWIP, ORITB, HELPY, STRTD, NEIG2, WOLSU, STRA5, THICR, HAMD5, LACC3, LISMO, XYLFA, BRUME, DESPS, PSEHT, VIBCH, BACA2, YERPE, BACSU, YERPY, SODGM, RHOS4, MYCTU, SHIFL, ERWCT, PHOLL, PSEE4, AGRT5, CUPTR, FRAAA, RHIME, MYCS2
ALDEHYDE-DEHYDROGENASE-NADP+-RXN	Aldehyde dehydrogenase (NADP+): 1.2.1.4	9	HODCD, CARRP, SULMW, BUCCC, MYCGE, BUCAI, BLASB, BAUCH, BLOFL, WIGBR, BLOPB, MYCHJ, RICTY, CHLTR, WOLTR, WOLPM, BARQU, LAWIP, ORITB, HELPY, STRTD, NEIG2, WOLSU, STRA5, THICR, HAMD5, LACC3, LISMO, XYLFA, BRUME, DESPS, PSEHT, VIBCH, BACA2, YERPE, BACSU, ECOLI, YERPY, SODGM, RHOS4, MYCTU, SALTI, ERWCT, PHOLL, PSEE4, BACHK, BACAN, FRAAA, RALEH
RXN0-1483	Ferroxidase: 1.16.3.1	8	HODCD, CARRP, SULMW, BUCCC, MYCGE, BUCAI, BAUCH, BLOFL, WIGBR, BLOPB, MYCHJ, RICTY, CHLTR, WOLTR, WOLPM, BARQU, LAWIP, ORITB, HELPY, STRTD, NEIG2, WOLSU, STRA5, THICR, LACC3, LISMO, XYLFA, BRUME, DESPS, PSEHT, VIBCH, BACA2, YERPE, BACSU, ECOLI, SODGM, RHOS4, MYCTU, ERWCT, BURMA, PSEE4, AGRT5, BACAN, CUPTR, PSEAB, FRAAA, RHIME, PSEFS, MYCS2, RALEH
1.2.1.13-RXN	1.2.1.13-RXN:	8	HODCD, CARRP, SULMW, BUCCC, MYCGE, BUCAI, BLASB, BAUCH, WIGBR, MYCHJ, RICTY, CHLTR, WOLTR, WOLPM, BARQU, LAWIP, ORITB, HELPY, STRTD, NEIG2, WOLSU, THICR, HAMD5, LACC3, LISMO, XYLFA, BRUME, DESPS, PSEHT, VIBCH, BACA2, YERPE, BACSU, YERPY, SODGM, RHOS4, MYCTU, SALTI, SHIFL, ERWCT, PHOLL, PSEE4, ECO57, BACHK, AGRT5, PSEAB, RHIME, PSEFS, MYCS2, RALEH
RXN0-5187	RXN0-5187: 3.1.3.-	8	HODCD, CARRP, SULMW, BUCCC, MYCGE, BUCAI, BLASB, BAUCH, MYCHJ, RICTY, CHLTR, WOLTR, WOLPM, BARQU, LAWIP, ORITB, HELPY, NEIG2, WOLSU, THICR, HAMD5, LACC3, LISMO, XYLFA, BRUME, DESPS, PSEHT, VIBCH, BACA2, YERPE, BACSU, ECOLI, YERPY, SODGM, RHOS4, MYCTU, ERWCT, PHOLL, BURMA, PSEE4, BACHK, AGRT5, BACAN, CUPTR, PSEAB, FRAAA, RHIME, PSEFS, MYCS2, RALEH
RXN0-705	RXN0-705: 4.1.1.85	8	HODCD, CARRP, SULMW, BUCCC, MYCGE, BUCAI, BLASB, BAUCH, BLOFL, WIGBR, BLOPB, RICTY, CHLTR, WOLTR, WOLPM, BARQU, LAWIP, ORITB, HELPY, STRTD, NEIG2, WOLSU, THICR, HAMD5, LISMO, XYLFA, BRUME, DESPS, PSEHT, BACA2, YERPE, BACSU, YERPY, SODGM, RHOS4, MYCTU, ERWCT, PHOLL, BURMA, PSEE4, BACHK, AGRT5, BACAN, CUPTR, PSEAB, FRAAA, RHIME, PSEFS, MYCS2, RALEH
4.1.1.32-RXN	4.1.1.32-RXN:	8	HODCD, CARRP, SULMW, BUCCC, MYCGE, BUCAI, BLASB, BAUCH, BLOFL, WIGBR, BLOPB, MYCHJ, RICTY, WOLTR, WOLPM, BARQU, LAWIP, ORITB, HELPY, STRTD, NEIG2, WOLSU, STRA5, THICR, HAMD5, LACC3, LISMO, XYLFA, BRUME, PSEHT, VIBCH, BACA2, YERPE, BACSU, ECOLI, YERPY, SODGM, RHOS4, SALTI, SHIFL, ERWCT, PHOLL, PSEE4, ECO57, BACHK, AGRT5, BACAN, PSEAB, RHIME, PSEFS
ADENOSINE-KINASE-RXN	Adenosine kinase: 2.7.1.20	8	HODCD, CARRP, SULMW, BUCCC, MYCGE, BUCAI, BLASB, BAUCH, BLOFL, WIGBR, BLOPB, MYCHJ, RICTY, CHLTR, WOLTR, WOLPM, BARQU, ORITB, HELPY, STRTD, NEIG2, WOLSU, STRA5, THICR, HAMD5, LACC3, LISMO, XYLFA, BRUME, DESPS, PSEHT, VIBCH, BACA2, YERPE, BACSU, ECOLI, YERPY, SODGM, RHOS4, SALTI, SHIFL, ERWCT, PHOLL, PSEE4, ECO57, BACHK, BACAN, PSEAB, PSEFS, RALEH
S-ADENOSYLHOMOCYSTEINE-DEAMINASE-RXN	S-ADENOSYLHOMOCYSTEINE-DEAMINASE-RXN:	8	HODCD, CARRP, SULMW, BUCCC, MYCGE, BUCAI, BLASB, BAUCH, BLOFL, WIGBR, BLOPB, MYCHJ, RICTY, CHLTR, WOLTR, WOLPM, BARQU, ORITB, HELPY, STRTD, NEIG2, WOLSU, STRA5, THICR, HAMD5, LACC3, LISMO, BRUME, DESPS, PSEHT, VIBCH, BACA2, BACSU, ECOLI, SODGM, RHOS4, MYCTU, SALTI, SHIFL, ERWCT, PHOLL, BURMA, PSEE4, ECO57, AGRT5, CUPTR, FRAAA, RHIME, MYCS2, RALEH
KYNURENINASE-RXN	Kynureninase: 3.7.1.3	8	HODCD, CARRP, SULMW, BUCCC, MYCGE, BUCAI, BLASB, BAUCH, BLOFL, WIGBR, BLOPB, MYCHJ, RICTY, CHLTR, WOLTR, WOLPM, BARQU, ORITB, HELPY, STRTD, NEIG2, WOLSU, STRA5, THICR, HAMD5, LACC3, LISMO, XYLFA, BRUME, DESPS, PSEHT, VIBCH, BACA2, YERPE, BACSU, ECOLI, YERPY, SODGM, MYCTU, SALTI, SHIFL, ERWCT, PHOLL, PSEE4, ECO57, AGRT5, FRAAA, RHIME, PSEFS, MYCS2
3-HYDROXY-KYNURENINASE-RXN	3-HYDROXY-KYNURENINASE-RXN: 3.7.1.3	8	HODCD, CARRP, SULMW, BUCCC, MYCGE, BUCAI, BLASB, BAUCH, BLOFL, WIGBR, BLOPB, MYCHJ, RICTY, CHLTR, WOLTR, WOLPM, BARQU, ORITB, HELPY, STRTD, NEIG2, WOLSU, STRA5, THICR, HAMD5, LACC3, LISMO, XYLFA, BRUME, DESPS, PSEHT, VIBCH, BACA2, YERPE, BACSU, ECOLI, YERPY, SODGM, MYCTU, SALTI, SHIFL, ERWCT, PHOLL, PSEE4, ECO57, AGRT5, FRAAA, RHIME, PSEFS, MYCS2
2.7.7.1-RXN	Nicotinamide-nucleotide adenylyltransferase: 2.7.7.1	8	HODCD, CARRP, SULMW, BUCCC, MYCGE, BUCAI, BLASB, BAUCH, BLOFL, WIGBR, BLOPB, MYCHJ, RICTY, CHLTR, WOLTR, WOLPM, BARQU, LAWIP, ORITB, HELPY, NEIG2, WOLSU, STRA5, THICR, HAMD5, LACC3, LISMO, XYLFA, BRUME, DESPS, PSEHT, VIBCH, BACA2, BACSU, ECOLI, YERPY, SODGM, RHOS4, BURMA, PSEE4, BACHK, AGRT5, BACAN, CUPTR, PSEAB, FRAAA, RHIME, PSEFS, MYCS2, RALEH
5-METHYLTHIORIBOSE-KINASE-RXN	5-methylthioribose kinase: 2.7.1.100	8	HODCD, CARRP, SULMW, BUCCC, MYCGE, BUCAI, BLASB, BAUCH, BLOFL, WIGBR, BLOPB, MYCHJ, RICTY, CHLTR, WOLTR, WOLPM, BARQU, LAWIP, ORITB, HELPY, STRTD, NEIG2, STRA5, THICR, HAMD5, LACC3, LISMO, XYLFA, BRUME, DESPS, PSEHT, VIBCH, YERPE, ECOLI, SODGM, RHOS4, MYCTU, SALTI, SHIFL, PHOLL, BURMA, PSEE4, ECO57, AGRT5, CUPTR, PSEAB, FRAAA, PSEFS, MYCS2, RALEH
RXN0-3283	RXN0-3283: NA	8	HODCD, CARRP, SULMW, BUCCC, MYCGE, BUCAI, BLASB, BAUCH, BLOFL, WIGBR, BLOPB, MYCHJ, RICTY, CHLTR, WOLTR, WOLPM, BARQU, LAWIP, ORITB, HELPY, STRTD, NEIG2, STRA5, THICR, HAMD5, LACC3, LISMO, XYLFA, BRUME, DESPS, PSEHT, VIBCH, BACA2, YERPE, BACSU, YERPY, SODGM, RHOS4, PHOLL, BURMA, PSEE4, BACHK, AGRT5, BACAN, CUPTR, PSEAB, FRAAA, RHIME, PSEFS, MYCS2
RXN-8632	RXN-8632: NA	8	HODCD, CARRP, SULMW, BUCCC, MYCGE, BUCAI, BLASB, BAUCH, BLOFL, WIGBR, BLOPB, MYCHJ, RICTY, CHLTR, WOLTR, WOLPM, BARQU, LAWIP, ORITB, HELPY, STRTD, NEIG2, WOLSU, THICR, LACC3, LISMO, XYLFA, BRUME, DESPS, PSEHT, VIBCH, BACA2, YERPE, BACSU, ECOLI, YERPY, SODGM, RHOS4, MYCTU, BURMA, PSEE4, BACHK, AGRT5, BACAN, CUPTR, PSEAB, FRAAA, PSEFS, MYCS2, RALEH
BILIRUBIN-OXIDASE-RXN	BILIRUBIN-OXIDASE-RXN:	8	HODCD, CARRP, SULMW, BUCCC, MYCGE, BUCAI, BLASB, BAUCH, BLOFL, WIGBR, BLOPB, MYCHJ, RICTY, CHLTR, WOLTR, WOLPM, BARQU, LAWIP, ORITB, HELPY, STRTD, NEIG2, WOLSU, STRA5, HAMD5, LISMO, XYLFA, DESPS, PSEHT, VIBCH, BACA2, ECOLI, SODGM, RHOS4, MYCTU, SALTI, SHIFL, ERWCT, PHOLL, PSEE4, ECO57, BACHK, AGRT5, BACAN, CUPTR, PSEAB, FRAAA, RHIME, MYCS2, RALEH
R524-RXN	Cyanate lyase: 4.2.1.104	8	HODCD, CARRP, SULMW, BUCCC, MYCGE, BUCAI, BLASB, BAUCH, BLOFL, WIGBR, BLOPB, MYCHJ, RICTY, CHLTR, WOLTR, WOLPM, BARQU, LAWIP, ORITB, HELPY, STRTD, NEIG2, WOLSU, STRA5, HAMD5, LACC3, LISMO, XYLFA, BRUME, DESPS, PSEHT, VIBCH, BACA2, YERPE, BACSU, YERPY, SODGM, RHOS4, MYCTU, SALTI, SHIFL, ERWCT, PHOLL, BACHK, AGRT5, BACAN, CUPTR, FRAAA, RHIME, PSEFS
THIOPURINE-S-METHYLTRANSFERASE-RXN	THIOPURINE-S-METHYLTRANSFERASE-RXN:	8	HODCD, CARRP, SULMW, BUCCC, MYCGE, BUCAI, BLASB, BAUCH, BLOFL, WIGBR, BLOPB, MYCHJ, RICTY, CHLTR, WOLTR, WOLPM, BARQU, LAWIP, ORITB, HELPY, STRTD, NEIG2, WOLSU, STRA5, HAMD5, LACC3, LISMO, XYLFA, BRUME, DESPS, PSEHT, BACA2, YERPE, BACSU, ECOLI, YERPY, SODGM, RHOS4, MYCTU, SALTI, SHIFL, ERWCT, PHOLL, ECO57, BACHK, AGRT5, BACAN, FRAAA, RHIME, MYCS2
RXN0-5038	3',5'-cyclic-AMP phosphodiesterase: 3.1.4.53	8	HODCD, CARRP, SULMW, BUCCC, MYCGE, BUCAI, BLASB, BAUCH, BLOFL, WIGBR, BLOPB, MYCHJ, RICTY, CHLTR, WOLTR, WOLPM, BARQU, LAWIP, ORITB, HELPY, STRTD, NEIG2, WOLSU, STRA5, HAMD5, LACC3, LISMO, XYLFA, BRUME, DESPS, VIBCH, BACA2, YERPE, BACSU, ECOLI, SODGM, RHOS4, MYCTU, SALTI, ERWCT, BURMA, PSEE4, BACHK, AGRT5, BACAN, CUPTR, PSEAB, RHIME, MYCS2, RALEH
RXN-9384	RXN-9384: NA	8	HODCD, CARRP, SULMW, BUCCC, MYCGE, BUCAI, BLASB, BAUCH, BLOFL, WIGBR, BLOPB, MYCHJ, RICTY, CHLTR, WOLTR, WOLPM, BARQU, LAWIP, ORITB, HELPY, STRTD, NEIG2, WOLSU, STRA5, HAMD5, LACC3, LISMO, XYLFA, PSEHT, VIBCH, BACA2, YERPE, BACSU, ECOLI, YERPY, SODGM, RHOS4, MYCTU, SALTI, SHIFL, ERWCT, PHOLL, ECO57, BACHK, AGRT5, BACAN, CUPTR, FRAAA, RHIME, RALEH
RXN-3962	6-aminohexanoate linear dimer hydrolase: 3.5.1.46	8	HODCD, CARRP, SULMW, BUCCC, MYCGE, BUCAI, BLASB, BAUCH, BLOFL, WIGBR, BLOPB, MYCHJ, RICTY, CHLTR, WOLTR, WOLPM, BARQU, LAWIP, ORITB, HELPY, STRTD, NEIG2, WOLSU, STRA5, HAMD5, LACC3, LISMO, XYLFA, DESPS, PSEHT, VIBCH, BACA2, YERPE, BACSU, ECOLI, YERPY, SODGM, RHOS4, MYCTU, SALTI, SHIFL, ERWCT, PHOLL, BURMA, PSEE4, ECO57, PSEAB, FRAAA, MYCS2, RALEH
RFFTRANS-RXN	RFFTRANS-RXN: 2.6.1.-	8	HODCD, CARRP, SULMW, BUCCC, MYCGE, BUCAI, BLASB, BAUCH, BLOFL, WIGBR, BLOPB, MYCHJ, RICTY, CHLTR, WOLTR, WOLPM, BARQU, LAWIP, ORITB, HELPY, STRTD, NEIG2, WOLSU, STRA5, THICR, LACC3, LISMO, XYLFA, BRUME, DESPS, PSEHT, VIBCH, BACA2, BACSU, ECOLI, YERPY, SODGM, RHOS4, MYCTU, BURMA, BACHK, AGRT5, BACAN, CUPTR, PSEAB, FRAAA, RHIME, PSEFS, MYCS2, RALEH
AGMATINE-DEIMINASE-RXN	Agmatine deiminase: 3.5.3.12	8	HODCD, CARRP, SULMW, BUCCC, MYCGE, BUCAI, BLASB, BAUCH, BLOFL, WIGBR, BLOPB, MYCHJ, RICTY, CHLTR, WOLTR, WOLPM, BARQU, LAWIP, ORITB, HELPY, STRTD, NEIG2, WOLSU, STRA5, THICR, LACC3, XYLFA, BRUME, DESPS, PSEHT, VIBCH, BACA2, BACSU, ECOLI, SODGM, RHOS4, MYCTU, SALTI, SHIFL, PHOLL, BURMA, ECO57, BACHK, AGRT5, BACAN, CUPTR, FRAAA, RHIME, PSEFS, RALEH
MALTOSE-6-PHOSPHATE-GLUCOSIDASE-RXN	MALTOSE-6-PHOSPHATE-GLUCOSIDASE-RXN:	8	HODCD, CARRP, SULMW, BUCCC, MYCGE, BUCAI, BLASB, BAUCH, BLOFL, WIGBR, BLOPB, MYCHJ, RICTY, CHLTR, WOLTR, WOLPM, BARQU, LAWIP, ORITB, HELPY, STRTD, NEIG2, WOLSU, STRA5, THICR, HAMD5, LISMO, XYLFA, BRUME, DESPS, PSEHT, VIBCH, YERPE, YERPY, SODGM, RHOS4, MYCTU, SALTI, BURMA, PSEE4, BACHK, AGRT5, BACAN, CUPTR, PSEAB, FRAAA, RHIME, PSEFS, MYCS2, RALEH
1.3.1.20-RXN	1.3.1.20-RXN:	8	HODCD, CARRP, SULMW, BUCCC, MYCGE, BUCAI, BLASB, BAUCH, BLOFL, WIGBR, BLOPB, MYCHJ, RICTY, CHLTR, WOLTR, WOLPM, BARQU, LAWIP, ORITB, HELPY, STRTD, NEIG2, WOLSU, STRA5, THICR, HAMD5, LISMO, XYLFA, DESPS, PSEHT, VIBCH, BACA2, BACSU, ECOLI, SODGM, RHOS4, MYCTU, SALTI, SHIFL, PHOLL, PSEE4, ECO57, BACHK, AGRT5, BACAN, CUPTR, FRAAA, RHIME, PSEFS, RALEH
RXN0-5306	RXN0-5306: 5.1.3.-	8	HODCD, CARRP, SULMW, BUCCC, MYCGE, BUCAI, BLASB, BAUCH, BLOFL, WIGBR, BLOPB, MYCHJ, RICTY, CHLTR, WOLTR, WOLPM, BARQU, LAWIP, ORITB, HELPY, STRTD, NEIG2, WOLSU, STRA5, THICR, HAMD5, LACC3, XYLFA, BRUME, DESPS, PSEHT, VIBCH, BACA2, YERPE, RHOS4, MYCTU, SALTI, PHOLL, BURMA, PSEE4, BACHK, AGRT5, BACAN, CUPTR, PSEAB, FRAAA, RHIME, PSEFS, MYCS2, RALEH
ALCOHOL-DEHYDROGENASE-NADPORNOP+-RXN	Alcohol dehydrogenase (NADP+): 1.1.1.2	8	HODCD, CARRP, SULMW, BUCCC, MYCGE, BUCAI, BLASB, BAUCH, BLOFL, WIGBR, BLOPB, MYCHJ, RICTY, CHLTR, WOLTR, WOLPM, BARQU, LAWIP, ORITB, HELPY, STRTD, NEIG2, WOLSU, STRA5, THICR, HAMD5, LACC3, LISMO, BRUME, DESPS, PSEHT, VIBCH, BACA2, YERPE, BACSU, YERPY, SODGM, RHOS4, SALTI, ERWCT, PHOLL, BURMA, PSEE4, BACHK, BACAN, CUPTR, PSEAB, RHIME, PSEFS, RALEH
RXN66-318	RXN66-318: 1.1.1.170	8	HODCD, CARRP, SULMW, BUCCC, MYCGE, BUCAI, BLASB, BAUCH, BLOFL, WIGBR, BLOPB, MYCHJ, RICTY, CHLTR, WOLTR, WOLPM, BARQU, LAWIP, ORITB, HELPY, STRTD, NEIG2, WOLSU, STRA5, THICR, HAMD5, LACC3, LISMO, BRUME, PSEHT, VIBCH, BACA2, BACSU, ECOLI, SODGM, RHOS4, MYCTU, SALTI, SHIFL, ERWCT, PHOLL, BURMA, PSEE4, ECO57, BACHK, AGRT5, CUPTR, FRAAA, RHIME, RALEH
RXN66-313	RXN66-313: 1.1.1.170	8	HODCD, CARRP, SULMW, BUCCC, MYCGE, BUCAI, BLASB, BAUCH, BLOFL, WIGBR, BLOPB, MYCHJ, RICTY, CHLTR, WOLTR, WOLPM, BARQU, LAWIP, ORITB, HELPY, STRTD, NEIG2, WOLSU, STRA5, THICR, HAMD5, LACC3, LISMO, BRUME, PSEHT, VIBCH, BACA2, BACSU, ECOLI, SODGM, RHOS4, MYCTU, SALTI, SHIFL, ERWCT, PHOLL, BURMA, PSEE4, ECO57, BACHK, AGRT5, CUPTR, FRAAA, RHIME, RALEH
1.1.1.255-RXN	Mannitol dehydrogenase: 1.1.1.255	8	HODCD, CARRP, SULMW, BUCCC, MYCGE, BUCAI, BLASB, BAUCH, BLOFL, WIGBR, BLOPB, MYCHJ, RICTY, CHLTR, WOLTR, WOLPM, BARQU, LAWIP, ORITB, HELPY, STRTD, NEIG2, WOLSU, STRA5, THICR, HAMD5, LACC3, LISMO, BRUME, DESPS, VIBCH, BACA2, YERPE, BACSU, ECOLI, YERPY, SODGM, RHOS4, MYCTU, SALTI, SHIFL, PHOLL, PSEE4, ECO57, BACHK, BACAN, CUPTR, FRAAA, MYCS2, RALEH
RXN66-18	RXN66-18: 1.1.1.170	8	HODCD, CARRP, SULMW, BUCCC, MYCGE, BUCAI, BLASB, BAUCH, BLOFL, WIGBR, BLOPB, MYCHJ, RICTY, CHLTR, WOLTR, WOLPM, BARQU, LAWIP, ORITB, HELPY, STRTD, NEIG2, WOLSU, STRA5, THICR, HAMD5, LACC3, LISMO, BRUME, PSEHT, VIBCH, BACA2, BACSU, ECOLI, SODGM, RHOS4, MYCTU, SALTI, SHIFL, ERWCT, PHOLL, BURMA, PSEE4, ECO57, BACHK, AGRT5, CUPTR, FRAAA, RHIME, RALEH
1.1.1.170-RXN	1.1.1.170-RXN:	8	HODCD, CARRP, SULMW, BUCCC, MYCGE, BUCAI, BLASB, BAUCH, BLOFL, WIGBR, BLOPB, MYCHJ, RICTY, CHLTR, WOLTR, WOLPM, BARQU, LAWIP, ORITB, HELPY, STRTD, NEIG2, WOLSU, STRA5, THICR, HAMD5, LACC3, LISMO, BRUME, PSEHT, VIBCH, BACA2, BACSU, ECOLI, SODGM, RHOS4, MYCTU, SALTI, SHIFL, ERWCT, PHOLL, BURMA, PSEE4, ECO57, BACHK, AGRT5, CUPTR, FRAAA, RHIME, RALEH
RXN66-23	RXN66-23: 1.1.1.170	8	HODCD, CARRP, SULMW, BUCCC, MYCGE, BUCAI, BLASB, BAUCH, BLOFL, WIGBR, BLOPB, MYCHJ, RICTY, CHLTR, WOLTR, WOLPM, BARQU, LAWIP, ORITB, HELPY, STRTD, NEIG2, WOLSU, STRA5, THICR, HAMD5, LACC3, LISMO, BRUME, PSEHT, VIBCH, BACA2, BACSU, ECOLI, SODGM, RHOS4, MYCTU, SALTI, SHIFL, ERWCT, PHOLL, BURMA, PSEE4, ECO57, BACHK, AGRT5, CUPTR, FRAAA, RHIME, RALEH
GLUCISOM-RXN	GLUCISOM-RXN:	8	HODCD, CARRP, SULMW, BUCCC, MYCGE, BUCAI, BLASB, BAUCH, BLOFL, WIGBR, BLOPB, MYCHJ, RICTY, CHLTR, WOLTR, WOLPM, BARQU, LAWIP, ORITB, HELPY, STRTD, NEIG2, WOLSU, STRA5, THICR, HAMD5, LACC3, LISMO, XYLFA, DESPS, PSEHT, VIBCH, BACA2, YERPE, BACSU, YERPY, SODGM, MYCTU, PHOLL, BURMA, PSEE4, ECO57, BACHK, BACAN, CUPTR, PSEAB, FRAAA, PSEFS, MYCS2, RALEH
3-OXOADIPATE-COA-TRANSFERASE-RXN	3-oxoadipate CoA-transferase: 2.8.3.6	8	HODCD, CARRP, SULMW, BUCCC, MYCGE, BUCAI, BLASB, BAUCH, BLOFL, WIGBR, BLOPB, MYCHJ, RICTY, CHLTR, WOLTR, WOLPM, BARQU, LAWIP, ORITB, HELPY, STRTD, NEIG2, WOLSU, STRA5, THICR, HAMD5, LACC3, LISMO, XYLFA, DESPS, PSEHT, VIBCH, BACA2, YERPE, BACSU, ECOLI, YERPY, SODGM, RHOS4, SALTI, SHIFL, ERWCT, PHOLL, ECO57, BACHK, BACAN, FRAAA, RHIME, PSEFS, MYCS2
ENTMULTI-RXN	ENTMULTI-RXN: NA	8	HODCD, CARRP, SULMW, BUCCC, MYCGE, BUCAI, BLASB, BAUCH, BLOFL, WIGBR, BLOPB, MYCHJ, RICTY, CHLTR, WOLTR, WOLPM, BARQU, LAWIP, ORITB, HELPY, STRTD, NEIG2, WOLSU, STRA5, THICR, HAMD5, LACC3, LISMO, XYLFA, DESPS, PSEHT, VIBCH, BACA2, YERPE, BACSU, ECOLI, YERPY, SODGM, RHOS4, MYCTU, BURMA, PSEE4, AGRT5, BACAN, PSEAB, FRAAA, RHIME, PSEFS, MYCS2, RALEH
4-HYDROXYBENZOATE-3-MONOOXYGENASE-RXN	4-hydroxybenzoate 3-monooxygenase: 1.14.13.2	8	HODCD, CARRP, SULMW, BUCCC, MYCGE, BUCAI, BLASB, BAUCH, BLOFL, WIGBR, BLOPB, MYCHJ, RICTY, CHLTR, WOLTR, WOLPM, BARQU, LAWIP, ORITB, HELPY, STRTD, NEIG2, WOLSU, STRA5, THICR, HAMD5, LACC3, LISMO, XYLFA, DESPS, PSEHT, VIBCH, BACA2, YERPE, BACSU, ECOLI, YERPY, SODGM, RHOS4, MYCTU, SALTI, SHIFL, ERWCT, PHOLL, ECO57, BACHK, BACAN, CUPTR, FRAAA, MYCS2
UREIDOGLYCOLATE-HYDROLASE-RXN	Ureidoglycolate hydrolase: 3.5.3.19	8	HODCD, CARRP, SULMW, BUCCC, MYCGE, BUCAI, BLASB, BAUCH, BLOFL, WIGBR, BLOPB, MYCHJ, RICTY, CHLTR, WOLTR, WOLPM, BARQU, LAWIP, ORITB, HELPY, STRTD, NEIG2, WOLSU, STRA5, THICR, HAMD5, LACC3, LISMO, XYLFA, DESPS, PSEHT, VIBCH, BACA2, YERPE, BACSU, YERPY, SODGM, MYCTU, SHIFL, ERWCT, PHOLL, BURMA, PSEE4, ECO57, BACHK, BACAN, CUPTR, FRAAA, PSEFS, MYCS2
RXN-8764	Precorrin-6Y C5,15-methyltransferase (decarboxylating): 2.1.1.-	8	HODCD, CARRP, SULMW, BUCCC, MYCGE, BUCAI, BLASB, BAUCH, BLOFL, WIGBR, BLOPB, MYCHJ, RICTY, CHLTR, WOLTR, WOLPM, BARQU, LAWIP, ORITB, HELPY, STRTD, NEIG2, WOLSU, STRA5, THICR, HAMD5, LACC3, LISMO, XYLFA, DESPS, PSEHT, VIBCH, BACA2, YERPE, BACSU, ECOLI, YERPY, SODGM, RHOS4, MYCTU, SHIFL, ERWCT, PHOLL, ECO57, BACHK, BACAN, CUPTR, FRAAA, PSEFS, RALEH
CHOLOYLGLYCINE-HYDROLASE-RXN	CHOLOYLGLYCINE-HYDROLASE-RXN:	8	HODCD, CARRP, SULMW, BUCCC, MYCGE, BUCAI, BLASB, BAUCH, BLOFL, WIGBR, BLOPB, MYCHJ, RICTY, CHLTR, WOLTR, WOLPM, BARQU, LAWIP, ORITB, HELPY, STRTD, NEIG2, WOLSU, STRA5, THICR, HAMD5, LACC3, LISMO, XYLFA, PSEHT, BACA2, YERPE, BACSU, ECOLI, YERPY, SODGM, RHOS4, MYCTU, SHIFL, ERWCT, PHOLL, BURMA, PSEE4, ECO57, CUPTR, PSEAB, FRAAA, RHIME, PSEFS, RALEH
ACETOACETYL-COA-TRANSFER-RXN	ACETOACETYL-COA-TRANSFER-RXN: 2.8.3.-	8	HODCD, CARRP, SULMW, BUCCC, MYCGE, BUCAI, BLASB, BAUCH, BLOFL, WIGBR, BLOPB, MYCHJ, RICTY, CHLTR, WOLTR, WOLPM, BARQU, LAWIP, ORITB, HELPY, STRTD, NEIG2, WOLSU, STRA5, THICR, HAMD5, LACC3, LISMO, XYLFA, DESPS, VIBCH, BACA2, YERPE, BACSU, ECOLI, YERPY, SODGM, RHOS4, MYCTU, SALTI, SHIFL, BURMA, ECO57, AGRT5, CUPTR, PSEAB, RHIME, PSEFS, MYCS2, RALEH
5.1.99.4-RXN	5.1.99.4-RXN:	8	HODCD, CARRP, SULMW, BUCCC, MYCGE, BUCAI, BLASB, BAUCH, BLOFL, WIGBR, BLOPB, MYCHJ, RICTY, CHLTR, WOLTR, WOLPM, BARQU, LAWIP, ORITB, HELPY, STRTD, NEIG2, WOLSU, STRA5, THICR, HAMD5, LACC3, LISMO, XYLFA, DESPS, PSEHT, VIBCH, BACA2, YERPE, BACSU, ECOLI, YERPY, SODGM, SALTI, SHIFL, ERWCT, PHOLL, BURMA, PSEE4, ECO57, BACHK, AGRT5, BACAN, PSEAB, RHIME
RXN-7561	ornithine <i>N</i>-succinyltransferase: 2.3.1.109	8	HODCD, CARRP, SULMW, BUCCC, MYCGE, BUCAI, BLASB, BAUCH, BLOFL, WIGBR, BLOPB, MYCHJ, RICTY, CHLTR, WOLTR, WOLPM, BARQU, LAWIP, ORITB, HELPY, STRTD, NEIG2, WOLSU, STRA5, THICR, HAMD5, LACC3, LISMO, XYLFA, BRUME, DESPS, BACA2, YERPE, BACSU, YERPY, SODGM, RHOS4, MYCTU, SHIFL, ERWCT, PHOLL, ECO57, BACHK, AGRT5, BACAN, CUPTR, FRAAA, RHIME, MYCS2, RALEH
ARACHIDONATE--COA-LIGASE-RXN	Arachidonate--CoA ligase: 6.2.1.15	8	HODCD, CARRP, SULMW, BUCCC, MYCGE, BUCAI, BLASB, BAUCH, BLOFL, WIGBR, BLOPB, MYCHJ, RICTY, CHLTR, WOLTR, WOLPM, BARQU, LAWIP, ORITB, HELPY, STRTD, NEIG2, WOLSU, STRA5, THICR, HAMD5, LACC3, LISMO, XYLFA, BRUME, DESPS, VIBCH, BACA2, YERPE, ECOLI, YERPY, SODGM, RHOS4, MYCTU, SALTI, SHIFL, ERWCT, PHOLL, ECO57, AGRT5, BACAN, CUPTR, PSEAB, FRAAA, RHIME
PHOSPHONOACETALDEHYDE-HYDROLASE-RXN	Phosphonoacetaldehyde hydrolase: 3.11.1.1	8	HODCD, CARRP, SULMW, BUCCC, MYCGE, BUCAI, BLASB, BAUCH, BLOFL, WIGBR, BLOPB, MYCHJ, RICTY, CHLTR, WOLTR, WOLPM, BARQU, LAWIP, ORITB, HELPY, STRTD, NEIG2, WOLSU, STRA5, THICR, HAMD5, LACC3, LISMO, XYLFA, BRUME, DESPS, PSEHT, BACA2, YERPE, BACSU, ECOLI, YERPY, SODGM, RHOS4, MYCTU, SHIFL, ERWCT, PHOLL, BURMA, ECO57, AGRT5, CUPTR, FRAAA, RHIME, RALEH
LACTALDEHYDE-OXI-RXN	LACTALDEHYDE-OXI-RXN:	8	HODCD, CARRP, SULMW, BUCCC, MYCGE, BUCAI, BLASB, BAUCH, BLOFL, WIGBR, BLOPB, MYCHJ, RICTY, CHLTR, WOLTR, WOLPM, BARQU, LAWIP, ORITB, HELPY, STRTD, NEIG2, WOLSU, STRA5, THICR, HAMD5, LACC3, LISMO, XYLFA, BRUME, DESPS, PSEHT, BACA2, YERPE, BACSU, YERPY, SODGM, MYCTU, SALTI, SHIFL, ERWCT, PHOLL, BURMA, PSEE4, ECO57, BACHK, PSEAB, PSEFS, MYCS2, RALEH
TEICHOICSYN2-RXN	N-acetylglucosaminyldiphosphoundecaprenol N-acetyl-&beta-D- mannosaminyltransferase: 2.4.1.187	8	HODCD, CARRP, SULMW, BUCCC, MYCGE, BUCAI, BLASB, BAUCH, BLOFL, WIGBR, BLOPB, MYCHJ, RICTY, CHLTR, WOLTR, WOLPM, BARQU, LAWIP, ORITB, HELPY, STRTD, NEIG2, WOLSU, STRA5, THICR, HAMD5, LACC3, LISMO, XYLFA, BRUME, DESPS, PSEHT, ECOLI, YERPY, RHOS4, MYCTU, SALTI, SHIFL, ERWCT, PHOLL, BURMA, PSEE4, ECO57, CUPTR, PSEAB, FRAAA, RHIME, PSEFS, MYCS2, RALEH
R401-RXN	R401-RXN: 1.-.-.-	8	HODCD, CARRP, SULMW, BUCCC, MYCGE, BUCAI, BLASB, BAUCH, BLOFL, WIGBR, BLOPB, MYCHJ, RICTY, CHLTR, WOLTR, WOLPM, BARQU, LAWIP, ORITB, HELPY, STRTD, NEIG2, WOLSU, STRA5, THICR, HAMD5, LACC3, LISMO, XYLFA, BRUME, DESPS, PSEHT, BACA2, YERPE, BACSU, YERPY, SODGM, RHOS4, PHOLL, BURMA, PSEE4, BACHK, AGRT5, BACAN, CUPTR, PSEAB, FRAAA, RHIME, PSEFS, RALEH
RXN-8014	RXN-8014: 1.2.1.68	8	HODCD, CARRP, SULMW, BUCCC, MYCGE, BUCAI, BLASB, BAUCH, BLOFL, WIGBR, BLOPB, MYCHJ, RICTY, CHLTR, WOLTR, WOLPM, BARQU, LAWIP, ORITB, HELPY, STRTD, NEIG2, WOLSU, STRA5, THICR, HAMD5, LACC3, LISMO, XYLFA, BRUME, DESPS, PSEHT, BACA2, YERPE, BACSU, ECOLI, YERPY, SODGM, RHOS4, MYCTU, SALTI, SHIFL, PHOLL, ECO57, BACHK, AGRT5, BACAN, FRAAA, RHIME, RALEH
RXN0-1001	3-phytase: 3.1.3.8	8	HODCD, CARRP, SULMW, BUCCC, MYCGE, BUCAI, BLASB, BAUCH, BLOFL, WIGBR, BLOPB, MYCHJ, RICTY, CHLTR, WOLTR, WOLPM, BARQU, LAWIP, ORITB, HELPY, STRTD, NEIG2, WOLSU, STRA5, THICR, HAMD5, LACC3, LISMO, XYLFA, BRUME, DESPS, PSEHT, VIBCH, YERPE, ECOLI, YERPY, SODGM, RHOS4, MYCTU, PHOLL, BURMA, PSEE4, BACHK, AGRT5, BACAN, CUPTR, PSEAB, FRAAA, RHIME, RALEH
2-OXOPENT-4-ENOATE-HYDRATASE-RXN	2-oxopent-4-enoate hydratase: 4.2.1.80	8	HODCD, CARRP, SULMW, BUCCC, MYCGE, BUCAI, BLASB, BAUCH, BLOFL, WIGBR, BLOPB, MYCHJ, RICTY, CHLTR, WOLTR, WOLPM, BARQU, LAWIP, ORITB, HELPY, STRTD, NEIG2, WOLSU, STRA5, THICR, HAMD5, LACC3, LISMO, XYLFA, BRUME, DESPS, PSEHT, VIBCH, BACA2, BACSU, YERPY, SODGM, RHOS4, MYCTU, SALTI, SHIFL, ERWCT, PHOLL, BURMA, PSEE4, BACHK, AGRT5, BACAN, FRAAA, RHIME
RXN-9628	Palmitoyl-CoA hydrolase: 3.1.2.2	8	HODCD, CARRP, SULMW, BUCCC, MYCGE, BUCAI, BLASB, BAUCH, BLOFL, WIGBR, BLOPB, MYCHJ, RICTY, CHLTR, WOLTR, WOLPM, BARQU, LAWIP, ORITB, HELPY, STRTD, NEIG2, WOLSU, STRA5, THICR, HAMD5, LACC3, LISMO, XYLFA, BRUME, DESPS, PSEHT, VIBCH, BACA2, YERPE, ECOLI, SODGM, RHOS4, SALTI, ERWCT, PHOLL, BURMA, PSEE4, BACHK, AGRT5, BACAN, CUPTR, PSEAB, FRAAA, RHIME
RXN-9629	Palmitoyl-CoA hydrolase: 3.1.2.2	8	HODCD, CARRP, SULMW, BUCCC, MYCGE, BUCAI, BLASB, BAUCH, BLOFL, WIGBR, BLOPB, MYCHJ, RICTY, CHLTR, WOLTR, WOLPM, BARQU, LAWIP, ORITB, HELPY, STRTD, NEIG2, WOLSU, STRA5, THICR, HAMD5, LACC3, LISMO, XYLFA, BRUME, DESPS, PSEHT, VIBCH, BACA2, YERPE, ECOLI, SODGM, RHOS4, SALTI, ERWCT, PHOLL, BURMA, PSEE4, BACHK, AGRT5, BACAN, CUPTR, PSEAB, FRAAA, RHIME
RXN-9626	Palmitoyl-CoA hydrolase: 3.1.2.2	8	HODCD, CARRP, SULMW, BUCCC, MYCGE, BUCAI, BLASB, BAUCH, BLOFL, WIGBR, BLOPB, MYCHJ, RICTY, CHLTR, WOLTR, WOLPM, BARQU, LAWIP, ORITB, HELPY, STRTD, NEIG2, WOLSU, STRA5, THICR, HAMD5, LACC3, LISMO, XYLFA, BRUME, DESPS, PSEHT, VIBCH, BACA2, YERPE, ECOLI, SODGM, RHOS4, SALTI, ERWCT, PHOLL, BURMA, PSEE4, BACHK, AGRT5, BACAN, CUPTR, PSEAB, FRAAA, RHIME
RXN-9627	Palmitoyl-CoA hydrolase: 3.1.2.2	8	HODCD, CARRP, SULMW, BUCCC, MYCGE, BUCAI, BLASB, BAUCH, BLOFL, WIGBR, BLOPB, MYCHJ, RICTY, CHLTR, WOLTR, WOLPM, BARQU, LAWIP, ORITB, HELPY, STRTD, NEIG2, WOLSU, STRA5, THICR, HAMD5, LACC3, LISMO, XYLFA, BRUME, DESPS, PSEHT, VIBCH, BACA2, YERPE, ECOLI, SODGM, RHOS4, SALTI, ERWCT, PHOLL, BURMA, PSEE4, BACHK, AGRT5, BACAN, CUPTR, PSEAB, FRAAA, RHIME
CELLULOSE-SYNTHASE-GDP-FORMING-RXN	CELLULOSE-SYNTHASE-GDP-FORMING-RXN:	8	HODCD, CARRP, SULMW, BUCCC, MYCGE, BUCAI, BLASB, BAUCH, BLOFL, WIGBR, BLOPB, MYCHJ, RICTY, CHLTR, WOLTR, WOLPM, BARQU, LAWIP, ORITB, HELPY, STRTD, NEIG2, WOLSU, STRA5, THICR, HAMD5, LACC3, LISMO, XYLFA, BRUME, DESPS, PSEHT, VIBCH, BACA2, YERPE, BACSU, YERPY, MYCTU, SALTI, SHIFL, ERWCT, PHOLL, PSEE4, BACHK, BACAN, CUPTR, PSEAB, FRAAA, MYCS2, RALEH
FUCULOKIN-RXN	L-fuculokinase: 2.7.1.51	8	HODCD, CARRP, SULMW, BUCCC, MYCGE, BUCAI, BLASB, BAUCH, BLOFL, WIGBR, BLOPB, MYCHJ, RICTY, CHLTR, WOLTR, WOLPM, BARQU, LAWIP, ORITB, HELPY, STRTD, NEIG2, WOLSU, STRA5, THICR, HAMD5, LACC3, LISMO, XYLFA, BRUME, DESPS, PSEHT, VIBCH, BACA2, YERPE, BACSU, YERPY, RHOS4, MYCTU, ERWCT, PHOLL, BURMA, PSEE4, BACHK, BACAN, CUPTR, PSEAB, FRAAA, PSEFS, RALEH
2.4.1.57-RXN	Phosphatidyl-myo-inositol &alpha-mannosyltransferase: 2.4.1.57	8	HODCD, CARRP, SULMW, BUCCC, MYCGE, BUCAI, BLASB, BAUCH, BLOFL, WIGBR, BLOPB, MYCHJ, RICTY, CHLTR, WOLTR, WOLPM, BARQU, LAWIP, ORITB, HELPY, STRTD, NEIG2, WOLSU, STRA5, THICR, HAMD5, LACC3, LISMO, XYLFA, BRUME, DESPS, PSEHT, VIBCH, BACA2, YERPE, BACSU, ECOLI, YERPY, SODGM, SALTI, SHIFL, ERWCT, PHOLL, PSEE4, ECO57, BACHK, BACAN, CUPTR, RHIME, RALEH
1.3.99.16-RXN	1.3.99.16-RXN:	8	HODCD, CARRP, SULMW, BUCCC, MYCGE, BUCAI, BLASB, BAUCH, BLOFL, WIGBR, BLOPB, MYCHJ, RICTY, CHLTR, WOLTR, WOLPM, BARQU, LAWIP, ORITB, HELPY, STRTD, NEIG2, WOLSU, STRA5, THICR, HAMD5, LACC3, LISMO, XYLFA, BRUME, DESPS, PSEHT, VIBCH, BACA2, YERPE, BACSU, ECOLI, YERPY, SODGM, MYCTU, SALTI, SHIFL, ERWCT, PHOLL, ECO57, BACHK, AGRT5, BACAN, FRAAA, MYCS2
MUCONOLACTONE-DELTA-ISOMERASE-RXN	Muconolactone &delta-isomerase: 5.3.3.4	8	HODCD, CARRP, SULMW, BUCCC, MYCGE, BUCAI, BLASB, BAUCH, BLOFL, WIGBR, BLOPB, MYCHJ, RICTY, CHLTR, WOLTR, WOLPM, BARQU, LAWIP, ORITB, HELPY, STRTD, NEIG2, WOLSU, STRA5, THICR, HAMD5, LACC3, LISMO, XYLFA, BRUME, DESPS, PSEHT, VIBCH, BACA2, YERPE, BACSU, ECOLI, YERPY, SODGM, RHOS4, SALTI, SHIFL, ERWCT, PHOLL, ECO57, BACHK, AGRT5, BACAN, FRAAA, RHIME
RXN0-986	RXN0-986: NA	8	HODCD, CARRP, SULMW, BUCCC, MYCGE, BUCAI, BLASB, BAUCH, BLOFL, WIGBR, BLOPB, MYCHJ, RICTY, CHLTR, WOLTR, WOLPM, BARQU, LAWIP, ORITB, HELPY, STRTD, NEIG2, WOLSU, STRA5, THICR, HAMD5, LACC3, LISMO, XYLFA, BRUME, DESPS, PSEHT, VIBCH, BACA2, YERPE, BACSU, ECOLI, YERPY, SODGM, RHOS4, MYCTU, PHOLL, BURMA, BACHK, AGRT5, BACAN, PSEAB, FRAAA, PSEFS, MYCS2
RXN0-984	RXN0-984: NA	8	HODCD, CARRP, SULMW, BUCCC, MYCGE, BUCAI, BLASB, BAUCH, BLOFL, WIGBR, BLOPB, MYCHJ, RICTY, CHLTR, WOLTR, WOLPM, BARQU, LAWIP, ORITB, HELPY, STRTD, NEIG2, WOLSU, STRA5, THICR, HAMD5, LACC3, LISMO, XYLFA, BRUME, DESPS, PSEHT, VIBCH, BACA2, YERPE, BACSU, ECOLI, YERPY, SODGM, RHOS4, MYCTU, PHOLL, BURMA, BACHK, AGRT5, BACAN, PSEAB, FRAAA, PSEFS, MYCS2
RXN0-985	RXN0-985: NA	8	HODCD, CARRP, SULMW, BUCCC, MYCGE, BUCAI, BLASB, BAUCH, BLOFL, WIGBR, BLOPB, MYCHJ, RICTY, CHLTR, WOLTR, WOLPM, BARQU, LAWIP, ORITB, HELPY, STRTD, NEIG2, WOLSU, STRA5, THICR, HAMD5, LACC3, LISMO, XYLFA, BRUME, DESPS, PSEHT, VIBCH, BACA2, YERPE, BACSU, ECOLI, YERPY, SODGM, RHOS4, MYCTU, PHOLL, BURMA, BACHK, AGRT5, BACAN, PSEAB, FRAAA, PSEFS, MYCS2
AMINOGLYCOSIDE-N6-ACETYLTRANSFERASE-RXN	AMINOGLYCOSIDE-N6-ACETYLTRANSFERASE-RXN:	8	HODCD, CARRP, SULMW, BUCCC, MYCGE, BUCAI, BLASB, BAUCH, BLOFL, WIGBR, BLOPB, MYCHJ, RICTY, CHLTR, WOLTR, WOLPM, BARQU, LAWIP, ORITB, HELPY, STRTD, NEIG2, WOLSU, STRA5, THICR, HAMD5, LACC3, LISMO, XYLFA, BRUME, DESPS, PSEHT, VIBCH, BACA2, YERPE, BACSU, ECOLI, YERPY, SODGM, RHOS4, MYCTU, SHIFL, ERWCT, PHOLL, ECO57, CUPTR, PSEAB, PSEFS, MYCS2, RALEH
RIBAZOLEPHOSPHAT-RXN	&alpha-ribazole phosphatase: 3.1.3.73	8	HODCD, CARRP, SULMW, BUCCC, MYCGE, BUCAI, BLASB, BAUCH, BLOFL, WIGBR, BLOPB, MYCHJ, RICTY, CHLTR, WOLTR, WOLPM, BARQU, LAWIP, ORITB, HELPY, STRTD, NEIG2, WOLSU, STRA5, THICR, HAMD5, LACC3, LISMO, XYLFA, BRUME, DESPS, PSEHT, VIBCH, BACA2, YERPE, BACSU, ECOLI, YERPY, SODGM, RHOS4, MYCTU, ERWCT, BURMA, BACHK, AGRT5, BACAN, PSEAB, FRAAA, RHIME, MYCS2
TRYPTOPHAN-23-DIOXYGENASE-RXN	Tryptophan 2,3-dioxygenase: 1.13.11.11	8	HODCD, CARRP, SULMW, BUCCC, MYCGE, BUCAI, BLASB, BAUCH, BLOFL, WIGBR, BLOPB, MYCHJ, RICTY, CHLTR, WOLTR, WOLPM, BARQU, LAWIP, ORITB, HELPY, STRTD, NEIG2, WOLSU, STRA5, THICR, HAMD5, LACC3, LISMO, XYLFA, BRUME, DESPS, PSEHT, VIBCH, BACA2, YERPE, BACSU, ECOLI, YERPY, SODGM, RHOS4, MYCTU, SALTI, SHIFL, ERWCT, PSEE4, ECO57, AGRT5, FRAAA, RHIME, MYCS2
THIAMIN-PYROPHOSPHOKINASE-RXN	THIAMIN-PYROPHOSPHOKINASE-RXN:	7	HODCD, CARRP, SULMW, BUCCC, MYCGE, BUCAI, BAUCH, BLOFL, WIGBR, BLOPB, MYCHJ, RICTY, CHLTR, WOLTR, WOLPM, BARQU, LAWIP, ORITB, HELPY, STRTD, NEIG2, WOLSU, THICR, HAMD5, LISMO, XYLFA, BRUME, DESPS, PSEHT, VIBCH, YERPE, ECOLI, YERPY, SODGM, RHOS4, MYCTU, SALTI, SHIFL, ERWCT, PHOLL, BURMA, PSEE4, ECO57, AGRT5, BACAN, CUPTR, PSEAB, FRAAA, RHIME, PSEFS, MYCS2
METHYLTHIOADENOSINE-NUCLEOSIDASE-RXN	Methylthioadenosine nucleosidase: 3.2.2.16	7	HODCD, CARRP, SULMW, BUCCC, MYCGE, BUCAI, BLASB, BAUCH, BLOFL, WIGBR, BLOPB, RICTY, CHLTR, WOLTR, WOLPM, BARQU, LAWIP, ORITB, HELPY, STRTD, NEIG2, WOLSU, THICR, HAMD5, LACC3, LISMO, XYLFA, BRUME, DESPS, VIBCH, BACA2, YERPE, BACSU, YERPY, SODGM, RHOS4, MYCTU, SALTI, SHIFL, ERWCT, PHOLL, BURMA, PSEE4, ECO57, BACHK, AGRT5, PSEAB, FRAAA, RHIME, PSEFS, RALEH
ACETOACETYL-COA-REDUCTASE-RXN	ACETOACETYL-COA-REDUCTASE-RXN:	7	HODCD, CARRP, SULMW, BUCCC, MYCGE, BUCAI, BLASB, BAUCH, BLOFL, WIGBR, BLOPB, MYCHJ, CHLTR, WOLTR, WOLPM, BARQU, LAWIP, ORITB, HELPY, STRTD, NEIG2, WOLSU, STRA5, THICR, HAMD5, LACC3, LISMO, XYLFA, BRUME, DESPS, PSEHT, BACA2, YERPE, BACSU, ECOLI, YERPY, SODGM, MYCTU, SALTI, SHIFL, ERWCT, PHOLL, BURMA, PSEE4, ECO57, BACHK, PSEAB, FRAAA, PSEFS, MYCS2, RALEH
CAFFEOYL-COA-O-METHYLTRANSFERASE-RXN	Caffeoyl-CoA O-methyltransferase: 2.1.1.104	7	HODCD, CARRP, SULMW, BUCCC, MYCGE, BUCAI, BLASB, BAUCH, BLOFL, WIGBR, BLOPB, MYCHJ, RICTY, CHLTR, BARQU, LAWIP, ORITB, HELPY, NEIG2, WOLSU, THICR, HAMD5, LACC3, LISMO, XYLFA, BRUME, DESPS, PSEHT, VIBCH, BACA2, YERPE, BACSU, ECOLI, YERPY, SODGM, RHOS4, MYCTU, SALTI, SHIFL, ERWCT, PHOLL, BURMA, PSEE4, ECO57, AGRT5, CUPTR, PSEAB, RHIME, PSEFS, MYCS2, RALEH
2.7.8.24-RXN	2.7.8.24-RXN:	7	HODCD, CARRP, SULMW, BUCCC, MYCGE, BUCAI, BLASB, BAUCH, BLOFL, WIGBR, BLOPB, MYCHJ, RICTY, CHLTR, WOLTR, WOLPM, LAWIP, ORITB, HELPY, STRTD, NEIG2, WOLSU, STRA5, THICR, HAMD5, LACC3, LISMO, XYLFA, DESPS, PSEHT, VIBCH, BACA2, YERPE, BACSU, ECOLI, YERPY, SODGM, MYCTU, SALTI, SHIFL, ERWCT, PHOLL, BURMA, PSEE4, ECO57, BACHK, BACAN, CUPTR, FRAAA, MYCS2, RALEH
CYCLOHEXADIENYL-DEHYDROGENASE-RXN	Cyclohexadienyl dehydrogenase: 1.3.1.43	7	HODCD, CARRP, SULMW, BUCCC, MYCGE, BUCAI, BLASB, BAUCH, BLOFL, WIGBR, BLOPB, MYCHJ, RICTY, CHLTR, WOLTR, WOLPM, LAWIP, ORITB, HELPY, STRTD, NEIG2, WOLSU, STRA5, THICR, HAMD5, LACC3, LISMO, XYLFA, DESPS, PSEHT, VIBCH, BACA2, YERPE, BACSU, ECOLI, YERPY, SODGM, MYCTU, SALTI, SHIFL, ERWCT, PHOLL, BURMA, PSEE4, ECO57, BACHK, BACAN, PSEAB, PSEFS, MYCS2, RALEH
RXN-7615	RXN-7615:	7	HODCD, CARRP, SULMW, BUCCC, MYCGE, BUCAI, BLASB, BAUCH, BLOFL, WIGBR, BLOPB, MYCHJ, RICTY, CHLTR, WOLTR, WOLPM, BARQU, ORITB, HELPY, STRTD, NEIG2, WOLSU, STRA5, THICR, HAMD5, LACC3, LISMO, XYLFA, BRUME, DESPS, PSEHT, BACA2, YERPE, BACSU, YERPY, RHOS4, MYCTU, SHIFL, ERWCT, PHOLL, BURMA, PSEE4, ECO57, BACHK, AGRT5, PSEAB, FRAAA, RHIME, PSEFS, MYCS2, RALEH
COA-DISULFIDE-REDUCTASE-NADH-RXN	COA-DISULFIDE-REDUCTASE-NADH-RXN:	7	HODCD, CARRP, SULMW, BUCCC, MYCGE, BUCAI, BLASB, BAUCH, BLOFL, WIGBR, BLOPB, MYCHJ, RICTY, CHLTR, WOLTR, WOLPM, BARQU, ORITB, HELPY, STRTD, NEIG2, WOLSU, THICR, HAMD5, LACC3, LISMO, XYLFA, BRUME, PSEHT, BACA2, BACSU, ECOLI, SODGM, RHOS4, MYCTU, SALTI, SHIFL, ERWCT, PHOLL, BURMA, PSEE4, ECO57, BACHK, AGRT5, CUPTR, PSEAB, FRAAA, RHIME, PSEFS, MYCS2, RALEH
GALACTOACETYLTRAN-RXN	Galactoside O-acetyltransferase: 2.3.1.18	7	HODCD, CARRP, SULMW, BUCCC, MYCGE, BUCAI, BLASB, BAUCH, BLOFL, WIGBR, BLOPB, MYCHJ, RICTY, CHLTR, WOLTR, WOLPM, BARQU, ORITB, HELPY, NEIG2, WOLSU, STRA5, THICR, HAMD5, LACC3, LISMO, XYLFA, BRUME, PSEHT, VIBCH, BACA2, YERPE, BACSU, YERPY, SODGM, RHOS4, MYCTU, SALTI, SHIFL, ERWCT, PHOLL, BURMA, PSEE4, AGRT5, BACAN, PSEAB, FRAAA, RHIME, PSEFS, MYCS2, RALEH
UDP-GLUCURONATE-5-EPIMERASE-RXN	UDP-GLUCURONATE-5-EPIMERASE-RXN:	7	HODCD, CARRP, SULMW, BUCCC, MYCGE, BUCAI, BLASB, BAUCH, BLOFL, WIGBR, BLOPB, MYCHJ, RICTY, CHLTR, WOLTR, WOLPM, BARQU, ORITB, HELPY, STRTD, NEIG2, STRA5, THICR, HAMD5, LACC3, LISMO, XYLFA, BRUME, DESPS, PSEHT, VIBCH, BACA2, YERPE, BACSU, ECOLI, YERPY, MYCTU, SALTI, SHIFL, ERWCT, PHOLL, BURMA, ECO57, BACHK, BACAN, CUPTR, PSEAB, FRAAA, PSEFS, MYCS2, RALEH
1.12.5.1-RXN	1.12.5.1-RXN:	7	HODCD, CARRP, SULMW, BUCCC, MYCGE, BUCAI, BLASB, BAUCH, BLOFL, WIGBR, BLOPB, MYCHJ, RICTY, CHLTR, WOLTR, WOLPM, BARQU, LAWIP, ORITB, STRTD, NEIG2, STRA5, HAMD5, LACC3, LISMO, XYLFA, BRUME, PSEHT, VIBCH, BACA2, YERPE, BACSU, ECOLI, YERPY, SODGM, MYCTU, SALTI, SHIFL, ERWCT, PHOLL, BURMA, PSEE4, ECO57, BACHK, AGRT5, BACAN, CUPTR, PSEAB, FRAAA, RHIME, PSEFS
RXN0-271	NADPH dehydrogenase (quinone): 1.6.99.6	7	HODCD, CARRP, SULMW, BUCCC, MYCGE, BUCAI, BLASB, BAUCH, BLOFL, WIGBR, BLOPB, MYCHJ, RICTY, CHLTR, WOLTR, WOLPM, BARQU, LAWIP, ORITB, STRTD, NEIG2, WOLSU, STRA5, THICR, HAMD5, LACC3, LISMO, XYLFA, BRUME, DESPS, PSEHT, VIBCH, BACA2, BACSU, YERPY, SODGM, RHOS4, MYCTU, SALTI, PHOLL, BURMA, BACHK, AGRT5, BACAN, CUPTR, PSEAB, FRAAA, RHIME, PSEFS, MYCS2, RALEH
NADPH-DEHYDROGENASE-QUINONE-RXN	NADPH dehydrogenase (quinone): 1.6.99.6	7	HODCD, CARRP, SULMW, BUCCC, MYCGE, BUCAI, BLASB, BAUCH, BLOFL, WIGBR, BLOPB, MYCHJ, RICTY, CHLTR, WOLTR, WOLPM, BARQU, LAWIP, ORITB, STRTD, NEIG2, WOLSU, STRA5, THICR, HAMD5, LACC3, LISMO, XYLFA, BRUME, DESPS, PSEHT, VIBCH, BACA2, BACSU, YERPY, SODGM, RHOS4, MYCTU, SALTI, PHOLL, BURMA, BACHK, AGRT5, BACAN, CUPTR, PSEAB, FRAAA, RHIME, PSEFS, MYCS2, RALEH
FORMAMIDASE-RXN	FORMAMIDASE-RXN:	7	HODCD, CARRP, SULMW, BUCCC, MYCGE, BUCAI, BLASB, BAUCH, BLOFL, WIGBR, BLOPB, MYCHJ, RICTY, CHLTR, WOLTR, WOLPM, BARQU, LAWIP, ORITB, STRTD, NEIG2, WOLSU, STRA5, THICR, HAMD5, LACC3, LISMO, XYLFA, BRUME, DESPS, PSEHT, VIBCH, BACA2, YERPE, BACSU, ECOLI, YERPY, SODGM, RHOS4, MYCTU, SALTI, SHIFL, PHOLL, BURMA, PSEE4, ECO57, AGRT5, CUPTR, PSEAB, FRAAA, RHIME
RIBOSYLNICOTINAMIDE-KINASE-RXN	Ribosylnicotinamide kinase: 2.7.1.22	7	HODCD, CARRP, SULMW, BUCCC, MYCGE, BUCAI, BLASB, BAUCH, BLOFL, WIGBR, BLOPB, MYCHJ, RICTY, CHLTR, WOLTR, WOLPM, BARQU, LAWIP, ORITB, HELPY, NEIG2, WOLSU, STRA5, THICR, HAMD5, LACC3, LISMO, XYLFA, BRUME, DESPS, PSEHT, VIBCH, BACA2, BACSU, ECOLI, YERPY, SODGM, RHOS4, SALTI, BURMA, PSEE4, BACHK, AGRT5, BACAN, CUPTR, PSEAB, FRAAA, RHIME, PSEFS, MYCS2, RALEH
DTDPRHAMSYNTHMULTI-RXN	DTDPRHAMSYNTHMULTI-RXN: NA	7	HODCD, CARRP, SULMW, BUCCC, MYCGE, BUCAI, BLASB, BAUCH, BLOFL, WIGBR, BLOPB, MYCHJ, RICTY, CHLTR, WOLTR, WOLPM, BARQU, LAWIP, ORITB, HELPY, NEIG2, WOLSU, THICR, HAMD5, LACC3, LISMO, XYLFA, BRUME, DESPS, PSEHT, VIBCH, BACA2, YERPE, BACSU, ECOLI, YERPY, SODGM, RHOS4, SALTI, ERWCT, PHOLL, BURMA, ECO57, BACHK, AGRT5, BACAN, CUPTR, FRAAA, PSEFS, MYCS2, RALEH
SUCCORNTRANSAM-RXN	Succinylornithine transaminase: 2.6.1.81	7	HODCD, CARRP, SULMW, BUCCC, MYCGE, BUCAI, BLASB, BAUCH, BLOFL, WIGBR, BLOPB, MYCHJ, RICTY, CHLTR, WOLTR, WOLPM, BARQU, LAWIP, ORITB, HELPY, NEIG2, WOLSU, STRA5, THICR, HAMD5, LACC3, LISMO, XYLFA, BRUME, DESPS, PSEHT, VIBCH, BACA2, BACSU, ECOLI, SODGM, RHOS4, MYCTU, SHIFL, ERWCT, PHOLL, BURMA, BACHK, AGRT5, CUPTR, PSEAB, FRAAA, RHIME, PSEFS, MYCS2, RALEH
NITROUS-OXIDE-REDUCTASE-RXN	Nitrous-oxide reductase: 1.7.99.6	7	HODCD, CARRP, SULMW, BUCCC, MYCGE, BUCAI, BLASB, BAUCH, BLOFL, WIGBR, BLOPB, MYCHJ, RICTY, CHLTR, WOLTR, WOLPM, BARQU, LAWIP, ORITB, HELPY, STRTD, STRA5, THICR, HAMD5, LACC3, LISMO, XYLFA, DESPS, PSEHT, VIBCH, BACA2, YERPE, BACSU, ECOLI, YERPY, SODGM, RHOS4, MYCTU, SALTI, SHIFL, ERWCT, PHOLL, PSEE4, ECO57, BACHK, AGRT5, BACAN, CUPTR, FRAAA, PSEFS, MYCS2
3.5.1.77-RXN	N-carbamoyl-D-amino acid hydrolase: 3.5.1.77	7	HODCD, CARRP, SULMW, BUCCC, MYCGE, BUCAI, BLASB, BAUCH, BLOFL, WIGBR, BLOPB, MYCHJ, RICTY, CHLTR, WOLTR, WOLPM, BARQU, LAWIP, ORITB, HELPY, STRTD, NEIG2, STRA5, THICR, HAMD5, LACC3, LISMO, XYLFA, BRUME, DESPS, PSEHT, VIBCH, BACA2, YERPE, BACSU, ECOLI, YERPY, SODGM, MYCTU, SALTI, SHIFL, ERWCT, PHOLL, BURMA, PSEE4, ECO57, BACHK, CUPTR, PSEAB, FRAAA, RALEH
UREA-CARBOXYLASE-RXN	Urea carboxylase: 6.3.4.6	7	HODCD, CARRP, SULMW, BUCCC, MYCGE, BUCAI, BLASB, BAUCH, BLOFL, WIGBR, BLOPB, MYCHJ, RICTY, CHLTR, WOLTR, WOLPM, BARQU, LAWIP, ORITB, HELPY, STRTD, NEIG2, STRA5, HAMD5, LACC3, LISMO, XYLFA, BRUME, DESPS, PSEHT, VIBCH, BACA2, YERPE, BACSU, ECOLI, SODGM, RHOS4, MYCTU, SALTI, SHIFL, PHOLL, PSEE4, ECO57, BACHK, AGRT5, CUPTR, PSEAB, FRAAA, RHIME, PSEFS, RALEH
5.1.3.9-RXN	5.1.3.9-RXN:	7	HODCD, CARRP, SULMW, BUCCC, MYCGE, BUCAI, BLASB, BAUCH, BLOFL, WIGBR, BLOPB, MYCHJ, RICTY, CHLTR, WOLTR, WOLPM, BARQU, LAWIP, ORITB, HELPY, STRTD, NEIG2, WOLSU, THICR, HAMD5, LACC3, LISMO, XYLFA, DESPS, PSEHT, BACA2, BACSU, YERPY, RHOS4, MYCTU, SHIFL, ERWCT, PHOLL, BURMA, PSEE4, ECO57, BACHK, AGRT5, BACAN, CUPTR, PSEAB, FRAAA, RHIME, PSEFS, MYCS2, RALEH
LYXK-RXN	L-xylulokinase: 2.7.1.53	7	HODCD, CARRP, SULMW, BUCCC, MYCGE, BUCAI, BLASB, BAUCH, BLOFL, WIGBR, BLOPB, MYCHJ, RICTY, CHLTR, WOLTR, WOLPM, BARQU, LAWIP, ORITB, HELPY, STRTD, NEIG2, WOLSU, THICR, HAMD5, LACC3, LISMO, XYLFA, BRUME, DESPS, PSEHT, VIBCH, BACA2, BACSU, SODGM, RHOS4, MYCTU, SHIFL, ERWCT, PHOLL, BURMA, PSEE4, ECO57, BACHK, BACAN, CUPTR, PSEAB, FRAAA, PSEFS, MYCS2, RALEH
RXN0-313	RXN0-313: 4.1.2.-	7	HODCD, CARRP, SULMW, BUCCC, MYCGE, BUCAI, BLASB, BAUCH, BLOFL, WIGBR, BLOPB, MYCHJ, RICTY, CHLTR, WOLTR, WOLPM, BARQU, LAWIP, ORITB, HELPY, STRTD, NEIG2, WOLSU, THICR, HAMD5, LACC3, LISMO, XYLFA, BRUME, DESPS, PSEHT, VIBCH, BACA2, BACSU, YERPY, SODGM, RHOS4, MYCTU, PHOLL, BURMA, PSEE4, BACHK, AGRT5, BACAN, CUPTR, PSEAB, FRAAA, RHIME, PSEFS, MYCS2, RALEH
RXN0-5214	RXN0-5214: 3.1.1.-	7	HODCD, CARRP, SULMW, BUCCC, MYCGE, BUCAI, BLASB, BAUCH, BLOFL, WIGBR, BLOPB, MYCHJ, RICTY, CHLTR, WOLTR, WOLPM, BARQU, LAWIP, ORITB, HELPY, STRTD, NEIG2, WOLSU, THICR, HAMD5, LISMO, XYLFA, BRUME, DESPS, PSEHT, BACA2, YERPE, BACSU, YERPY, SODGM, RHOS4, MYCTU, ERWCT, PHOLL, BURMA, PSEE4, BACHK, AGRT5, BACAN, CUPTR, PSEAB, FRAAA, RHIME, PSEFS, MYCS2, RALEH
DEOXYADENOSINE-KINASE-RXN	DEOXYADENOSINE-KINASE-RXN:	7	HODCD, CARRP, SULMW, BUCCC, MYCGE, BUCAI, BLASB, BAUCH, BLOFL, WIGBR, BLOPB, MYCHJ, RICTY, CHLTR, WOLTR, WOLPM, BARQU, LAWIP, ORITB, HELPY, STRTD, NEIG2, WOLSU, THICR, HAMD5, LISMO, XYLFA, BRUME, DESPS, PSEHT, VIBCH, YERPE, ECOLI, YERPY, SODGM, RHOS4, MYCTU, SALTI, SHIFL, ERWCT, PHOLL, PSEE4, ECO57, BACHK, AGRT5, PSEAB, FRAAA, RHIME, PSEFS, MYCS2, RALEH
AMINOPROPDEHYDROG-RXN	(R)-aminopropanol dehydrogenase: 1.1.1.75	7	HODCD, CARRP, SULMW, BUCCC, MYCGE, BUCAI, BLASB, BAUCH, BLOFL, WIGBR, BLOPB, MYCHJ, RICTY, CHLTR, WOLTR, WOLPM, BARQU, LAWIP, ORITB, HELPY, STRTD, NEIG2, WOLSU, THICR, HAMD5, LACC3, LISMO, XYLFA, BRUME, DESPS, PSEHT, VIBCH, BACA2, YERPE, BACSU, ECOLI, YERPY, SODGM, RHOS4, MYCTU, BURMA, PSEE4, BACHK, AGRT5, BACAN, CUPTR, PSEAB, FRAAA, PSEFS, MYCS2, RALEH
1.1.99.28-RXN	Glucose--fructose oxidoreductase: 1.1.99.28	7	HODCD, CARRP, SULMW, BUCCC, MYCGE, BUCAI, BLASB, BAUCH, BLOFL, WIGBR, BLOPB, MYCHJ, RICTY, CHLTR, WOLTR, WOLPM, BARQU, LAWIP, ORITB, HELPY, STRTD, NEIG2, WOLSU, THICR, HAMD5, LACC3, LISMO, XYLFA, DESPS, PSEHT, VIBCH, BACA2, YERPE, BACSU, ECOLI, SODGM, RHOS4, MYCTU, SALTI, SHIFL, PHOLL, BURMA, PSEE4, ECO57, AGRT5, BACAN, CUPTR, PSEAB, FRAAA, MYCS2, RALEH
4.1.99.4-RXN	4.1.99.4-RXN:	7	HODCD, CARRP, SULMW, BUCCC, MYCGE, BUCAI, BLASB, BAUCH, BLOFL, WIGBR, BLOPB, MYCHJ, RICTY, CHLTR, WOLTR, WOLPM, BARQU, LAWIP, ORITB, HELPY, STRTD, NEIG2, WOLSU, STRA5, HAMD5, LACC3, LISMO, XYLFA, BRUME, DESPS, PSEHT, VIBCH, BACA2, YERPE, BACSU, ECOLI, YERPY, SODGM, RHOS4, MYCTU, SALTI, SHIFL, ERWCT, PHOLL, ECO57, BACHK, AGRT5, BACAN, CUPTR, FRAAA, RHIME
UNDECAPRENOL-KINASE-RXN	UNDECAPRENOL-KINASE-RXN:	7	HODCD, CARRP, SULMW, BUCCC, MYCGE, BUCAI, BLASB, BAUCH, BLOFL, WIGBR, BLOPB, MYCHJ, RICTY, CHLTR, WOLTR, WOLPM, BARQU, LAWIP, ORITB, HELPY, STRTD, NEIG2, WOLSU, STRA5, HAMD5, LACC3, LISMO, BRUME, DESPS, VIBCH, BACA2, YERPE, ECOLI, YERPY, SODGM, RHOS4, MYCTU, SALTI, SHIFL, ERWCT, PHOLL, BURMA, ECO57, BACHK, AGRT5, BACAN, CUPTR, PSEAB, RHIME, MYCS2, RALEH
RXN0-5359	RXN0-5359: 2.7.7.65	7	HODCD, CARRP, SULMW, BUCCC, MYCGE, BUCAI, BLASB, BAUCH, BLOFL, WIGBR, BLOPB, MYCHJ, RICTY, CHLTR, WOLTR, WOLPM, BARQU, LAWIP, ORITB, HELPY, STRTD, NEIG2, WOLSU, STRA5, HAMD5, LACC3, LISMO, XYLFA, DESPS, PSEHT, VIBCH, BACA2, YERPE, BACSU, ECOLI, SODGM, RHOS4, MYCTU, SALTI, ERWCT, PHOLL, BURMA, PSEE4, BACHK, AGRT5, BACAN, CUPTR, PSEAB, FRAAA, RHIME, PSEFS
3.1.3.70-RXN	Mannosyl-3-phosphoglycerate phosphatase: 3.1.3.70	7	HODCD, CARRP, SULMW, BUCCC, MYCGE, BUCAI, BLASB, BAUCH, BLOFL, WIGBR, BLOPB, MYCHJ, RICTY, CHLTR, WOLTR, WOLPM, BARQU, LAWIP, ORITB, HELPY, STRTD, NEIG2, WOLSU, STRA5, HAMD5, LACC3, LISMO, XYLFA, BRUME, DESPS, PSEHT, VIBCH, BACA2, YERPE, BACSU, YERPY, RHOS4, MYCTU, PHOLL, BURMA, PSEE4, BACHK, AGRT5, BACAN, CUPTR, PSEAB, FRAAA, RHIME, PSEFS, MYCS2, RALEH
3.1.2.23-RXN	3.1.2.23-RXN:	7	HODCD, CARRP, SULMW, BUCCC, MYCGE, BUCAI, BLASB, BAUCH, BLOFL, WIGBR, BLOPB, MYCHJ, RICTY, CHLTR, WOLTR, WOLPM, BARQU, LAWIP, ORITB, HELPY, STRTD, NEIG2, WOLSU, STRA5, HAMD5, LACC3, LISMO, XYLFA, DESPS, PSEHT, VIBCH, BACA2, YERPE, BACSU, ECOLI, YERPY, SODGM, RHOS4, MYCTU, SALTI, SHIFL, ERWCT, PHOLL, BURMA, PSEE4, ECO57, AGRT5, PSEAB, FRAAA, RHIME, PSEFS
PHOSPHOENOLPYRUVATE-MUTASE-RXN	Phosphoenolpyruvate mutase: 5.4.2.9	7	HODCD, CARRP, SULMW, BUCCC, MYCGE, BUCAI, BLASB, BAUCH, BLOFL, WIGBR, BLOPB, MYCHJ, RICTY, CHLTR, WOLTR, WOLPM, BARQU, LAWIP, ORITB, HELPY, STRTD, NEIG2, WOLSU, STRA5, THICR, LACC3, LISMO, XYLFA, BRUME, DESPS, PSEHT, VIBCH, YERPE, BACSU, ECOLI, YERPY, RHOS4, MYCTU, SALTI, SHIFL, PHOLL, ECO57, BACHK, AGRT5, BACAN, CUPTR, PSEAB, RHIME, PSEFS, MYCS2, RALEH
PHOSPHATE-BUTYRYLTRANSFERASE-RXN	Phosphate butyryltransferase: 2.3.1.19	7	HODCD, CARRP, SULMW, BUCCC, MYCGE, BUCAI, BLASB, BAUCH, BLOFL, WIGBR, BLOPB, MYCHJ, RICTY, CHLTR, WOLTR, WOLPM, BARQU, LAWIP, ORITB, HELPY, STRTD, NEIG2, WOLSU, STRA5, THICR, HAMD5, LISMO, XYLFA, BRUME, DESPS, PSEHT, VIBCH, YERPE, ECOLI, YERPY, SODGM, MYCTU, SALTI, SHIFL, ERWCT, PHOLL, PSEE4, ECO57, AGRT5, CUPTR, PSEAB, FRAAA, RHIME, PSEFS, MYCS2, RALEH
PYRIMIDINE-NUCLEOSIDE-PHOSPHORYLASE-RXN	PYRIMIDINE-NUCLEOSIDE-PHOSPHORYLASE-RXN:	7	HODCD, CARRP, SULMW, BUCCC, MYCGE, BUCAI, BLASB, BAUCH, BLOFL, WIGBR, BLOPB, MYCHJ, RICTY, CHLTR, WOLTR, WOLPM, BARQU, LAWIP, ORITB, HELPY, STRTD, NEIG2, WOLSU, STRA5, THICR, HAMD5, XYLFA, BRUME, DESPS, PSEHT, VIBCH, YERPE, ECOLI, YERPY, SODGM, RHOS4, MYCTU, SALTI, SHIFL, ERWCT, PHOLL, BURMA, PSEE4, ECO57, AGRT5, PSEAB, FRAAA, RHIME, PSEFS, MYCS2, RALEH
HOMOSERDEAM-RXN	HOMOSERDEAM-RXN: 4.4.1.1	7	HODCD, CARRP, SULMW, BUCCC, MYCGE, BUCAI, BLASB, BAUCH, BLOFL, WIGBR, BLOPB, MYCHJ, RICTY, CHLTR, WOLTR, WOLPM, BARQU, LAWIP, ORITB, HELPY, STRTD, NEIG2, WOLSU, STRA5, THICR, HAMD5, LISMO, XYLFA, BRUME, DESPS, PSEHT, VIBCH, YERPE, ECOLI, YERPY, SODGM, RHOS4, MYCTU, SALTI, SHIFL, ERWCT, BURMA, PSEE4, ECO57, BACHK, AGRT5, BACAN, CUPTR, FRAAA, RHIME, RALEH
CYSTAGLY-RXN	Cystathionine &gamma-lyase: 4.4.1.1	7	HODCD, CARRP, SULMW, BUCCC, MYCGE, BUCAI, BLASB, BAUCH, BLOFL, WIGBR, BLOPB, MYCHJ, RICTY, CHLTR, WOLTR, WOLPM, BARQU, LAWIP, ORITB, HELPY, STRTD, NEIG2, WOLSU, STRA5, THICR, HAMD5, LISMO, XYLFA, BRUME, DESPS, PSEHT, VIBCH, YERPE, ECOLI, YERPY, SODGM, RHOS4, MYCTU, SALTI, SHIFL, ERWCT, BURMA, PSEE4, ECO57, BACHK, AGRT5, BACAN, CUPTR, FRAAA, RHIME, RALEH
RXN-9382	RXN-9382: 2.3.1.183	7	HODCD, CARRP, SULMW, BUCCC, MYCGE, BUCAI, BLASB, BAUCH, BLOFL, WIGBR, BLOPB, MYCHJ, RICTY, CHLTR, WOLTR, WOLPM, BARQU, LAWIP, ORITB, HELPY, STRTD, NEIG2, WOLSU, STRA5, THICR, HAMD5, LISMO, XYLFA, DESPS, PSEHT, VIBCH, BACA2, YERPE, BACSU, ECOLI, YERPY, SODGM, RHOS4, MYCTU, SALTI, SHIFL, PHOLL, PSEE4, ECO57, AGRT5, BACAN, CUPTR, PSEAB, FRAAA, RHIME, MYCS2
LYXISOM-RXN	LYXISOM-RXN: 5.1.3.-	7	HODCD, CARRP, SULMW, BUCCC, MYCGE, BUCAI, BLASB, BAUCH, BLOFL, WIGBR, BLOPB, MYCHJ, RICTY, CHLTR, WOLTR, WOLPM, BARQU, LAWIP, ORITB, HELPY, STRTD, NEIG2, WOLSU, STRA5, THICR, HAMD5, LACC3, XYLFA, BRUME, DESPS, PSEHT, VIBCH, BACA2, BACSU, ECOLI, SODGM, RHOS4, MYCTU, PHOLL, BURMA, PSEE4, BACHK, AGRT5, BACAN, CUPTR, PSEAB, FRAAA, RHIME, PSEFS, MYCS2, RALEH
CYSTATHIONINE-BETA-SYNTHASE-RXN	Cystathionine &beta-synthase: 4.2.1.22	7	HODCD, CARRP, SULMW, BUCCC, MYCGE, BUCAI, BLASB, BAUCH, BLOFL, WIGBR, BLOPB, MYCHJ, RICTY, CHLTR, WOLTR, WOLPM, BARQU, LAWIP, ORITB, HELPY, STRTD, NEIG2, WOLSU, STRA5, THICR, HAMD5, LACC3, LISMO, BRUME, DESPS, PSEHT, VIBCH, BACA2, YERPE, BACSU, ECOLI, YERPY, SODGM, RHOS4, SALTI, SHIFL, BURMA, PSEE4, ECO57, BACHK, BACAN, CUPTR, FRAAA, RHIME, PSEFS, RALEH
4.2.1.109-RXN	4.2.1.109-RXN:	7	HODCD, CARRP, SULMW, BUCCC, MYCGE, BUCAI, BLASB, BAUCH, BLOFL, WIGBR, BLOPB, MYCHJ, RICTY, CHLTR, WOLTR, WOLPM, BARQU, LAWIP, ORITB, HELPY, STRTD, NEIG2, WOLSU, STRA5, THICR, HAMD5, LACC3, LISMO, BRUME, DESPS, PSEHT, VIBCH, YERPE, BACSU, ECOLI, SODGM, RHOS4, MYCTU, SALTI, SHIFL, PHOLL, BURMA, PSEE4, ECO57, AGRT5, CUPTR, FRAAA, RHIME, PSEFS, MYCS2, RALEH
R145-RXN	R145-RXN: NA	7	HODCD, CARRP, SULMW, BUCCC, MYCGE, BUCAI, BLASB, BAUCH, BLOFL, WIGBR, BLOPB, MYCHJ, RICTY, CHLTR, WOLTR, WOLPM, BARQU, LAWIP, ORITB, HELPY, STRTD, NEIG2, WOLSU, STRA5, THICR, HAMD5, LACC3, LISMO, BRUME, DESPS, PSEHT, VIBCH, YERPE, BACSU, ECOLI, SODGM, RHOS4, MYCTU, SALTI, SHIFL, PHOLL, BURMA, PSEE4, ECO57, AGRT5, CUPTR, FRAAA, RHIME, PSEFS, MYCS2, RALEH
2.4.1.56-RXN	2.4.1.56-RXN:	7	HODCD, CARRP, SULMW, BUCCC, MYCGE, BUCAI, BLASB, BAUCH, BLOFL, WIGBR, BLOPB, MYCHJ, RICTY, CHLTR, WOLTR, WOLPM, BARQU, LAWIP, ORITB, HELPY, STRTD, NEIG2, WOLSU, STRA5, THICR, HAMD5, LACC3, LISMO, XYLFA, DESPS, PSEHT, VIBCH, BACA2, YERPE, BACSU, ECOLI, YERPY, RHOS4, MYCTU, PHOLL, BURMA, PSEE4, BACHK, AGRT5, BACAN, CUPTR, PSEAB, FRAAA, RHIME, PSEFS, MYCS2
DIHYDROURACIL-DEHYDROGENASE-NAD+-RXN	DIHYDROURACIL-DEHYDROGENASE-NAD+-RXN:	7	HODCD, CARRP, SULMW, BUCCC, MYCGE, BUCAI, BLASB, BAUCH, BLOFL, WIGBR, BLOPB, MYCHJ, RICTY, CHLTR, WOLTR, WOLPM, BARQU, LAWIP, ORITB, HELPY, STRTD, NEIG2, WOLSU, STRA5, THICR, HAMD5, LACC3, LISMO, XYLFA, DESPS, PSEHT, VIBCH, BACA2, YERPE, BACSU, ECOLI, YERPY, SODGM, MYCTU, ERWCT, PHOLL, BURMA, PSEE4, BACHK, AGRT5, BACAN, CUPTR, FRAAA, PSEFS, MYCS2, RALEH
BENZOATE-12-DIOXYGENASE-RXN	Benzoate 1,2-dioxygenase: 1.14.12.10	7	HODCD, CARRP, SULMW, BUCCC, MYCGE, BUCAI, BLASB, BAUCH, BLOFL, WIGBR, BLOPB, MYCHJ, RICTY, CHLTR, WOLTR, WOLPM, BARQU, LAWIP, ORITB, HELPY, STRTD, NEIG2, WOLSU, STRA5, THICR, HAMD5, LACC3, LISMO, XYLFA, DESPS, PSEHT, VIBCH, BACA2, YERPE, BACSU, ECOLI, YERPY, SODGM, RHOS4, MYCTU, SALTI, SHIFL, ERWCT, PHOLL, ECO57, BACHK, AGRT5, BACAN, CUPTR, FRAAA, RHIME
RXN-9857	RXN-9857: NA	7	HODCD, CARRP, SULMW, BUCCC, MYCGE, BUCAI, BLASB, BAUCH, BLOFL, WIGBR, BLOPB, MYCHJ, RICTY, CHLTR, WOLTR, WOLPM, BARQU, LAWIP, ORITB, HELPY, STRTD, NEIG2, WOLSU, STRA5, THICR, HAMD5, LACC3, LISMO, XYLFA, DESPS, PSEHT, VIBCH, BACA2, BACSU, ECOLI, YERPY, SODGM, RHOS4, MYCTU, SALTI, SHIFL, PHOLL, BURMA, ECO57, BACHK, AGRT5, BACAN, CUPTR, PSEAB, FRAAA, RHIME
HYDROXYHEPTA-DIENEDIOATE-HYDROXY-RXN	HYDROXYHEPTA-DIENEDIOATE-HYDROXY-RXN: 4.2.1.-	7	HODCD, CARRP, SULMW, BUCCC, MYCGE, BUCAI, BLASB, BAUCH, BLOFL, WIGBR, BLOPB, MYCHJ, RICTY, CHLTR, WOLTR, WOLPM, BARQU, LAWIP, ORITB, HELPY, STRTD, NEIG2, WOLSU, STRA5, THICR, HAMD5, LACC3, LISMO, XYLFA, DESPS, PSEHT, VIBCH, BACA2, BACSU, ECOLI, SODGM, RHOS4, MYCTU, ERWCT, BURMA, PSEE4, ECO57, BACHK, AGRT5, BACAN, CUPTR, FRAAA, RHIME, PSEFS, MYCS2, RALEH
RXN-8779	RXN-8779: NA	7	HODCD, CARRP, SULMW, BUCCC, MYCGE, BUCAI, BLASB, BAUCH, BLOFL, WIGBR, BLOPB, MYCHJ, RICTY, CHLTR, WOLTR, WOLPM, BARQU, LAWIP, ORITB, HELPY, STRTD, NEIG2, WOLSU, STRA5, THICR, HAMD5, LACC3, LISMO, XYLFA, DESPS, VIBCH, BACA2, YERPE, BACSU, ECOLI, YERPY, SODGM, MYCTU, SALTI, SHIFL, ERWCT, PHOLL, PSEE4, ECO57, BACHK, AGRT5, BACAN, CUPTR, FRAAA, PSEFS, RALEH
RXN-8780	RXN-8780: NA	7	HODCD, CARRP, SULMW, BUCCC, MYCGE, BUCAI, BLASB, BAUCH, BLOFL, WIGBR, BLOPB, MYCHJ, RICTY, CHLTR, WOLTR, WOLPM, BARQU, LAWIP, ORITB, HELPY, STRTD, NEIG2, WOLSU, STRA5, THICR, HAMD5, LACC3, LISMO, XYLFA, DESPS, VIBCH, BACA2, YERPE, BACSU, ECOLI, YERPY, SODGM, MYCTU, SALTI, SHIFL, ERWCT, PHOLL, PSEE4, ECO57, BACHK, AGRT5, BACAN, CUPTR, FRAAA, PSEFS, RALEH
MERCURY-II-REDUCTASE-RXN	Mercury (II) reductase: 1.16.1.1	7	HODCD, CARRP, SULMW, BUCCC, MYCGE, BUCAI, BLASB, BAUCH, BLOFL, WIGBR, BLOPB, MYCHJ, RICTY, CHLTR, WOLTR, WOLPM, BARQU, LAWIP, ORITB, HELPY, STRTD, NEIG2, WOLSU, STRA5, THICR, HAMD5, LACC3, LISMO, XYLFA, BRUME, VIBCH, BACA2, YERPE, BACSU, ECOLI, YERPY, SODGM, MYCTU, SALTI, SHIFL, ERWCT, PHOLL, BURMA, PSEE4, ECO57, BACHK, AGRT5, BACAN, CUPTR, FRAAA, MYCS2
4.1.1.74-RXN	Indolepyruvate decarboxylase: 4.1.1.74	7	HODCD, CARRP, SULMW, BUCCC, MYCGE, BUCAI, BLASB, BAUCH, BLOFL, WIGBR, BLOPB, MYCHJ, RICTY, CHLTR, WOLTR, WOLPM, BARQU, LAWIP, ORITB, HELPY, STRTD, NEIG2, WOLSU, STRA5, THICR, HAMD5, LACC3, LISMO, XYLFA, BRUME, PSEHT, VIBCH, BACA2, YERPE, BACSU, ECOLI, YERPY, SODGM, RHOS4, MYCTU, SHIFL, PHOLL, BURMA, PSEE4, ECO57, AGRT5, CUPTR, PSEAB, FRAAA, RHIME, PSEFS
MHPELY-RXN	MHPELY-RXN: 4.1.3.-	7	HODCD, CARRP, SULMW, BUCCC, MYCGE, BUCAI, BLASB, BAUCH, BLOFL, WIGBR, BLOPB, MYCHJ, RICTY, CHLTR, WOLTR, WOLPM, BARQU, LAWIP, ORITB, HELPY, STRTD, NEIG2, WOLSU, STRA5, THICR, HAMD5, LACC3, LISMO, XYLFA, BRUME, DESPS, VIBCH, BACA2, YERPE, BACSU, ECOLI, YERPY, SODGM, RHOS4, SALTI, SHIFL, PHOLL, BURMA, PSEE4, BACHK, AGRT5, BACAN, PSEAB, FRAAA, RHIME, PSEFS
RXN0-2044	RXN0-2044: NA	7	HODCD, CARRP, SULMW, BUCCC, MYCGE, BUCAI, BLASB, BAUCH, BLOFL, WIGBR, BLOPB, MYCHJ, RICTY, CHLTR, WOLTR, WOLPM, BARQU, LAWIP, ORITB, HELPY, STRTD, NEIG2, WOLSU, STRA5, THICR, HAMD5, LACC3, LISMO, XYLFA, BRUME, DESPS, VIBCH, BACA2, YERPE, BACSU, ECOLI, YERPY, SODGM, RHOS4, MYCTU, SALTI, SHIFL, ERWCT, BURMA, ECO57, BACHK, AGRT5, BACAN, RHIME, MYCS2, RALEH
2.7.10.1-RXN	Receptor protein-tyrosine kinase: 2.7.10.1	7	HODCD, CARRP, SULMW, BUCCC, MYCGE, BUCAI, BLASB, BAUCH, BLOFL, WIGBR, BLOPB, MYCHJ, RICTY, CHLTR, WOLTR, WOLPM, BARQU, LAWIP, ORITB, HELPY, STRTD, NEIG2, WOLSU, STRA5, THICR, HAMD5, LACC3, LISMO, XYLFA, BRUME, DESPS, VIBCH, BACA2, YERPE, BACSU, YERPY, SODGM, MYCTU, SALTI, ERWCT, PHOLL, BURMA, PSEE4, BACHK, AGRT5, BACAN, CUPTR, PSEAB, RHIME, MYCS2, RALEH
UDPSUGARHYDRO-RXN	UDP-sugar diphosphatase: 3.6.1.45	7	HODCD, CARRP, SULMW, BUCCC, MYCGE, BUCAI, BLASB, BAUCH, BLOFL, WIGBR, BLOPB, MYCHJ, RICTY, CHLTR, WOLTR, WOLPM, BARQU, LAWIP, ORITB, HELPY, STRTD, NEIG2, WOLSU, STRA5, THICR, HAMD5, LACC3, LISMO, XYLFA, BRUME, DESPS, VIBCH, BACA2, YERPE, BACSU, YERPY, SODGM, RHOS4, MYCTU, SALTI, BURMA, PSEE4, AGRT5, BACAN, CUPTR, PSEAB, FRAAA, RHIME, PSEFS, MYCS2, RALEH
SERINE--PYRUVATE-AMINOTRANSFERASE-RXN	Serine--pyruvate aminotransferase: 2.6.1.51	7	HODCD, CARRP, SULMW, BUCCC, MYCGE, BUCAI, BLASB, BAUCH, BLOFL, WIGBR, BLOPB, MYCHJ, RICTY, CHLTR, WOLTR, WOLPM, BARQU, LAWIP, ORITB, HELPY, STRTD, NEIG2, WOLSU, STRA5, THICR, HAMD5, LACC3, LISMO, XYLFA, BRUME, DESPS, PSEHT, BACA2, YERPE, BACSU, ECOLI, SODGM, MYCTU, SALTI, SHIFL, ERWCT, PHOLL, BURMA, ECO57, AGRT5, BACAN, PSEAB, FRAAA, PSEFS, MYCS2, RALEH
RXN0-5304	RXN0-5304: 5.4.99.-	7	HODCD, CARRP, SULMW, BUCCC, MYCGE, BUCAI, BLASB, BAUCH, BLOFL, WIGBR, BLOPB, MYCHJ, RICTY, CHLTR, WOLTR, WOLPM, BARQU, LAWIP, ORITB, HELPY, STRTD, NEIG2, WOLSU, STRA5, THICR, HAMD5, LACC3, LISMO, XYLFA, BRUME, DESPS, PSEHT, VIBCH, YERPE, ECOLI, SODGM, RHOS4, MYCTU, SALTI, PHOLL, BURMA, PSEE4, AGRT5, BACAN, CUPTR, PSEAB, FRAAA, RHIME, PSEFS, MYCS2, RALEH
RXN0-1842	RXN0-1842: NA	7	HODCD, CARRP, SULMW, BUCCC, MYCGE, BUCAI, BLASB, BAUCH, BLOFL, WIGBR, BLOPB, MYCHJ, RICTY, CHLTR, WOLTR, WOLPM, BARQU, LAWIP, ORITB, HELPY, STRTD, NEIG2, WOLSU, STRA5, THICR, HAMD5, LACC3, LISMO, XYLFA, BRUME, DESPS, PSEHT, VIBCH, BACA2, BACSU, YERPY, RHOS4, MYCTU, PHOLL, BURMA, PSEE4, BACHK, AGRT5, BACAN, CUPTR, PSEAB, FRAAA, RHIME, PSEFS, MYCS2, RALEH
RXN-8643	RXN-8643:	7	HODCD, CARRP, SULMW, BUCCC, MYCGE, BUCAI, BLASB, BAUCH, BLOFL, WIGBR, BLOPB, MYCHJ, RICTY, CHLTR, WOLTR, WOLPM, BARQU, LAWIP, ORITB, HELPY, STRTD, NEIG2, WOLSU, STRA5, THICR, HAMD5, LACC3, LISMO, XYLFA, BRUME, DESPS, PSEHT, VIBCH, BACA2, ECOLI, YERPY, SODGM, RHOS4, MYCTU, SALTI, SHIFL, ERWCT, PHOLL, ECO57, BACHK, AGRT5, BACAN, PSEAB, FRAAA, RHIME, RALEH
PECTINESTERASE-RXN	PECTINESTERASE-RXN:	7	HODCD, CARRP, SULMW, BUCCC, MYCGE, BUCAI, BLASB, BAUCH, BLOFL, WIGBR, BLOPB, MYCHJ, RICTY, CHLTR, WOLTR, WOLPM, BARQU, LAWIP, ORITB, HELPY, STRTD, NEIG2, WOLSU, STRA5, THICR, HAMD5, LACC3, LISMO, XYLFA, BRUME, DESPS, PSEHT, VIBCH, BACA2, BACSU, SODGM, RHOS4, MYCTU, PHOLL, BURMA, PSEE4, BACHK, AGRT5, BACAN, CUPTR, PSEAB, FRAAA, RHIME, PSEFS, MYCS2, RALEH
RXN0-2022	RXN0-2022: NA	7	HODCD, CARRP, SULMW, BUCCC, MYCGE, BUCAI, BLASB, BAUCH, BLOFL, WIGBR, BLOPB, MYCHJ, RICTY, CHLTR, WOLTR, WOLPM, BARQU, LAWIP, ORITB, HELPY, STRTD, NEIG2, WOLSU, STRA5, THICR, HAMD5, LACC3, LISMO, XYLFA, BRUME, DESPS, PSEHT, VIBCH, BACA2, BACSU, ECOLI, YERPY, SODGM, RHOS4, MYCTU, ERWCT, PHOLL, PSEE4, BACHK, AGRT5, BACAN, CUPTR, FRAAA, RHIME, PSEFS, RALEH
RXN-2102	RXN-2102: 3.1.1.11	7	HODCD, CARRP, SULMW, BUCCC, MYCGE, BUCAI, BLASB, BAUCH, BLOFL, WIGBR, BLOPB, MYCHJ, RICTY, CHLTR, WOLTR, WOLPM, BARQU, LAWIP, ORITB, HELPY, STRTD, NEIG2, WOLSU, STRA5, THICR, HAMD5, LACC3, LISMO, XYLFA, BRUME, DESPS, PSEHT, VIBCH, BACA2, BACSU, SODGM, RHOS4, MYCTU, PHOLL, BURMA, PSEE4, BACHK, AGRT5, BACAN, CUPTR, PSEAB, FRAAA, RHIME, PSEFS, MYCS2, RALEH
FUC4NACTRANS-RXN	FUC4NACTRANS-RXN: 2.4.1.-	7	HODCD, CARRP, SULMW, BUCCC, MYCGE, BUCAI, BLASB, BAUCH, BLOFL, WIGBR, BLOPB, MYCHJ, RICTY, CHLTR, WOLTR, WOLPM, BARQU, LAWIP, ORITB, HELPY, STRTD, NEIG2, WOLSU, STRA5, THICR, HAMD5, LACC3, LISMO, XYLFA, BRUME, DESPS, PSEHT, VIBCH, BACA2, BACSU, ECOLI, RHOS4, MYCTU, SALTI, BURMA, PSEE4, BACHK, AGRT5, BACAN, CUPTR, PSEAB, FRAAA, RHIME, PSEFS, MYCS2, RALEH
4-CARBOXY-2-OXO-3-HEXENEDIOATE-RXN	2-oxopent-4-enoate hydratase: 4.2.1.80	7	HODCD, CARRP, SULMW, BUCCC, MYCGE, BUCAI, BLASB, BAUCH, BLOFL, WIGBR, BLOPB, MYCHJ, RICTY, CHLTR, WOLTR, WOLPM, BARQU, LAWIP, ORITB, HELPY, STRTD, NEIG2, WOLSU, STRA5, THICR, HAMD5, LACC3, LISMO, XYLFA, BRUME, DESPS, PSEHT, VIBCH, BACA2, BACSU, YERPY, SODGM, RHOS4, MYCTU, SALTI, SHIFL, ERWCT, PHOLL, BURMA, PSEE4, ECO57, BACHK, AGRT5, BACAN, FRAAA, RHIME
RXN0-5390	RXN0-5390: 3.1.2.-	7	HODCD, CARRP, SULMW, BUCCC, MYCGE, BUCAI, BLASB, BAUCH, BLOFL, WIGBR, BLOPB, MYCHJ, RICTY, CHLTR, WOLTR, WOLPM, BARQU, LAWIP, ORITB, HELPY, STRTD, NEIG2, WOLSU, STRA5, THICR, HAMD5, LACC3, LISMO, XYLFA, BRUME, DESPS, PSEHT, VIBCH, BACA2, YERPE, ECOLI, YERPY, SODGM, RHOS4, SALTI, ERWCT, PHOLL, BURMA, PSEE4, BACHK, AGRT5, BACAN, CUPTR, PSEAB, FRAAA, RHIME
SUCCINYL-COA-HYDROLASE-RXN	Succinyl-CoA hydrolase: 3.1.2.3	7	HODCD, CARRP, SULMW, BUCCC, MYCGE, BUCAI, BLASB, BAUCH, BLOFL, WIGBR, BLOPB, MYCHJ, RICTY, CHLTR, WOLTR, WOLPM, BARQU, LAWIP, ORITB, HELPY, STRTD, NEIG2, WOLSU, STRA5, THICR, HAMD5, LACC3, LISMO, XYLFA, BRUME, DESPS, PSEHT, VIBCH, BACA2, YERPE, ECOLI, YERPY, SODGM, RHOS4, SALTI, ERWCT, PHOLL, BURMA, PSEE4, BACHK, AGRT5, BACAN, CUPTR, PSEAB, FRAAA, RHIME
RXN-8630	RXN-8630: 1.14.14.1	7	HODCD, CARRP, SULMW, BUCCC, MYCGE, BUCAI, BLASB, BAUCH, BLOFL, WIGBR, BLOPB, MYCHJ, RICTY, CHLTR, WOLTR, WOLPM, BARQU, LAWIP, ORITB, HELPY, STRTD, NEIG2, WOLSU, STRA5, THICR, HAMD5, LACC3, LISMO, XYLFA, BRUME, DESPS, PSEHT, VIBCH, BACA2, YERPE, ECOLI, YERPY, SODGM, RHOS4, MYCTU, SALTI, SHIFL, ERWCT, PHOLL, BURMA, ECO57, BACHK, AGRT5, CUPTR, PSEAB, PSEFS
RXN66-181	RXN66-181: 1.14.14.1	7	HODCD, CARRP, SULMW, BUCCC, MYCGE, BUCAI, BLASB, BAUCH, BLOFL, WIGBR, BLOPB, MYCHJ, RICTY, CHLTR, WOLTR, WOLPM, BARQU, LAWIP, ORITB, HELPY, STRTD, NEIG2, WOLSU, STRA5, THICR, HAMD5, LACC3, LISMO, XYLFA, BRUME, DESPS, PSEHT, VIBCH, BACA2, YERPE, ECOLI, YERPY, SODGM, RHOS4, MYCTU, SALTI, SHIFL, ERWCT, PHOLL, BURMA, ECO57, BACHK, AGRT5, CUPTR, PSEAB, PSEFS
RXN66-170	RXN66-170:	7	HODCD, CARRP, SULMW, BUCCC, MYCGE, BUCAI, BLASB, BAUCH, BLOFL, WIGBR, BLOPB, MYCHJ, RICTY, CHLTR, WOLTR, WOLPM, BARQU, LAWIP, ORITB, HELPY, STRTD, NEIG2, WOLSU, STRA5, THICR, HAMD5, LACC3, LISMO, XYLFA, BRUME, DESPS, PSEHT, VIBCH, BACA2, YERPE, ECOLI, YERPY, SODGM, RHOS4, MYCTU, SALTI, SHIFL, ERWCT, PHOLL, BURMA, ECO57, BACHK, AGRT5, CUPTR, PSEAB, PSEFS
RXN-9666	RXN-9666: 3.1.2.-	7	HODCD, CARRP, SULMW, BUCCC, MYCGE, BUCAI, BLASB, BAUCH, BLOFL, WIGBR, BLOPB, MYCHJ, RICTY, CHLTR, WOLTR, WOLPM, BARQU, LAWIP, ORITB, HELPY, STRTD, NEIG2, WOLSU, STRA5, THICR, HAMD5, LACC3, LISMO, XYLFA, BRUME, DESPS, PSEHT, VIBCH, BACA2, YERPE, ECOLI, YERPY, SODGM, RHOS4, SALTI, ERWCT, PHOLL, BURMA, PSEE4, BACHK, AGRT5, BACAN, CUPTR, PSEAB, FRAAA, RHIME
RXN-761	RXN-761: 2.4.1.-	7	HODCD, CARRP, SULMW, BUCCC, MYCGE, BUCAI, BLASB, BAUCH, BLOFL, WIGBR, BLOPB, MYCHJ, RICTY, CHLTR, WOLTR, WOLPM, BARQU, LAWIP, ORITB, HELPY, STRTD, NEIG2, WOLSU, STRA5, THICR, HAMD5, LACC3, LISMO, XYLFA, BRUME, DESPS, PSEHT, VIBCH, BACA2, YERPE, BACSU, YERPY, RHOS4, MYCTU, SHIFL, ERWCT, PHOLL, PSEE4, ECO57, BACHK, AGRT5, BACAN, PSEAB, RHIME, PSEFS, MYCS2
2.4.1.36-RXN	&alpha,&alpha-trehalose-phosphate synthase (GDP-forming): 2.4.1.36	7	HODCD, CARRP, SULMW, BUCCC, MYCGE, BUCAI, BLASB, BAUCH, BLOFL, WIGBR, BLOPB, MYCHJ, RICTY, CHLTR, WOLTR, WOLPM, BARQU, LAWIP, ORITB, HELPY, STRTD, NEIG2, WOLSU, STRA5, THICR, HAMD5, LACC3, LISMO, XYLFA, BRUME, DESPS, PSEHT, VIBCH, BACA2, YERPE, BACSU, YERPY, RHOS4, MYCTU, SHIFL, ERWCT, PHOLL, PSEE4, ECO57, BACHK, AGRT5, BACAN, PSEAB, RHIME, PSEFS, MYCS2
RXN0-1041	RXN0-1041:	7	HODCD, CARRP, SULMW, BUCCC, MYCGE, BUCAI, BLASB, BAUCH, BLOFL, WIGBR, BLOPB, MYCHJ, RICTY, CHLTR, WOLTR, WOLPM, BARQU, LAWIP, ORITB, HELPY, STRTD, NEIG2, WOLSU, STRA5, THICR, HAMD5, LACC3, LISMO, XYLFA, BRUME, DESPS, PSEHT, VIBCH, BACA2, YERPE, BACSU, YERPY, MYCTU, SHIFL, ERWCT, BURMA, PSEE4, ECO57, BACHK, BACAN, CUPTR, PSEAB, FRAAA, PSEFS, MYCS2, RALEH
OXALYL-COA-DECARBOXYLASE-RXN	OXALYL-COA-DECARBOXYLASE-RXN:	7	HODCD, CARRP, SULMW, BUCCC, MYCGE, BUCAI, BLASB, BAUCH, BLOFL, WIGBR, BLOPB, MYCHJ, RICTY, CHLTR, WOLTR, WOLPM, BARQU, LAWIP, ORITB, HELPY, STRTD, NEIG2, WOLSU, STRA5, THICR, HAMD5, LACC3, LISMO, XYLFA, BRUME, DESPS, PSEHT, VIBCH, BACA2, YERPE, BACSU, YERPY, SODGM, RHOS4, SALTI, ERWCT, PHOLL, BURMA, PSEE4, BACHK, AGRT5, BACAN, PSEAB, FRAAA, RHIME, PSEFS
3.3.2.10-RXN	3.3.2.10-RXN:	7	HODCD, CARRP, SULMW, BUCCC, MYCGE, BUCAI, BLASB, BAUCH, BLOFL, WIGBR, BLOPB, MYCHJ, RICTY, CHLTR, WOLTR, WOLPM, BARQU, LAWIP, ORITB, HELPY, STRTD, NEIG2, WOLSU, STRA5, THICR, HAMD5, LACC3, LISMO, XYLFA, BRUME, DESPS, PSEHT, VIBCH, BACA2, YERPE, BACSU, ECOLI, SODGM, RHOS4, SALTI, SHIFL, ERWCT, PHOLL, PSEE4, ECO57, BACHK, AGRT5, BACAN, CUPTR, FRAAA, RHIME
D-XYLULOSE-REDUCTASE-RXN	D-xylulose reductase: 1.1.1.9	7	HODCD, CARRP, SULMW, BUCCC, MYCGE, BUCAI, BLASB, BAUCH, BLOFL, WIGBR, BLOPB, MYCHJ, RICTY, CHLTR, WOLTR, WOLPM, BARQU, LAWIP, ORITB, HELPY, STRTD, NEIG2, WOLSU, STRA5, THICR, HAMD5, LACC3, LISMO, XYLFA, BRUME, DESPS, PSEHT, VIBCH, BACA2, YERPE, BACSU, ECOLI, YERPY, MYCTU, SALTI, SHIFL, ERWCT, PHOLL, PSEE4, ECO57, BACHK, BACAN, CUPTR, PSEAB, FRAAA, RALEH
DARABALDOL-RXN	DARABALDOL-RXN: NA	7	HODCD, CARRP, SULMW, BUCCC, MYCGE, BUCAI, BLASB, BAUCH, BLOFL, WIGBR, BLOPB, MYCHJ, RICTY, CHLTR, WOLTR, WOLPM, BARQU, LAWIP, ORITB, HELPY, STRTD, NEIG2, WOLSU, STRA5, THICR, HAMD5, LACC3, LISMO, XYLFA, BRUME, DESPS, PSEHT, VIBCH, BACA2, YERPE, BACSU, ECOLI, YERPY, SODGM, ERWCT, PHOLL, BURMA, PSEE4, AGRT5, CUPTR, PSEAB, FRAAA, RHIME, PSEFS, MYCS2, RALEH
3.1.1.73-RXN	3.1.1.73-RXN:	7	HODCD, CARRP, SULMW, BUCCC, MYCGE, BUCAI, BLASB, BAUCH, BLOFL, WIGBR, BLOPB, MYCHJ, RICTY, CHLTR, WOLTR, WOLPM, BARQU, LAWIP, ORITB, HELPY, STRTD, NEIG2, WOLSU, STRA5, THICR, HAMD5, LACC3, LISMO, XYLFA, BRUME, DESPS, PSEHT, VIBCH, BACA2, YERPE, BACSU, ECOLI, YERPY, SODGM, RHOS4, MYCTU, SALTI, SHIFL, ERWCT, PHOLL, PSEE4, ECO57, BACHK, AGRT5, PSEAB, PSEFS
CATECHOL-12-DIOXYGENASE-RXN	Catechol 1,2-dioxygenase: 1.13.11.1	7	HODCD, CARRP, SULMW, BUCCC, MYCGE, BUCAI, BLASB, BAUCH, BLOFL, WIGBR, BLOPB, MYCHJ, RICTY, CHLTR, WOLTR, WOLPM, BARQU, LAWIP, ORITB, HELPY, STRTD, NEIG2, WOLSU, STRA5, THICR, HAMD5, LACC3, LISMO, XYLFA, BRUME, DESPS, PSEHT, VIBCH, BACA2, YERPE, BACSU, ECOLI, YERPY, SODGM, RHOS4, MYCTU, SALTI, SHIFL, ERWCT, PHOLL, ECO57, BACHK, AGRT5, BACAN, FRAAA, RHIME
GALPMUT-RXN	UDP-galactopyranose mutase: 5.4.99.9	6	HODCD, CARRP, SULMW, BUCCC, BUCAI, BLASB, BAUCH, BLOFL, WIGBR, BLOPB, MYCHJ, RICTY, CHLTR, WOLTR, WOLPM, BARQU, LAWIP, ORITB, HELPY, STRTD, NEIG2, WOLSU, STRA5, THICR, HAMD5, LACC3, LISMO, XYLFA, BRUME, DESPS, PSEHT, VIBCH, BACA2, YERPE, BACSU, YERPY, SODGM, RHOS4, SHIFL, ERWCT, PHOLL, BURMA, PSEE4, ECO57, BACHK, BACAN, CUPTR, PSEAB, FRAAA, RHIME, PSEFS, RALEH
RXN-1824	debranching enzyme: 3.2.1.41	6	HODCD, CARRP, SULMW, BUCCC, MYCGE, BUCAI, BLASB, BAUCH, BLOFL, WIGBR, BLOPB, RICTY, CHLTR, WOLTR, WOLPM, BARQU, LAWIP, ORITB, HELPY, STRTD, NEIG2, WOLSU, THICR, HAMD5, LACC3, LISMO, XYLFA, BRUME, DESPS, PSEHT, VIBCH, BACA2, YERPE, ECOLI, YERPY, SODGM, RHOS4, MYCTU, SALTI, SHIFL, ERWCT, PHOLL, BURMA, PSEE4, ECO57, AGRT5, CUPTR, PSEAB, FRAAA, RHIME, PSEFS, MYCS2
1.3.3.11-RXN	1.3.3.11-RXN:	6	HODCD, CARRP, SULMW, BUCCC, MYCGE, BUCAI, BLASB, BAUCH, BLOFL, WIGBR, BLOPB, MYCHJ, RICTY, CHLTR, WOLTR, BARQU, LAWIP, ORITB, HELPY, STRTD, NEIG2, WOLSU, STRA5, THICR, HAMD5, LACC3, LISMO, XYLFA, BRUME, DESPS, PSEHT, VIBCH, BACA2, YERPE, BACSU, ECOLI, YERPY, SODGM, RHOS4, MYCTU, SALTI, SHIFL, ERWCT, PHOLL, BURMA, PSEE4, ECO57, BACHK, AGRT5, BACAN, PSEAB, FRAAA
1.14.13.3-RXN	1.14.13.3-RXN:	6	HODCD, CARRP, SULMW, BUCCC, MYCGE, BUCAI, BLASB, BAUCH, BLOFL, WIGBR, BLOPB, MYCHJ, RICTY, CHLTR, WOLTR, WOLPM, LAWIP, ORITB, HELPY, STRTD, NEIG2, WOLSU, STRA5, THICR, HAMD5, LACC3, LISMO, XYLFA, DESPS, PSEHT, VIBCH, BACA2, BACSU, ECOLI, YERPY, SODGM, MYCTU, SHIFL, ERWCT, PHOLL, BURMA, PSEE4, ECO57, BACHK, AGRT5, BACAN, CUPTR, PSEAB, FRAAA, RHIME, PSEFS, MYCS2
CREATININASE-RXN	Creatininase: 3.5.2.10	6	HODCD, CARRP, SULMW, BUCCC, MYCGE, BUCAI, BLASB, BAUCH, BLOFL, WIGBR, BLOPB, MYCHJ, RICTY, CHLTR, WOLTR, WOLPM, LAWIP, ORITB, HELPY, STRTD, NEIG2, WOLSU, STRA5, HAMD5, LACC3, LISMO, XYLFA, DESPS, PSEHT, VIBCH, BACA2, YERPE, BACSU, ECOLI, YERPY, SODGM, RHOS4, MYCTU, SALTI, SHIFL, ERWCT, PHOLL, BURMA, PSEE4, ECO57, BACHK, BACAN, CUPTR, PSEAB, FRAAA, RHIME, PSEFS
2.4.1.212-RXN	2.4.1.212-RXN:	6	HODCD, CARRP, SULMW, BUCCC, MYCGE, BUCAI, BLASB, BAUCH, BLOFL, WIGBR, BLOPB, MYCHJ, RICTY, CHLTR, WOLTR, WOLPM, BARQU, LAWIP, ORITB, HELPY, NEIG2, WOLSU, THICR, HAMD5, LACC3, LISMO, XYLFA, BRUME, DESPS, PSEHT, VIBCH, BACA2, YERPE, BACSU, ECOLI, YERPY, SODGM, RHOS4, MYCTU, SALTI, SHIFL, PHOLL, BURMA, PSEE4, ECO57, AGRT5, CUPTR, PSEAB, FRAAA, RHIME, PSEFS, RALEH
NITRIC-OXIDE-SYNTHASE-RXN	Nitric-oxide synthase: 1.14.13.39	6	HODCD, CARRP, SULMW, BUCCC, MYCGE, BUCAI, BLASB, BAUCH, BLOFL, WIGBR, BLOPB, MYCHJ, RICTY, CHLTR, WOLTR, WOLPM, BARQU, LAWIP, ORITB, HELPY, NEIG2, WOLSU, THICR, HAMD5, LACC3, LISMO, XYLFA, BRUME, DESPS, PSEHT, VIBCH, BACA2, YERPE, ECOLI, YERPY, SODGM, RHOS4, MYCTU, SALTI, SHIFL, ERWCT, PHOLL, PSEE4, ECO57, AGRT5, CUPTR, PSEAB, FRAAA, RHIME, PSEFS, MYCS2, RALEH
HYDROXYMETHYLGLUTARYL-COA-SYNTHASE-RXN	Hydroxymethylglutaryl-CoA synthase: 2.3.3.10	6	HODCD, CARRP, SULMW, BUCCC, MYCGE, BUCAI, BLASB, BAUCH, BLOFL, WIGBR, BLOPB, MYCHJ, RICTY, CHLTR, WOLTR, WOLPM, BARQU, LAWIP, ORITB, HELPY, NEIG2, WOLSU, HAMD5, LISMO, XYLFA, BRUME, DESPS, PSEHT, VIBCH, BACA2, BACSU, ECOLI, SODGM, RHOS4, MYCTU, SALTI, SHIFL, ERWCT, PHOLL, BURMA, PSEE4, ECO57, BACHK, AGRT5, BACAN, CUPTR, PSEAB, FRAAA, RHIME, PSEFS, MYCS2, RALEH
2.7.1.121-RXN	Phosphoenolpyruvate--glycerone phosphotransferase: 2.7.1.121	6	HODCD, CARRP, SULMW, BUCCC, MYCGE, BUCAI, BLASB, BAUCH, BLOFL, WIGBR, BLOPB, MYCHJ, RICTY, CHLTR, WOLTR, WOLPM, BARQU, LAWIP, ORITB, HELPY, STRTD, NEIG2, WOLSU, THICR, HAMD5, LACC3, LISMO, XYLFA, BRUME, DESPS, PSEHT, VIBCH, BACA2, BACSU, ECOLI, YERPY, SODGM, RHOS4, MYCTU, SALTI, ERWCT, PHOLL, PSEE4, BACHK, AGRT5, BACAN, CUPTR, PSEAB, FRAAA, RHIME, PSEFS, RALEH
RXN-7226	RXN-7226: 2.5.1.1	6	HODCD, CARRP, SULMW, BUCCC, MYCGE, BUCAI, BLASB, BAUCH, BLOFL, WIGBR, BLOPB, MYCHJ, RICTY, CHLTR, WOLTR, WOLPM, BARQU, LAWIP, ORITB, HELPY, STRTD, NEIG2, WOLSU, THICR, HAMD5, LACC3, LISMO, XYLFA, BRUME, DESPS, PSEHT, VIBCH, BACA2, YERPE, BACSU, YERPY, SODGM, RHOS4, SALTI, SHIFL, ERWCT, PHOLL, BURMA, PSEE4, ECO57, BACHK, AGRT5, BACAN, PSEAB, RHIME, PSEFS, RALEH
FRUCTOSE-6-PHOSPHATE-PHOSPHOKETOLASE-RXN	Fructose-6-phosphate phosphoketolase: 4.1.2.22	6	HODCD, CARRP, SULMW, BUCCC, MYCGE, BUCAI, BLASB, BAUCH, BLOFL, WIGBR, BLOPB, MYCHJ, RICTY, CHLTR, WOLTR, WOLPM, BARQU, LAWIP, ORITB, HELPY, STRTD, NEIG2, WOLSU, THICR, HAMD5, LISMO, XYLFA, DESPS, PSEHT, VIBCH, BACA2, YERPE, BACSU, ECOLI, YERPY, SODGM, RHOS4, MYCTU, SALTI, SHIFL, ERWCT, PHOLL, BURMA, PSEE4, ECO57, BACHK, AGRT5, BACAN, CUPTR, PSEAB, PSEFS, RALEH
CDP-GLUCOSE-46-DEHYDRATASE-RXN	CDP-glucose 4,6-dehydratase: 4.2.1.45	6	HODCD, CARRP, SULMW, BUCCC, MYCGE, BUCAI, BLASB, BAUCH, BLOFL, WIGBR, BLOPB, MYCHJ, RICTY, CHLTR, WOLTR, WOLPM, BARQU, LAWIP, ORITB, HELPY, STRTD, NEIG2, WOLSU, STRA5, HAMD5, LACC3, LISMO, XYLFA, BRUME, DESPS, PSEHT, VIBCH, BACA2, YERPE, BACSU, ECOLI, SODGM, RHOS4, MYCTU, SHIFL, PHOLL, BURMA, PSEE4, ECO57, BACHK, AGRT5, BACAN, PSEAB, FRAAA, PSEFS, MYCS2, RALEH
2.1.1.100-RXN	Protein-S isoprenylcysteine O-methyltransferase: 2.1.1.100	6	HODCD, CARRP, SULMW, BUCCC, MYCGE, BUCAI, BLASB, BAUCH, BLOFL, WIGBR, BLOPB, MYCHJ, RICTY, CHLTR, WOLTR, WOLPM, BARQU, LAWIP, ORITB, HELPY, STRTD, NEIG2, WOLSU, STRA5, HAMD5, LACC3, LISMO, XYLFA, DESPS, PSEHT, VIBCH, YERPE, BACSU, ECOLI, YERPY, SODGM, RHOS4, MYCTU, SALTI, SHIFL, ERWCT, PHOLL, BURMA, PSEE4, ECO57, BACHK, AGRT5, BACAN, PSEAB, FRAAA, RHIME, PSEFS
RXN0-4461	RXN0-4461: NA	6	HODCD, CARRP, SULMW, BUCCC, MYCGE, BUCAI, BLASB, BAUCH, BLOFL, WIGBR, BLOPB, MYCHJ, RICTY, CHLTR, WOLTR, WOLPM, BARQU, LAWIP, ORITB, HELPY, STRTD, NEIG2, WOLSU, STRA5, THICR, LACC3, LISMO, XYLFA, BRUME, DESPS, PSEHT, VIBCH, BACA2, BACSU, ECOLI, YERPY, SODGM, RHOS4, MYCTU, PHOLL, BURMA, PSEE4, BACHK, AGRT5, BACAN, CUPTR, PSEAB, FRAAA, RHIME, PSEFS, MYCS2, RALEH
RXN0-5192	Lysine 2,3-aminomutase: 5.4.3.-	6	HODCD, CARRP, SULMW, BUCCC, MYCGE, BUCAI, BLASB, BAUCH, BLOFL, WIGBR, BLOPB, MYCHJ, RICTY, CHLTR, WOLTR, WOLPM, BARQU, LAWIP, ORITB, HELPY, STRTD, NEIG2, WOLSU, STRA5, THICR, LACC3, LISMO, XYLFA, BRUME, DESPS, VIBCH, BACA2, YERPE, BACSU, ECOLI, YERPY, SODGM, RHOS4, MYCTU, ERWCT, BURMA, PSEE4, BACHK, AGRT5, BACAN, CUPTR, PSEAB, FRAAA, RHIME, PSEFS, MYCS2, RALEH
SORB6PDEHYDROG-RXN	Sorbitol-6-phosphate 2-dehydrogenase: 1.1.1.140	6	HODCD, CARRP, SULMW, BUCCC, MYCGE, BUCAI, BLASB, BAUCH, BLOFL, WIGBR, BLOPB, MYCHJ, RICTY, CHLTR, WOLTR, WOLPM, BARQU, LAWIP, ORITB, HELPY, STRTD, NEIG2, WOLSU, STRA5, THICR, HAMD5, LISMO, XYLFA, BRUME, DESPS, PSEHT, VIBCH, BACA2, YERPE, BACSU, YERPY, RHOS4, MYCTU, ERWCT, PHOLL, BURMA, PSEE4, BACHK, AGRT5, BACAN, CUPTR, PSEAB, FRAAA, RHIME, PSEFS, MYCS2, RALEH
RXN-8766	Precorrin-6Y C5,15-methyltransferase (decarboxylating): 2.1.1.-	6	HODCD, CARRP, SULMW, BUCCC, MYCGE, BUCAI, BLASB, BAUCH, BLOFL, WIGBR, BLOPB, MYCHJ, RICTY, CHLTR, WOLTR, WOLPM, BARQU, LAWIP, ORITB, HELPY, STRTD, NEIG2, WOLSU, STRA5, THICR, HAMD5, LACC3, XYLFA, DESPS, PSEHT, VIBCH, BACA2, YERPE, BACSU, ECOLI, YERPY, SODGM, RHOS4, MYCTU, SALTI, SHIFL, ERWCT, PHOLL, ECO57, BACHK, AGRT5, BACAN, CUPTR, PSEAB, FRAAA, PSEFS, RALEH
RXN-2902	RXN-2902: 1.2.1.18	6	HODCD, CARRP, SULMW, BUCCC, MYCGE, BUCAI, BLASB, BAUCH, BLOFL, WIGBR, BLOPB, MYCHJ, RICTY, CHLTR, WOLTR, WOLPM, BARQU, LAWIP, ORITB, HELPY, STRTD, NEIG2, WOLSU, STRA5, THICR, HAMD5, LACC3, XYLFA, DESPS, PSEHT, VIBCH, YERPE, BACSU, ECOLI, YERPY, SODGM, RHOS4, MYCTU, SALTI, SHIFL, ERWCT, PHOLL, BURMA, PSEE4, ECO57, AGRT5, BACAN, PSEAB, FRAAA, PSEFS, MYCS2, RALEH
R146-RXN	R146-RXN: 1.13.11.53	6	HODCD, CARRP, SULMW, BUCCC, MYCGE, BUCAI, BLASB, BAUCH, BLOFL, WIGBR, BLOPB, MYCHJ, RICTY, CHLTR, WOLTR, WOLPM, BARQU, LAWIP, ORITB, HELPY, STRTD, NEIG2, WOLSU, STRA5, THICR, HAMD5, LACC3, LISMO, BRUME, DESPS, PSEHT, VIBCH, YERPE, ECOLI, SODGM, RHOS4, MYCTU, SALTI, SHIFL, PHOLL, BURMA, PSEE4, ECO57, AGRT5, BACAN, CUPTR, PSEAB, FRAAA, RHIME, PSEFS, MYCS2, RALEH
PHENDEHYD-RXN	Phenylacetaldehyde dehydrogenase: 1.2.1.39	6	HODCD, CARRP, SULMW, BUCCC, MYCGE, BUCAI, BLASB, BAUCH, BLOFL, WIGBR, BLOPB, MYCHJ, RICTY, CHLTR, WOLTR, WOLPM, BARQU, LAWIP, ORITB, HELPY, STRTD, NEIG2, WOLSU, STRA5, THICR, HAMD5, LACC3, LISMO, BRUME, DESPS, PSEHT, VIBCH, BACA2, YERPE, BACSU, YERPY, SODGM, RHOS4, MYCTU, SALTI, SHIFL, ERWCT, PSEE4, ECO57, BACHK, AGRT5, BACAN, CUPTR, PSEAB, FRAAA, RHIME, MYCS2
5-METHYLTHIOADENOSINE-PHOSPHORYLASE-RXN	5'-methylthioadenosine phosphorylase: 2.4.2.28	6	HODCD, CARRP, SULMW, BUCCC, MYCGE, BUCAI, BLASB, BAUCH, BLOFL, WIGBR, BLOPB, MYCHJ, RICTY, CHLTR, WOLTR, WOLPM, BARQU, LAWIP, ORITB, HELPY, STRTD, NEIG2, WOLSU, STRA5, THICR, HAMD5, LACC3, LISMO, BRUME, DESPS, PSEHT, BACA2, YERPE, BACSU, ECOLI, YERPY, SODGM, SALTI, SHIFL, ERWCT, PHOLL, BURMA, PSEE4, ECO57, BACHK, AGRT5, BACAN, CUPTR, FRAAA, RHIME, PSEFS, RALEH
3.6.1.17-RXN	3.6.1.17-RXN:	6	HODCD, CARRP, SULMW, BUCCC, MYCGE, BUCAI, BLASB, BAUCH, BLOFL, WIGBR, BLOPB, MYCHJ, RICTY, CHLTR, WOLTR, WOLPM, BARQU, LAWIP, ORITB, HELPY, STRTD, NEIG2, WOLSU, STRA5, THICR, HAMD5, LACC3, LISMO, XYLFA, DESPS, PSEHT, VIBCH, YERPE, BACSU, ECOLI, YERPY, SODGM, RHOS4, MYCTU, SALTI, SHIFL, ERWCT, PHOLL, BURMA, PSEE4, ECO57, AGRT5, CUPTR, PSEAB, FRAAA, RHIME, PSEFS
2.5.1.44-RXN	2.5.1.44-RXN:	6	HODCD, CARRP, SULMW, BUCCC, MYCGE, BUCAI, BLASB, BAUCH, BLOFL, WIGBR, BLOPB, MYCHJ, RICTY, CHLTR, WOLTR, WOLPM, BARQU, LAWIP, ORITB, HELPY, STRTD, NEIG2, WOLSU, STRA5, THICR, HAMD5, LACC3, LISMO, XYLFA, DESPS, PSEHT, VIBCH, BACA2, YERPE, BACSU, ECOLI, YERPY, SODGM, RHOS4, MYCTU, SALTI, SHIFL, ERWCT, PHOLL, BURMA, PSEE4, ECO57, BACHK, BACAN, FRAAA, PSEFS, MYCS2
BIPHENYL-23-DIOL-12-DIOXYGENASE-RXN	Biphenyl-2,3-diol 1,2-dioxygenase: 1.13.11.39	6	HODCD, CARRP, SULMW, BUCCC, MYCGE, BUCAI, BLASB, BAUCH, BLOFL, WIGBR, BLOPB, MYCHJ, RICTY, CHLTR, WOLTR, WOLPM, BARQU, LAWIP, ORITB, HELPY, STRTD, NEIG2, WOLSU, STRA5, THICR, HAMD5, LACC3, LISMO, XYLFA, DESPS, VIBCH, BACA2, YERPE, BACSU, ECOLI, YERPY, SODGM, RHOS4, SALTI, SHIFL, ERWCT, PHOLL, BURMA, PSEE4, ECO57, BACHK, AGRT5, BACAN, PSEAB, FRAAA, RHIME, PSEFS
CATECHOL-23-DIOXYGENASE-RXN	Catechol 2,3-dioxygenase: 1.13.11.2	6	HODCD, CARRP, SULMW, BUCCC, MYCGE, BUCAI, BLASB, BAUCH, BLOFL, WIGBR, BLOPB, MYCHJ, RICTY, CHLTR, WOLTR, WOLPM, BARQU, LAWIP, ORITB, HELPY, STRTD, NEIG2, WOLSU, STRA5, THICR, HAMD5, LACC3, LISMO, XYLFA, DESPS, PSEHT, VIBCH, BACA2, YERPE, ECOLI, YERPY, SODGM, MYCTU, SALTI, SHIFL, ERWCT, PHOLL, BURMA, PSEE4, ECO57, BACHK, AGRT5, BACAN, CUPTR, PSEAB, FRAAA, RHIME
RXN-8767	Precorrin-6Y C5,15-methyltransferase (decarboxylating): 2.1.1.-	6	HODCD, CARRP, SULMW, BUCCC, MYCGE, BUCAI, BLASB, BAUCH, BLOFL, WIGBR, BLOPB, MYCHJ, RICTY, CHLTR, WOLTR, WOLPM, BARQU, LAWIP, ORITB, HELPY, STRTD, NEIG2, WOLSU, STRA5, THICR, HAMD5, LACC3, LISMO, XYLFA, DESPS, PSEHT, VIBCH, BACA2, YERPE, BACSU, ECOLI, YERPY, SODGM, RHOS4, MYCTU, SHIFL, ERWCT, PHOLL, ECO57, BACHK, AGRT5, BACAN, CUPTR, PSEAB, FRAAA, PSEFS, RALEH
ENTF-RXN	ENTF-RXN: NA	6	HODCD, CARRP, SULMW, BUCCC, MYCGE, BUCAI, BLASB, BAUCH, BLOFL, WIGBR, BLOPB, MYCHJ, RICTY, CHLTR, WOLTR, WOLPM, BARQU, LAWIP, ORITB, HELPY, STRTD, NEIG2, WOLSU, STRA5, THICR, HAMD5, LACC3, LISMO, XYLFA, DESPS, PSEHT, BACA2, YERPE, BACSU, ECOLI, YERPY, SODGM, RHOS4, MYCTU, PHOLL, BURMA, PSEE4, BACHK, AGRT5, BACAN, CUPTR, PSEAB, FRAAA, RHIME, PSEFS, MYCS2, RALEH
ALCOHOL-DEHYDROGENASE-ACCEPTOR-RXN	ALCOHOL-DEHYDROGENASE-ACCEPTOR-RXN:	6	HODCD, CARRP, SULMW, BUCCC, MYCGE, BUCAI, BLASB, BAUCH, BLOFL, WIGBR, BLOPB, MYCHJ, RICTY, CHLTR, WOLTR, WOLPM, BARQU, LAWIP, ORITB, HELPY, STRTD, NEIG2, WOLSU, STRA5, THICR, HAMD5, LACC3, LISMO, XYLFA, DESPS, PSEHT, VIBCH, BACA2, YERPE, BACSU, ECOLI, YERPY, SODGM, MYCTU, SALTI, SHIFL, ERWCT, PHOLL, BURMA, PSEE4, ECO57, BACHK, AGRT5, BACAN, FRAAA, PSEFS, RALEH
D-RIBULOKIN-RXN	D-ribulokinase: 2.7.1.47	6	HODCD, CARRP, SULMW, BUCCC, MYCGE, BUCAI, BLASB, BAUCH, BLOFL, WIGBR, BLOPB, MYCHJ, RICTY, CHLTR, WOLTR, WOLPM, BARQU, LAWIP, ORITB, HELPY, STRTD, NEIG2, WOLSU, STRA5, THICR, HAMD5, LACC3, LISMO, XYLFA, DESPS, PSEHT, VIBCH, BACA2, YERPE, BACSU, YERPY, SODGM, MYCTU, SHIFL, ERWCT, BURMA, PSEE4, ECO57, BACHK, BACAN, CUPTR, PSEAB, FRAAA, RHIME, PSEFS, MYCS2, RALEH
CATECHOL-2-3-DIOXYGENASE-RXN	catechol 2,3-dioxygenase: 1.13.11.2	6	HODCD, CARRP, SULMW, BUCCC, MYCGE, BUCAI, BLASB, BAUCH, BLOFL, WIGBR, BLOPB, MYCHJ, RICTY, CHLTR, WOLTR, WOLPM, BARQU, LAWIP, ORITB, HELPY, STRTD, NEIG2, WOLSU, STRA5, THICR, HAMD5, LACC3, LISMO, XYLFA, DESPS, PSEHT, VIBCH, BACA2, YERPE, ECOLI, YERPY, SODGM, MYCTU, SALTI, SHIFL, ERWCT, PHOLL, BURMA, PSEE4, ECO57, BACHK, AGRT5, BACAN, CUPTR, PSEAB, FRAAA, RHIME
4.1.3.39-RXN	4.1.3.39-RXN:	6	HODCD, CARRP, SULMW, BUCCC, MYCGE, BUCAI, BLASB, BAUCH, BLOFL, WIGBR, BLOPB, MYCHJ, RICTY, CHLTR, WOLTR, WOLPM, BARQU, LAWIP, ORITB, HELPY, STRTD, NEIG2, WOLSU, STRA5, THICR, HAMD5, LACC3, LISMO, XYLFA, DESPS, PSEHT, VIBCH, BACA2, BACSU, ECOLI, YERPY, SODGM, RHOS4, SALTI, SHIFL, ERWCT, PHOLL, BURMA, PSEE4, ECO57, BACHK, AGRT5, BACAN, CUPTR, FRAAA, RHIME, RALEH
GALACTODEHYDROG-RXN	D-galactose 1-dehydrogenase: 1.1.1.48	6	HODCD, CARRP, SULMW, BUCCC, MYCGE, BUCAI, BLASB, BAUCH, BLOFL, WIGBR, BLOPB, MYCHJ, RICTY, CHLTR, WOLTR, WOLPM, BARQU, LAWIP, ORITB, HELPY, STRTD, NEIG2, WOLSU, STRA5, THICR, HAMD5, LACC3, LISMO, XYLFA, DESPS, PSEHT, VIBCH, BACA2, YERPE, BACSU, ECOLI, YERPY, SODGM, RHOS4, MYCTU, SALTI, ERWCT, BURMA, PSEE4, BACHK, BACAN, CUPTR, PSEAB, FRAAA, PSEFS, MYCS2, RALEH
CHMS-DEHYDROGENASE-RXN	5-carboxymethyl-2-hydroxymuconic-semialdehyde dehydrogenase: 1.2.1.60	6	HODCD, CARRP, SULMW, BUCCC, MYCGE, BUCAI, BLASB, BAUCH, BLOFL, WIGBR, BLOPB, MYCHJ, RICTY, CHLTR, WOLTR, WOLPM, BARQU, LAWIP, ORITB, HELPY, STRTD, NEIG2, WOLSU, STRA5, THICR, HAMD5, LACC3, LISMO, XYLFA, DESPS, PSEHT, VIBCH, BACA2, BACSU, ECOLI, SODGM, RHOS4, MYCTU, SALTI, ERWCT, BURMA, PSEE4, ECO57, BACHK, AGRT5, BACAN, CUPTR, PSEAB, FRAAA, RHIME, MYCS2, RALEH
1.2.1.31-RXN	Aminoadipate-semialdehyde dehydrogenase: 1.2.1.31	6	HODCD, CARRP, SULMW, BUCCC, MYCGE, BUCAI, BLASB, BAUCH, BLOFL, WIGBR, BLOPB, MYCHJ, RICTY, CHLTR, WOLTR, WOLPM, BARQU, LAWIP, ORITB, HELPY, STRTD, NEIG2, WOLSU, STRA5, THICR, HAMD5, LACC3, LISMO, XYLFA, BRUME, PSEHT, VIBCH, BACA2, YERPE, BACSU, ECOLI, YERPY, SODGM, RHOS4, MYCTU, SALTI, SHIFL, ERWCT, PHOLL, PSEE4, ECO57, BACHK, AGRT5, BACAN, CUPTR, FRAAA, RHIME
ALLYSINE-DEHYDROG-RXN	ALLYSINE-DEHYDROG-RXN: 1.2.1.31	6	HODCD, CARRP, SULMW, BUCCC, MYCGE, BUCAI, BLASB, BAUCH, BLOFL, WIGBR, BLOPB, MYCHJ, RICTY, CHLTR, WOLTR, WOLPM, BARQU, LAWIP, ORITB, HELPY, STRTD, NEIG2, WOLSU, STRA5, THICR, HAMD5, LACC3, LISMO, XYLFA, BRUME, PSEHT, VIBCH, BACA2, YERPE, BACSU, ECOLI, YERPY, SODGM, RHOS4, MYCTU, SALTI, SHIFL, ERWCT, PHOLL, PSEE4, ECO57, BACHK, AGRT5, BACAN, CUPTR, FRAAA, RHIME
RXN-8162	RXN-8162: 1.2.1.31	6	HODCD, CARRP, SULMW, BUCCC, MYCGE, BUCAI, BLASB, BAUCH, BLOFL, WIGBR, BLOPB, MYCHJ, RICTY, CHLTR, WOLTR, WOLPM, BARQU, LAWIP, ORITB, HELPY, STRTD, NEIG2, WOLSU, STRA5, THICR, HAMD5, LACC3, LISMO, XYLFA, BRUME, PSEHT, VIBCH, BACA2, YERPE, BACSU, ECOLI, YERPY, SODGM, RHOS4, MYCTU, SALTI, SHIFL, ERWCT, PHOLL, PSEE4, ECO57, BACHK, AGRT5, BACAN, CUPTR, FRAAA, RHIME
HYDROGEN-DEHYDROGENASE-RXN	Hydrogen dehydrogenase: 1.12.1.2	6	HODCD, CARRP, SULMW, BUCCC, MYCGE, BUCAI, BLASB, BAUCH, BLOFL, WIGBR, BLOPB, MYCHJ, RICTY, CHLTR, WOLTR, WOLPM, BARQU, LAWIP, ORITB, HELPY, STRTD, NEIG2, WOLSU, STRA5, THICR, HAMD5, LACC3, LISMO, XYLFA, BRUME, PSEHT, VIBCH, BACA2, YERPE, BACSU, ECOLI, YERPY, SODGM, MYCTU, SALTI, SHIFL, ERWCT, PHOLL, BURMA, PSEE4, ECO57, BACHK, AGRT5, PSEAB, FRAAA, RHIME, PSEFS
PGLYCEROLTRANSI-RXN	Phosphatidylglycerol--membrane-oligosaccharide glycerophosphotransferase: 2.7.8.20	6	HODCD, CARRP, SULMW, BUCCC, MYCGE, BUCAI, BLASB, BAUCH, BLOFL, WIGBR, BLOPB, MYCHJ, RICTY, CHLTR, WOLTR, WOLPM, BARQU, LAWIP, ORITB, HELPY, STRTD, NEIG2, WOLSU, STRA5, THICR, HAMD5, LACC3, LISMO, XYLFA, BRUME, DESPS, VIBCH, BACA2, YERPE, BACSU, YERPY, SODGM, RHOS4, MYCTU, ERWCT, PHOLL, BURMA, PSEE4, AGRT5, BACAN, CUPTR, PSEAB, FRAAA, RHIME, PSEFS, MYCS2, RALEH
1.14.11.2-RXN	1.14.11.2-RXN:	6	HODCD, CARRP, SULMW, BUCCC, MYCGE, BUCAI, BLASB, BAUCH, BLOFL, WIGBR, BLOPB, MYCHJ, RICTY, CHLTR, WOLTR, WOLPM, BARQU, LAWIP, ORITB, HELPY, STRTD, NEIG2, WOLSU, STRA5, THICR, HAMD5, LACC3, LISMO, XYLFA, BRUME, DESPS, VIBCH, BACA2, YERPE, BACSU, ECOLI, YERPY, SODGM, RHOS4, MYCTU, SALTI, SHIFL, ERWCT, PHOLL, BURMA, PSEE4, ECO57, AGRT5, FRAAA, RHIME, PSEFS, MYCS2
RXN66-81	RXN66-81: 1.14.13.8	6	HODCD, CARRP, SULMW, BUCCC, MYCGE, BUCAI, BLASB, BAUCH, BLOFL, WIGBR, BLOPB, MYCHJ, RICTY, CHLTR, WOLTR, WOLPM, BARQU, LAWIP, ORITB, HELPY, STRTD, NEIG2, WOLSU, STRA5, THICR, HAMD5, LACC3, LISMO, XYLFA, BRUME, DESPS, VIBCH, BACA2, YERPE, BACSU, ECOLI, YERPY, SODGM, RHOS4, MYCTU, SALTI, SHIFL, ERWCT, PHOLL, PSEE4, ECO57, BACHK, BACAN, CUPTR, FRAAA, PSEFS, RALEH
GSPAMID-RXN	glutathionylspermidine amidase: 3.5.1.78	6	HODCD, CARRP, SULMW, BUCCC, MYCGE, BUCAI, BLASB, BAUCH, BLOFL, WIGBR, BLOPB, MYCHJ, RICTY, CHLTR, WOLTR, WOLPM, BARQU, LAWIP, ORITB, HELPY, STRTD, NEIG2, WOLSU, STRA5, THICR, HAMD5, LACC3, LISMO, XYLFA, BRUME, DESPS, VIBCH, BACA2, YERPE, BACSU, YERPY, SODGM, RHOS4, MYCTU, ERWCT, PHOLL, BURMA, PSEE4, BACHK, AGRT5, BACAN, PSEAB, FRAAA, RHIME, PSEFS, MYCS2, RALEH
1.14.13.8-RXN	Dimethylaniline monooxygenase (N-oxide forming): 1.14.13.8	6	HODCD, CARRP, SULMW, BUCCC, MYCGE, BUCAI, BLASB, BAUCH, BLOFL, WIGBR, BLOPB, MYCHJ, RICTY, CHLTR, WOLTR, WOLPM, BARQU, LAWIP, ORITB, HELPY, STRTD, NEIG2, WOLSU, STRA5, THICR, HAMD5, LACC3, LISMO, XYLFA, BRUME, DESPS, VIBCH, BACA2, YERPE, BACSU, ECOLI, YERPY, SODGM, RHOS4, MYCTU, SALTI, SHIFL, ERWCT, PHOLL, PSEE4, ECO57, BACHK, BACAN, CUPTR, FRAAA, PSEFS, RALEH
H2NTPEPIM-RXN	H2NTPEPIM-RXN: 5.-.-.-	6	HODCD, CARRP, SULMW, BUCCC, MYCGE, BUCAI, BLASB, BAUCH, BLOFL, WIGBR, BLOPB, MYCHJ, RICTY, CHLTR, WOLTR, WOLPM, BARQU, LAWIP, ORITB, HELPY, STRTD, NEIG2, WOLSU, STRA5, THICR, HAMD5, LACC3, LISMO, XYLFA, BRUME, DESPS, VIBCH, BACA2, YERPE, BACSU, ECOLI, YERPY, SODGM, RHOS4, MYCTU, SALTI, PHOLL, BURMA, PSEE4, BACHK, AGRT5, BACAN, CUPTR, FRAAA, RHIME, MYCS2, RALEH
RXN-8670	RXN-8670:	6	HODCD, CARRP, SULMW, BUCCC, MYCGE, BUCAI, BLASB, BAUCH, BLOFL, WIGBR, BLOPB, MYCHJ, RICTY, CHLTR, WOLTR, WOLPM, BARQU, LAWIP, ORITB, HELPY, STRTD, NEIG2, WOLSU, STRA5, THICR, HAMD5, LACC3, LISMO, XYLFA, BRUME, DESPS, PSEHT, BACA2, YERPE, BACSU, ECOLI, YERPY, SODGM, RHOS4, MYCTU, SALTI, SHIFL, ERWCT, PHOLL, PSEE4, ECO57, BACHK, AGRT5, BACAN, CUPTR, PSEAB, RHIME
TRYPTOPHAN-RXN	Tryptophanase: 4.1.99.1	6	HODCD, CARRP, SULMW, BUCCC, MYCGE, BUCAI, BLASB, BAUCH, BLOFL, WIGBR, BLOPB, MYCHJ, RICTY, CHLTR, WOLTR, WOLPM, BARQU, LAWIP, ORITB, HELPY, STRTD, NEIG2, WOLSU, STRA5, THICR, HAMD5, LACC3, LISMO, XYLFA, BRUME, DESPS, PSEHT, BACA2, YERPE, BACSU, YERPY, SODGM, RHOS4, MYCTU, SALTI, ERWCT, PSEE4, BACHK, AGRT5, BACAN, CUPTR, PSEAB, FRAAA, RHIME, PSEFS, MYCS2, RALEH
PENTACHLOROPHENOL-MONOOXYGENASE-RXN	PENTACHLOROPHENOL-MONOOXYGENASE-RXN:	6	HODCD, CARRP, SULMW, BUCCC, MYCGE, BUCAI, BLASB, BAUCH, BLOFL, WIGBR, BLOPB, MYCHJ, RICTY, CHLTR, WOLTR, WOLPM, BARQU, LAWIP, ORITB, HELPY, STRTD, NEIG2, WOLSU, STRA5, THICR, HAMD5, LACC3, LISMO, XYLFA, BRUME, DESPS, PSEHT, BACA2, YERPE, BACSU, ECOLI, YERPY, SODGM, RHOS4, MYCTU, SALTI, SHIFL, ERWCT, PHOLL, PSEE4, ECO57, BACHK, AGRT5, BACAN, CUPTR, PSEAB, RHIME
RXN-6261	adenosylcobinamide-phosphate synthase: 6.3.1.10	6	HODCD, CARRP, SULMW, BUCCC, MYCGE, BUCAI, BLASB, BAUCH, BLOFL, WIGBR, BLOPB, MYCHJ, RICTY, CHLTR, WOLTR, WOLPM, BARQU, LAWIP, ORITB, HELPY, STRTD, NEIG2, WOLSU, STRA5, THICR, HAMD5, LACC3, LISMO, XYLFA, BRUME, DESPS, PSEHT, BACA2, YERPE, BACSU, ECOLI, YERPY, SODGM, MYCTU, SALTI, SHIFL, ERWCT, PHOLL, PSEE4, ECO57, BACHK, AGRT5, BACAN, PSEAB, FRAAA, RHIME, PSEFS
ORNITHINE-GLU-AMINOTRANSFORASE-RXN	Ornithine--oxo-acid aminotransferase: 2.6.1.13	6	HODCD, CARRP, SULMW, BUCCC, MYCGE, BUCAI, BLASB, BAUCH, BLOFL, WIGBR, BLOPB, MYCHJ, RICTY, CHLTR, WOLTR, WOLPM, BARQU, LAWIP, ORITB, HELPY, STRTD, NEIG2, WOLSU, STRA5, THICR, HAMD5, LACC3, LISMO, XYLFA, BRUME, DESPS, PSEHT, VIBCH, YERPE, ECOLI, YERPY, SODGM, RHOS4, SALTI, SHIFL, ERWCT, PHOLL, BURMA, PSEE4, ECO57, AGRT5, CUPTR, PSEAB, FRAAA, RHIME, PSEFS, RALEH
ORNITHINE--OXO-ACID-AMINOTRANSFERASE-RXN	Ornithine--oxo-acid aminotransferase: 2.6.1.13	6	HODCD, CARRP, SULMW, BUCCC, MYCGE, BUCAI, BLASB, BAUCH, BLOFL, WIGBR, BLOPB, MYCHJ, RICTY, CHLTR, WOLTR, WOLPM, BARQU, LAWIP, ORITB, HELPY, STRTD, NEIG2, WOLSU, STRA5, THICR, HAMD5, LACC3, LISMO, XYLFA, BRUME, DESPS, PSEHT, VIBCH, YERPE, ECOLI, YERPY, SODGM, RHOS4, SALTI, SHIFL, ERWCT, PHOLL, BURMA, PSEE4, ECO57, AGRT5, CUPTR, PSEAB, FRAAA, RHIME, PSEFS, RALEH
NARINGENIN-CHALCONE-SYNTHASE-RXN	Naringenin-chalcone synthase: 2.3.1.74	6	HODCD, CARRP, SULMW, BUCCC, MYCGE, BUCAI, BLASB, BAUCH, BLOFL, WIGBR, BLOPB, MYCHJ, RICTY, CHLTR, WOLTR, WOLPM, BARQU, LAWIP, ORITB, HELPY, STRTD, NEIG2, WOLSU, STRA5, THICR, HAMD5, LACC3, LISMO, XYLFA, BRUME, DESPS, PSEHT, VIBCH, YERPE, BACSU, ECOLI, YERPY, SALTI, SHIFL, ERWCT, PHOLL, BURMA, PSEE4, ECO57, BACHK, AGRT5, BACAN, CUPTR, PSEAB, RHIME, PSEFS, RALEH
FORMALDEHYDE-DEHYDROGENASE-RXN	Formaldehyde dehydrogenase: 1.2.1.46	6	HODCD, CARRP, SULMW, BUCCC, MYCGE, BUCAI, BLASB, BAUCH, BLOFL, WIGBR, BLOPB, MYCHJ, RICTY, CHLTR, WOLTR, WOLPM, BARQU, LAWIP, ORITB, HELPY, STRTD, NEIG2, WOLSU, STRA5, THICR, HAMD5, LACC3, LISMO, XYLFA, BRUME, DESPS, PSEHT, VIBCH, YERPE, BACSU, ECOLI, YERPY, SODGM, RHOS4, MYCTU, SALTI, SHIFL, ERWCT, PHOLL, ECO57, BACHK, BACAN, CUPTR, FRAAA, RHIME, MYCS2, RALEH
SUCCORN-AMINOTRANSFERASE-RXN	SUCCORN-AMINOTRANSFERASE-RXN:	6	HODCD, CARRP, SULMW, BUCCC, MYCGE, BUCAI, BLASB, BAUCH, BLOFL, WIGBR, BLOPB, MYCHJ, RICTY, CHLTR, WOLTR, WOLPM, BARQU, LAWIP, ORITB, HELPY, STRTD, NEIG2, WOLSU, STRA5, THICR, HAMD5, LACC3, LISMO, XYLFA, BRUME, DESPS, PSEHT, VIBCH, YERPE, ECOLI, YERPY, SODGM, RHOS4, SALTI, SHIFL, ERWCT, PHOLL, BURMA, PSEE4, ECO57, AGRT5, CUPTR, PSEAB, FRAAA, RHIME, PSEFS, RALEH
RXN-7793	RXN-7793: 2.4.1.80	6	HODCD, CARRP, SULMW, BUCCC, MYCGE, BUCAI, BLASB, BAUCH, BLOFL, WIGBR, BLOPB, MYCHJ, RICTY, CHLTR, WOLTR, WOLPM, BARQU, LAWIP, ORITB, HELPY, STRTD, NEIG2, WOLSU, STRA5, THICR, HAMD5, LACC3, LISMO, XYLFA, BRUME, DESPS, PSEHT, VIBCH, BACA2, BACSU, ECOLI, SODGM, MYCTU, SALTI, SHIFL, ERWCT, PHOLL, PSEE4, ECO57, BACHK, BACAN, PSEAB, FRAAA, RHIME, PSEFS, MYCS2, RALEH
RIBULOKIN-RXN	L-ribulokinase: 2.7.1.16	6	HODCD, CARRP, SULMW, BUCCC, MYCGE, BUCAI, BLASB, BAUCH, BLOFL, WIGBR, BLOPB, MYCHJ, RICTY, CHLTR, WOLTR, WOLPM, BARQU, LAWIP, ORITB, HELPY, STRTD, NEIG2, WOLSU, STRA5, THICR, HAMD5, LACC3, LISMO, XYLFA, BRUME, DESPS, PSEHT, VIBCH, BACA2, BACSU, SODGM, RHOS4, MYCTU, SHIFL, ERWCT, BURMA, PSEE4, ECO57, BACHK, BACAN, CUPTR, PSEAB, FRAAA, RHIME, PSEFS, MYCS2, RALEH
RXN0-3281	RXN0-3281: NA	6	HODCD, CARRP, SULMW, BUCCC, MYCGE, BUCAI, BLASB, BAUCH, BLOFL, WIGBR, BLOPB, MYCHJ, RICTY, CHLTR, WOLTR, WOLPM, BARQU, LAWIP, ORITB, HELPY, STRTD, NEIG2, WOLSU, STRA5, THICR, HAMD5, LACC3, LISMO, XYLFA, BRUME, DESPS, PSEHT, VIBCH, BACA2, BACSU, ECOLI, YERPY, SODGM, RHOS4, MYCTU, SHIFL, PHOLL, PSEE4, ECO57, BACAN, CUPTR, PSEAB, FRAAA, RHIME, PSEFS, MYCS2, RALEH
RXN0-301	N-methyl-L-amino-acid oxidase: 1.5.3.2	6	HODCD, CARRP, SULMW, BUCCC, MYCGE, BUCAI, BLASB, BAUCH, BLOFL, WIGBR, BLOPB, MYCHJ, RICTY, CHLTR, WOLTR, WOLPM, BARQU, LAWIP, ORITB, HELPY, STRTD, NEIG2, WOLSU, STRA5, THICR, HAMD5, LACC3, LISMO, XYLFA, BRUME, DESPS, PSEHT, VIBCH, BACA2, BACSU, SODGM, RHOS4, MYCTU, ERWCT, PHOLL, BURMA, PSEE4, BACHK, AGRT5, BACAN, CUPTR, PSEAB, FRAAA, RHIME, PSEFS, MYCS2, RALEH
RXN0-961	RXN0-961: NA	6	HODCD, CARRP, SULMW, BUCCC, MYCGE, BUCAI, BLASB, BAUCH, BLOFL, WIGBR, BLOPB, MYCHJ, RICTY, CHLTR, WOLTR, WOLPM, BARQU, LAWIP, ORITB, HELPY, STRTD, NEIG2, WOLSU, STRA5, THICR, HAMD5, LACC3, LISMO, XYLFA, BRUME, DESPS, PSEHT, VIBCH, BACA2, BACSU, YERPY, SODGM, RHOS4, MYCTU, PHOLL, BURMA, PSEE4, BACHK, AGRT5, BACAN, CUPTR, PSEAB, FRAAA, RHIME, PSEFS, MYCS2, RALEH
RXN-8567	RXN-8567: NA	6	HODCD, CARRP, SULMW, BUCCC, MYCGE, BUCAI, BLASB, BAUCH, BLOFL, WIGBR, BLOPB, MYCHJ, RICTY, CHLTR, WOLTR, WOLPM, BARQU, LAWIP, ORITB, HELPY, STRTD, NEIG2, WOLSU, STRA5, THICR, HAMD5, LACC3, LISMO, XYLFA, BRUME, DESPS, PSEHT, VIBCH, BACA2, BACSU, ECOLI, SODGM, RHOS4, SALTI, SHIFL, ERWCT, PHOLL, BURMA, ECO57, BACHK, AGRT5, CUPTR, PSEAB, FRAAA, RHIME, PSEFS, RALEH
CERAMIDE-GLUCOSYLTRANSFERASE-RXN	CERAMIDE-GLUCOSYLTRANSFERASE-RXN:	6	HODCD, CARRP, SULMW, BUCCC, MYCGE, BUCAI, BLASB, BAUCH, BLOFL, WIGBR, BLOPB, MYCHJ, RICTY, CHLTR, WOLTR, WOLPM, BARQU, LAWIP, ORITB, HELPY, STRTD, NEIG2, WOLSU, STRA5, THICR, HAMD5, LACC3, LISMO, XYLFA, BRUME, DESPS, PSEHT, VIBCH, BACA2, BACSU, ECOLI, SODGM, MYCTU, SALTI, SHIFL, ERWCT, PHOLL, PSEE4, ECO57, BACHK, BACAN, PSEAB, FRAAA, RHIME, PSEFS, MYCS2, RALEH
TDPFUCACTRANS-RXN	TDPFUCACTRANS-RXN: 2.3.1.-	6	HODCD, CARRP, SULMW, BUCCC, MYCGE, BUCAI, BLASB, BAUCH, BLOFL, WIGBR, BLOPB, MYCHJ, RICTY, CHLTR, WOLTR, WOLPM, BARQU, LAWIP, ORITB, HELPY, STRTD, NEIG2, WOLSU, STRA5, THICR, HAMD5, LACC3, LISMO, XYLFA, BRUME, DESPS, PSEHT, VIBCH, BACA2, BACSU, ECOLI, YERPY, SODGM, RHOS4, MYCTU, BURMA, PSEE4, BACHK, AGRT5, BACAN, CUPTR, PSEAB, FRAAA, RHIME, PSEFS, MYCS2, RALEH
ACETOINDEHYDROG-RXN	acetoin dehydrogenase: 1.1.1.5	6	HODCD, CARRP, SULMW, BUCCC, MYCGE, BUCAI, BLASB, BAUCH, BLOFL, WIGBR, BLOPB, MYCHJ, RICTY, CHLTR, WOLTR, WOLPM, BARQU, LAWIP, ORITB, HELPY, STRTD, NEIG2, WOLSU, STRA5, THICR, HAMD5, LACC3, LISMO, XYLFA, BRUME, DESPS, PSEHT, VIBCH, BACA2, YERPE, ECOLI, YERPY, SODGM, RHOS4, MYCTU, SHIFL, PHOLL, BURMA, PSEE4, ECO57, AGRT5, BACAN, CUPTR, PSEAB, RHIME, PSEFS, RALEH
UREIDOGLYCOLATE-LYASE-RXN	Ureidoglycolate lyase: 4.3.2.3	6	HODCD, CARRP, SULMW, BUCCC, MYCGE, BUCAI, BLASB, BAUCH, BLOFL, WIGBR, BLOPB, MYCHJ, RICTY, CHLTR, WOLTR, WOLPM, BARQU, LAWIP, ORITB, HELPY, STRTD, NEIG2, WOLSU, STRA5, THICR, HAMD5, LACC3, LISMO, XYLFA, BRUME, DESPS, PSEHT, VIBCH, BACA2, YERPE, ECOLI, YERPY, SODGM, RHOS4, MYCTU, SALTI, ERWCT, PHOLL, BACHK, AGRT5, BACAN, CUPTR, PSEAB, FRAAA, RHIME, MYCS2, RALEH
5.4.99.17-RXN	Squalene--hopene cyclase: 5.4.99.17	6	HODCD, CARRP, SULMW, BUCCC, MYCGE, BUCAI, BLASB, BAUCH, BLOFL, WIGBR, BLOPB, MYCHJ, RICTY, CHLTR, WOLTR, WOLPM, BARQU, LAWIP, ORITB, HELPY, STRTD, NEIG2, WOLSU, STRA5, THICR, HAMD5, LACC3, LISMO, XYLFA, BRUME, DESPS, PSEHT, VIBCH, BACA2, YERPE, ECOLI, YERPY, SODGM, RHOS4, MYCTU, SALTI, SHIFL, ERWCT, PHOLL, PSEE4, ECO57, AGRT5, PSEAB, RHIME, PSEFS, MYCS2, RALEH
LACTALDREDUCT-RXN	Lactaldehyde reductase: 1.1.1.77	6	HODCD, CARRP, SULMW, BUCCC, MYCGE, BUCAI, BLASB, BAUCH, BLOFL, WIGBR, BLOPB, MYCHJ, RICTY, CHLTR, WOLTR, WOLPM, BARQU, LAWIP, ORITB, HELPY, STRTD, NEIG2, WOLSU, STRA5, THICR, HAMD5, LACC3, LISMO, XYLFA, BRUME, DESPS, PSEHT, VIBCH, BACA2, YERPE, BACSU, SODGM, RHOS4, MYCTU, PHOLL, BURMA, PSEE4, BACHK, AGRT5, BACAN, CUPTR, PSEAB, FRAAA, RHIME, PSEFS, MYCS2, RALEH
3.6.3.1-RXN	3.6.3.1-RXN:	6	HODCD, CARRP, SULMW, BUCCC, MYCGE, BUCAI, BLASB, BAUCH, BLOFL, WIGBR, BLOPB, MYCHJ, RICTY, CHLTR, WOLTR, WOLPM, BARQU, LAWIP, ORITB, HELPY, STRTD, NEIG2, WOLSU, STRA5, THICR, HAMD5, LACC3, LISMO, XYLFA, BRUME, DESPS, PSEHT, VIBCH, BACA2, YERPE, BACSU, YERPY, SODGM, RHOS4, SALTI, ERWCT, PHOLL, BURMA, PSEE4, BACHK, AGRT5, BACAN, CUPTR, PSEAB, FRAAA, RHIME, MYCS2
ACETYLESTERASE-RXN	acetic-ester acetylhydrolase: 3.1.1.6	6	HODCD, CARRP, SULMW, BUCCC, MYCGE, BUCAI, BLASB, BAUCH, BLOFL, WIGBR, BLOPB, MYCHJ, RICTY, CHLTR, WOLTR, WOLPM, BARQU, LAWIP, ORITB, HELPY, STRTD, NEIG2, WOLSU, STRA5, THICR, HAMD5, LACC3, LISMO, XYLFA, BRUME, DESPS, PSEHT, VIBCH, BACA2, YERPE, BACSU, YERPY, SODGM, RHOS4, MYCTU, PHOLL, BURMA, PSEE4, AGRT5, BACAN, CUPTR, PSEAB, FRAAA, RHIME, PSEFS, MYCS2, RALEH
THIKIN-RXN	Thiamine kinase: 2.7.1.89	6	HODCD, CARRP, SULMW, BUCCC, MYCGE, BUCAI, BLASB, BAUCH, BLOFL, WIGBR, BLOPB, MYCHJ, RICTY, CHLTR, WOLTR, WOLPM, BARQU, LAWIP, ORITB, HELPY, STRTD, NEIG2, WOLSU, STRA5, THICR, HAMD5, LACC3, LISMO, XYLFA, BRUME, DESPS, PSEHT, VIBCH, BACA2, YERPE, BACSU, SODGM, RHOS4, MYCTU, ERWCT, BURMA, PSEE4, BACHK, AGRT5, BACAN, CUPTR, PSEAB, FRAAA, RHIME, PSEFS, MYCS2, RALEH
RXN0-5294	RXN0-5294: NA	6	HODCD, CARRP, SULMW, BUCCC, MYCGE, BUCAI, BLASB, BAUCH, BLOFL, WIGBR, BLOPB, MYCHJ, RICTY, CHLTR, WOLTR, WOLPM, BARQU, LAWIP, ORITB, HELPY, STRTD, NEIG2, WOLSU, STRA5, THICR, HAMD5, LACC3, LISMO, XYLFA, BRUME, DESPS, PSEHT, VIBCH, BACA2, YERPE, BACSU, YERPY, SODGM, RHOS4, MYCTU, BURMA, PSEE4, BACHK, AGRT5, BACAN, CUPTR, PSEAB, FRAAA, RHIME, PSEFS, MYCS2, RALEH
4.1.1.68-RXN	4.1.1.68-RXN:	6	HODCD, CARRP, SULMW, BUCCC, MYCGE, BUCAI, BLASB, BAUCH, BLOFL, WIGBR, BLOPB, MYCHJ, RICTY, CHLTR, WOLTR, WOLPM, BARQU, LAWIP, ORITB, HELPY, STRTD, NEIG2, WOLSU, STRA5, THICR, HAMD5, LACC3, LISMO, XYLFA, BRUME, DESPS, PSEHT, VIBCH, BACA2, YERPE, BACSU, ECOLI, SODGM, RHOS4, MYCTU, SALTI, ERWCT, PHOLL, BURMA, BACHK, AGRT5, BACAN, PSEAB, FRAAA, RHIME, MYCS2, RALEH
CYSTEINE-S-CONJUGATE-BETA-LYASE-RXN	CYSTEINE-S-CONJUGATE-BETA-LYASE-RXN:	6	HODCD, CARRP, SULMW, BUCCC, MYCGE, BUCAI, BLASB, BAUCH, BLOFL, WIGBR, BLOPB, MYCHJ, RICTY, CHLTR, WOLTR, WOLPM, BARQU, LAWIP, ORITB, HELPY, STRTD, NEIG2, WOLSU, STRA5, THICR, HAMD5, LACC3, LISMO, XYLFA, BRUME, DESPS, PSEHT, VIBCH, BACA2, YERPE, BACSU, ECOLI, SODGM, RHOS4, MYCTU, SALTI, SHIFL, PHOLL, PSEE4, ECO57, BACHK, AGRT5, BACAN, CUPTR, FRAAA, RHIME, RALEH
FORMIMINOGLUTAMATE-DEIMINASE-RXN	Formiminoglutamate deiminase: 3.5.3.13	6	HODCD, CARRP, SULMW, BUCCC, MYCGE, BUCAI, BLASB, BAUCH, BLOFL, WIGBR, BLOPB, MYCHJ, RICTY, CHLTR, WOLTR, WOLPM, BARQU, LAWIP, ORITB, HELPY, STRTD, NEIG2, WOLSU, STRA5, THICR, HAMD5, LACC3, LISMO, XYLFA, BRUME, DESPS, PSEHT, VIBCH, BACA2, YERPE, BACSU, ECOLI, SODGM, MYCTU, SALTI, SHIFL, ERWCT, PHOLL, PSEE4, ECO57, BACHK, AGRT5, BACAN, PSEAB, FRAAA, RHIME, PSEFS
1.14.13.59-RXN	L-lysine 6-monooxygenase: 1.14.13.59	6	HODCD, CARRP, SULMW, BUCCC, MYCGE, BUCAI, BLASB, BAUCH, BLOFL, WIGBR, BLOPB, MYCHJ, RICTY, CHLTR, WOLTR, WOLPM, BARQU, LAWIP, ORITB, HELPY, STRTD, NEIG2, WOLSU, STRA5, THICR, HAMD5, LACC3, LISMO, XYLFA, BRUME, DESPS, PSEHT, VIBCH, BACA2, YERPE, BACSU, ECOLI, SODGM, RHOS4, SALTI, ERWCT, PHOLL, BURMA, ECO57, BACHK, AGRT5, BACAN, PSEAB, FRAAA, RHIME, PSEFS, RALEH
PYRIDOXAL-4-DEHYDROGENASE-RXN	Pyridoxal 4-dehydrogenase: 1.1.1.107	6	HODCD, CARRP, SULMW, BUCCC, MYCGE, BUCAI, BLASB, BAUCH, BLOFL, WIGBR, BLOPB, MYCHJ, RICTY, CHLTR, WOLTR, WOLPM, BARQU, LAWIP, ORITB, HELPY, STRTD, NEIG2, WOLSU, STRA5, THICR, HAMD5, LACC3, LISMO, XYLFA, BRUME, DESPS, PSEHT, VIBCH, BACA2, YERPE, BACSU, ECOLI, YERPY, SODGM, MYCTU, SALTI, SHIFL, PHOLL, BURMA, PSEE4, ECO57, BACHK, CUPTR, PSEAB, FRAAA, MYCS2, RALEH
RXNN-386	2-hydroxychromene-2-carboxylate isomerase: NA	6	HODCD, CARRP, SULMW, BUCCC, MYCGE, BUCAI, BLASB, BAUCH, BLOFL, WIGBR, BLOPB, MYCHJ, RICTY, CHLTR, WOLTR, WOLPM, BARQU, LAWIP, ORITB, HELPY, STRTD, NEIG2, WOLSU, STRA5, THICR, HAMD5, LACC3, LISMO, XYLFA, BRUME, DESPS, PSEHT, VIBCH, BACA2, YERPE, BACSU, ECOLI, YERPY, SODGM, MYCTU, SALTI, SHIFL, ERWCT, PHOLL, BURMA, ECO57, CUPTR, PSEAB, FRAAA, RHIME, PSEFS, MYCS2
ARYLAMINE-N-ACETYLTRANSFERASE-RXN	ARYLAMINE-N-ACETYLTRANSFERASE-RXN:	6	HODCD, CARRP, SULMW, BUCCC, MYCGE, BUCAI, BLASB, BAUCH, BLOFL, WIGBR, BLOPB, MYCHJ, RICTY, CHLTR, WOLTR, WOLPM, BARQU, LAWIP, ORITB, HELPY, STRTD, NEIG2, WOLSU, STRA5, THICR, HAMD5, LACC3, LISMO, XYLFA, BRUME, DESPS, PSEHT, VIBCH, BACA2, YERPE, BACSU, ECOLI, YERPY, SODGM, RHOS4, SALTI, SHIFL, ERWCT, PHOLL, BURMA, PSEE4, ECO57, AGRT5, FRAAA, RHIME, PSEFS, RALEH
3.3.2.9-RXN	3.3.2.9-RXN:	6	HODCD, CARRP, SULMW, BUCCC, MYCGE, BUCAI, BLASB, BAUCH, BLOFL, WIGBR, BLOPB, MYCHJ, RICTY, CHLTR, WOLTR, WOLPM, BARQU, LAWIP, ORITB, HELPY, STRTD, NEIG2, WOLSU, STRA5, THICR, HAMD5, LACC3, LISMO, XYLFA, BRUME, DESPS, PSEHT, VIBCH, BACA2, YERPE, BACSU, ECOLI, YERPY, SODGM, RHOS4, SALTI, SHIFL, ERWCT, PHOLL, BURMA, PSEE4, ECO57, BACHK, AGRT5, BACAN, PSEAB, PSEFS
[truncated: 967 more rows]
